# Supplementary material for: Transcriptomic and proteomic analyses of the Aspergillus fumigatus hypoxia response using an oxygen-controlled fermenter
Source: BMC Genomics. 2012 Feb 6;13:62. doi: 10.1186/1471-2164-13-62 (PMC3293747; doi:10.1186/1471-2164-13-62)
Supplement: Additional file 2 — GSEA analysis of all microarray data. Excel file of all genes in microarray experiment for all time points. Functional categories in column one include KEGG pathway, COG ontology, PIR keyword, sequence features, COG name, BLOCKS domain, INTERPRO, PRODOM protein family, PFAM domain, TIGRFAMS protein family, PROSITE domain, PIR superfamily, SMART domain, PRINT domain, PANTHER family and sub-family. Categories that are more significantly down are coded in blue, those that are up are coded in yellow. For those that have url links, these are included in the second column. Scores are separated into time points, either up or down regulated in the final 8 columns. [file 1471-2164-13-62-S2.XLSX]

## Sheet: All functional categories
Functional category	URL	2hours	6 hours	12 hours	24 hours	2 hours	6 hours	12 hours	24 hours
BLOCKS domain, TIGRFAMS, PROSITE, PFAM domain, PIR superfamily, PRODOM protein family, SMART domain, PRINT domain, INTERPRO, KEGG pathway, COG name, PANTHER, PIR keyword		p-value for over representation of positively regulated genes in pathway	p-value for over representation of positively regulated genes in pathway	p-value for over representation of positively regulated genes in pathway	p-value for over representation of positively regulated genes in pathway	p-value for over representation of negatively regulated genes in pathway	p-value for over representation of negatively regulated genes in pathway	p-value for over representation of negatively regulated genes in pathway	p-value for over representation of negatively regulated genes in pathway
IPB000002: Cdc20/Fizzy (BLOCKS domain)	http://blocks.fhcrc.org/blocks-bin/getblock.sh?IPB000002	0.999976	0.999976	0.999976	0.902072	0.936304	0.827122	0.849275	0.999976
IPB000008: C2 domain (BLOCKS domain)	http://blocks.fhcrc.org/blocks-bin/getblock.sh?IPB000008	0.999976	0.999976	0.999976	0.999976	0.972619	0.860332	0.943331	0.999976
IPB000011: Ubiquitin-activating enzyme (BLOCKS domain)	http://blocks.fhcrc.org/blocks-bin/getblock.sh?IPB000011	0.999976	0.999976	0.999976	0.999976	0.918171	0.907712	0.945569	0.950442
IPB000023: Phosphofructokinase (BLOCKS domain)	http://blocks.fhcrc.org/blocks-bin/getblock.sh?IPB000023	0.999976	0.999976	0.999976	0.999976	0.904711	0.927852	0.964815	0.950062
IPB000031: 1-(5-Phosphoribosyl)-5-amino-4-imidazole-carboxylate (AIR) carboxylase (BLOCKS domain)	http://blocks.fhcrc.org/blocks-bin/getblock.sh?IPB000031	0.999976	0.999976	0.999976	0.999976	0.892467	0.968012	0.909189	0.971886
IPB000038: Cell division/GTP binding protein (BLOCKS domain)	http://blocks.fhcrc.org/blocks-bin/getblock.sh?IPB000038	0.999976	0.999976	0.999976	0.999976	0.877746	0.754145	0.954474	0.945072
IPB000039: Ribosomal protein L18e (BLOCKS domain)	http://blocks.fhcrc.org/blocks-bin/getblock.sh?IPB000039	0.999976	0.999976	0.999976	0.999976	0.76261	0.928406	0.851974	0.815854
IPB000048: IQ calmodulin-binding region (BLOCKS domain)	http://blocks.fhcrc.org/blocks-bin/getblock.sh?IPB000048	0.87179	0.999976	0.809019	0.738225	0.999976	0.87179	0.999976	0.999976
IPB000056: Ribulose-phosphate 3-epimerase (BLOCKS domain)	http://blocks.fhcrc.org/blocks-bin/getblock.sh?IPB000056	0.999976	0.999976	0.999976	0.999976	0.812944	0.870075	0.871803	0.870075
IPB000062: Thymidylate kinase (BLOCKS domain)	http://blocks.fhcrc.org/blocks-bin/getblock.sh?IPB000062	0.870075	0.871803	0.844654	0.874653	0.999976	0.999976	0.999976	0.999976
IPB000070: Pectinesterase (BLOCKS domain)	http://blocks.fhcrc.org/blocks-bin/getblock.sh?IPB000070	0.968012	0.970303	0.821258	0.999976	0.999976	0.999976	0.999976	0.936912
IPB000086: NUDIX hydrolase (BLOCKS domain)	http://blocks.fhcrc.org/blocks-bin/getblock.sh?IPB000086	0.999976	0.999976	0.999976	0.999976	0.725816	0.539032	0.22227	0.117651
IPB000089: Biotin/lipoyl attachment (BLOCKS domain)	http://blocks.fhcrc.org/blocks-bin/getblock.sh?IPB000089	0.566453	0.566453	0.69524	0.916552	0.999976	0.999976	0.999976	0.999976
IPB000092: Polyprenyl synthetase (BLOCKS domain)	http://blocks.fhcrc.org/blocks-bin/getblock.sh?IPB000092	0.985462	0.999976	0.980748	0.999976	0.921096	0.754145	0.728143	0.794616
IPB000095: PAK-box/P21-Rho-binding (BLOCKS domain)	http://blocks.fhcrc.org/blocks-bin/getblock.sh?IPB000095	0.999976	0.976169	0.936109	0.897989	0.977406	0.999976	0.999976	0.999976
IPB000101: Gamma-glutamyltranspeptidase (BLOCKS domain)	http://blocks.fhcrc.org/blocks-bin/getblock.sh?IPB000101	0.906495	0.896415	0.938513	0.907881	0.999976	0.999976	0.999976	0.999976
IPB000103: Pyridine nucleotide-disulphide oxidoreductase, class-II (BLOCKS domain)	http://blocks.fhcrc.org/blocks-bin/getblock.sh?IPB000103	0.999976	0.999976	0.999976	0.999976	0.815854	0.835025	0.786633	0.821258
IPB000114: Ribosomal protein L16 (BLOCKS domain)	http://blocks.fhcrc.org/blocks-bin/getblock.sh?IPB000114	0.887833	0.877488	0.999976	0.945357	0.999976	0.999976	0.967433	0.999976
IPB000115: Phosphoribosylglycinamide synthetase (BLOCKS domain)	http://blocks.fhcrc.org/blocks-bin/getblock.sh?IPB000115	0.999976	0.999976	0.999976	0.999976	0.728143	0.87179	0.784412	0.686061
IPB000120: Amidase (BLOCKS domain)	http://blocks.fhcrc.org/blocks-bin/getblock.sh?IPB000120	0.992696	0.989877	0.999976	0.999976	0.999976	0.995637	0.972963	0.999976
IPB000132: Nitrilase/cyanide hydratase (BLOCKS domain)	http://blocks.fhcrc.org/blocks-bin/getblock.sh?IPB000132	0.476333	0.745238	0.733129	0.585329	0.999976	0.999976	0.999976	0.999976
IPB000156: RanBP1 domain (BLOCKS domain)	http://blocks.fhcrc.org/blocks-bin/getblock.sh?IPB000156	0.999976	0.938819	0.999976	0.999976	0.877488	0.999976	0.967433	0.851974
IPB000163: Prohibitin signature (BLOCKS domain)	http://blocks.fhcrc.org/blocks-bin/getblock.sh?IPB000163	0.999976	0.999976	0.966099	0.906495	0.909189	0.950645	0.999976	0.999976
IPB000164: Histone H3 (BLOCKS domain)	http://blocks.fhcrc.org/blocks-bin/getblock.sh?IPB000164	0.999976	0.999976	0.999976	0.999976	0.956694	0.848777	0.913587	0.894192
IPB000172: Glucose-methanol-choline oxidoreductase (BLOCKS domain)	http://blocks.fhcrc.org/blocks-bin/getblock.sh?IPB000172	0.765598	0.733489	0.792534	0.847976	0.999976	0.999976	0.999976	0.999976
IPB000173: Glyceraldehyde 3-phosphate dehydrogenase (BLOCKS domain)	http://blocks.fhcrc.org/blocks-bin/getblock.sh?IPB000173	0.775534	0.694834	0.812944	0.784412	0.924619	0.999976	0.999976	0.999976
IPB000192: Aminotransferase, class V (BLOCKS domain)	http://blocks.fhcrc.org/blocks-bin/getblock.sh?IPB000192	0.916773	0.788669	0.866547	0.884695	0.999976	0.999976	0.999976	0.999976
IPB000195: RabGAP/TBC domain (BLOCKS domain)	http://blocks.fhcrc.org/blocks-bin/getblock.sh?IPB000195	0.967433	0.999976	0.999976	0.999976	0.913918	0.983781	0.999976	0.992953
IPB000196: Ribosomal protein L19e (BLOCKS domain)	http://blocks.fhcrc.org/blocks-bin/getblock.sh?IPB000196	0.999976	0.999976	0.999976	0.970445	0.814991	0.89887	0.882931	0.999976
IPB000198: RhoGAP domain (BLOCKS domain)	http://blocks.fhcrc.org/blocks-bin/getblock.sh?IPB000198	0.935355	0.877488	0.966099	0.988262	0.999976	0.999976	0.999976	0.995034
IPB000209: Subtilisin serine protease family (S8) signature (BLOCKS domain)	http://blocks.fhcrc.org/blocks-bin/getblock.sh?IPB000209	0.906718	0.997498	0.974055	0.919997	0.999976	0.985784	0.999976	0.999976
IPB000210: BTB/POZ domain (BLOCKS domain)	http://blocks.fhcrc.org/blocks-bin/getblock.sh?IPB000210	0.870369	0.866129	0.952828	0.909061	0.999976	0.999976	0.999976	0.999976
IPB000218: Ribosomal protein L14b/L23e (BLOCKS domain)	http://blocks.fhcrc.org/blocks-bin/getblock.sh?IPB000218	0.999976	0.999976	0.999976	0.999976	0.847412	0.858657	0.882814	0.916773
IPB000223: Bacterial leader peptidase 1 (S26) family signature (BLOCKS domain)	http://blocks.fhcrc.org/blocks-bin/getblock.sh?IPB000223	0.999976	0.999976	0.999976	0.999976	0.74744	0.792213	0.818187	0.765598
IPB000225: Armadillo repeat (BLOCKS domain)	http://blocks.fhcrc.org/blocks-bin/getblock.sh?IPB000225	0.999976	0.999976	0.999976	0.999976	0.780296	0.826373	0.76261	0.815854
IPB000232: Heat shock factor (HSF)-type DNA-binding domain (BLOCKS domain)	http://blocks.fhcrc.org/blocks-bin/getblock.sh?IPB000232	0.970303	0.949612	0.999976	0.948577	0.999976	0.999976	0.904339	0.999976
IPB000235: Ribosomal protein S7 (BLOCKS domain)	http://blocks.fhcrc.org/blocks-bin/getblock.sh?IPB000235	0.999976	0.999976	0.999976	0.999976	0.429782	0.863954	0.845807	0.821258
IPB000241: Putative RNA methylase (BLOCKS domain)	http://blocks.fhcrc.org/blocks-bin/getblock.sh?IPB000241	0.711839	0.76261	0.835025	0.868691	0.999976	0.999976	0.999976	0.999976
IPB000242: Protein tyrosine phosphatase signature (BLOCKS domain)	http://blocks.fhcrc.org/blocks-bin/getblock.sh?IPB000242	0.999976	0.999976	0.999976	0.999976	0.795887	0.964627	0.938045	0.795887
IPB000245: Vacuolar ATP synthase 16kD subunit signature (BLOCKS domain)	http://blocks.fhcrc.org/blocks-bin/getblock.sh?IPB000245	0.999976	0.999976	0.999976	0.999976	0.920628	0.827416	0.846163	0.91801
IPB000253: Forkhead-associated (FHA) (BLOCKS domain)	http://blocks.fhcrc.org/blocks-bin/getblock.sh?IPB000253	0.999976	0.995494	0.896633	0.877488	0.999976	0.97585	0.999976	0.999976
IPB000254: Cellulose-binding domain, fungal type (BLOCKS domain)	http://blocks.fhcrc.org/blocks-bin/getblock.sh?IPB000254	0.999976	0.952828	0.884488	0.801581	0.999976	0.999976	0.980838	0.999976
IPB000257: Uroporphyrinogen decarboxylase (URO-D) (BLOCKS domain)	http://blocks.fhcrc.org/blocks-bin/getblock.sh?IPB000257	0.999976	0.999976	0.999976	0.962981	0.945072	0.851974	0.945774	0.999976
IPB000261: EPS15 homology (EH) (BLOCKS domain)	http://blocks.fhcrc.org/blocks-bin/getblock.sh?IPB000261	0.954425	0.999976	0.926728	0.851974	0.999976	0.938513	0.999976	0.999976
IPB000262: FMN-dependent alpha-hydroxy acid dehydrogenase (BLOCKS domain)	http://blocks.fhcrc.org/blocks-bin/getblock.sh?IPB000262	0.911686	0.999976	0.999976	0.967078	0.999976	0.975735	0.968895	0.999976
IPB000293: Channel forming colicins (BLOCKS domain)	http://blocks.fhcrc.org/blocks-bin/getblock.sh?IPB000293	0.794616	0.926728	0.893574	0.821258	0.999976	0.999976	0.999976	0.999976
IPB000297: PpiC-type peptidyl-prolyl cis-trans isomerase (BLOCKS domain)	http://blocks.fhcrc.org/blocks-bin/getblock.sh?IPB000297	0.959229	0.999976	0.999976	0.945072	0.999976	0.954221	0.848471	0.999976
IPB000300: Inositol polyphosphate related phosphatase family (BLOCKS domain)	http://blocks.fhcrc.org/blocks-bin/getblock.sh?IPB000300	0.999976	0.973476	0.988262	0.999976	0.98045	0.999976	0.994629	0.872558
IPB000306: Zn-finger, FYVE type (BLOCKS domain)	http://blocks.fhcrc.org/blocks-bin/getblock.sh?IPB000306	0.885877	0.936304	0.920704	0.895854	0.999976	0.999976	0.999976	0.999976
IPB000322: Glycoside hydrolase, family 31 (BLOCKS domain)	http://blocks.fhcrc.org/blocks-bin/getblock.sh?IPB000322	0.999976	0.999976	0.999976	0.921096	0.734348	0.733489	0.916773	0.826551
IPB000326: PA-phosphatase related phosphoesterase (BLOCKS domain)	http://blocks.fhcrc.org/blocks-bin/getblock.sh?IPB000326	0.966867	0.999976	0.999976	0.945062	0.924342	0.917567	0.922863	0.955924
IPB000330: SNF2 related domain (BLOCKS domain)	http://blocks.fhcrc.org/blocks-bin/getblock.sh?IPB000330	0.87179	0.899775	0.951299	0.999976	0.999976	0.983234	0.999976	0.951243
IPB000331: Rap/ran-GAP (BLOCKS domain)	http://blocks.fhcrc.org/blocks-bin/getblock.sh?IPB000331	0.968854	0.939441	0.895854	0.999976	0.999976	0.999976	0.999976	0.952935
IPB000340: Dual specificity protein phosphatase (BLOCKS domain)	http://blocks.fhcrc.org/blocks-bin/getblock.sh?IPB000340	0.967433	0.999976	0.940597	0.968854	0.999976	0.851974	0.999976	0.999976
IPB000342: Regulator of G-protein signalling (RGS) protein signature (BLOCKS domain)	http://blocks.fhcrc.org/blocks-bin/getblock.sh?IPB000342	0.999976	0.976941	0.945072	0.9843	0.990071	0.999976	0.999976	0.942681
IPB000348: emp24/gp25L/p24 family (BLOCKS domain)	http://blocks.fhcrc.org/blocks-bin/getblock.sh?IPB000348	0.999976	0.999976	0.999976	0.999976	0.850562	0.922863	0.94127	0.896415
IPB000357: HEAT repeat (BLOCKS domain)	http://blocks.fhcrc.org/blocks-bin/getblock.sh?IPB000357	0.999976	0.982673	0.999976	0.999976	0.784412	0.999976	0.970521	0.828936
IPB000361: Protein of unknown function, HesB/YadR/YfhF (BLOCKS domain)	http://blocks.fhcrc.org/blocks-bin/getblock.sh?IPB000361	0.936688	0.909189	0.871803	0.927888	0.999976	0.999976	0.999976	0.999976
IPB000362: Fumarate lyase (BLOCKS domain)	http://blocks.fhcrc.org/blocks-bin/getblock.sh?IPB000362	0.999976	0.851974	0.919618	0.922478	0.877731	0.999976	0.998839	0.999976
IPB000374: Phosphatidate cytidylyltransferase (BLOCKS domain)	http://blocks.fhcrc.org/blocks-bin/getblock.sh?IPB000374	0.999976	0.999976	0.999976	0.999976	0.76261	0.868691	0.777976	0.760811
IPB000385: MoaA/nifB/pqqE family (BLOCKS domain)	http://blocks.fhcrc.org/blocks-bin/getblock.sh?IPB000385	0.999976	0.999976	0.999976	0.999976	0.887773	0.967108	0.87179	0.884695
IPB000396: 3'5'-cyclic nucleotide class II phosphodiesterase signature (BLOCKS domain)	http://blocks.fhcrc.org/blocks-bin/getblock.sh?IPB000396	0.999976	0.999976	0.999976	0.894192	0.946099	0.967614	0.943331	0.999976
IPB000399: Pyruvate decarboxylase (BLOCKS domain)	http://blocks.fhcrc.org/blocks-bin/getblock.sh?IPB000399	0.935543	0.895854	0.814991	0.787907	0.999976	0.999976	0.999976	0.999976
IPB000403: Phosphatidylinositol 3- and 4-kinase (BLOCKS domain)	http://blocks.fhcrc.org/blocks-bin/getblock.sh?IPB000403	0.999976	0.999976	0.999976	0.999976	0.843033	0.877488	0.814992	0.945062
IPB000407: GDA1/CD39 family of nucleoside phosphatase (BLOCKS domain)	http://blocks.fhcrc.org/blocks-bin/getblock.sh?IPB000407	0.999976	0.999976	0.999976	0.999976	0.815764	0.807817	0.784412	0.86283
IPB000408: Regulator of chromosome condensation, RCC1 (BLOCKS domain)	http://blocks.fhcrc.org/blocks-bin/getblock.sh?IPB000408	0.999976	0.999976	0.999976	0.999976	0.999976	0.882197	0.966099	0.874653
IPB000417: Hydroxyethylthiazole kinase family signature (BLOCKS domain)	http://blocks.fhcrc.org/blocks-bin/getblock.sh?IPB000417	0.999976	0.999976	0.999976	0.999976	0.87179	0.912895	0.912895	0.826373
IPB000421: Coagulation factor 5/8 type C domain (FA58C) (BLOCKS domain)	http://blocks.fhcrc.org/blocks-bin/getblock.sh?IPB000421	0.991715	0.999976	0.962981	0.921096	0.992271	0.966099	0.999976	0.999976
IPB000425: MIP family (BLOCKS domain)	http://blocks.fhcrc.org/blocks-bin/getblock.sh?IPB000425	0.821258	0.827416	0.783533	0.799654	0.999976	0.999976	0.999976	0.999976
IPB000426: Proteasome subunit, A-type (BLOCKS domain)	http://blocks.fhcrc.org/blocks-bin/getblock.sh?IPB000426	0.999976	0.999976	0.999976	0.999976	0.876401	0.786291	0.870369	0.936304
IPB000433: Zn-finger, ZZ type (BLOCKS domain)	http://blocks.fhcrc.org/blocks-bin/getblock.sh?IPB000433	0.991226	0.999976	0.997307	0.999976	0.83679	0.93713	0.986935	0.983638
IPB000449: Ubiquitin-associated domain (BLOCKS domain)	http://blocks.fhcrc.org/blocks-bin/getblock.sh?IPB000449	0.815854	0.821258	0.787907	0.756203	0.999976	0.999976	0.999976	0.999976
IPB000453: Chorismate synthase (BLOCKS domain)	http://blocks.fhcrc.org/blocks-bin/getblock.sh?IPB000453	0.999976	0.957786	0.979047	0.961902	0.93635	0.999976	0.999976	0.999976
IPB000462: CDP-alcohol phosphatidyltransferase (BLOCKS domain)	http://blocks.fhcrc.org/blocks-bin/getblock.sh?IPB000462	0.999976	0.999976	0.999976	0.999976	0.626795	0.786511	0.73169	0.821258
IPB000467: D111/G-patch domain (BLOCKS domain)	http://blocks.fhcrc.org/blocks-bin/getblock.sh?IPB000467	0.999976	0.999976	0.999976	0.999976	0.921882	0.814991	0.794616	0.871803
IPB000489: Dihydropteroate synthase, DHPS (BLOCKS domain)	http://blocks.fhcrc.org/blocks-bin/getblock.sh?IPB000489	0.999976	0.999976	0.999976	0.999976	0.801403	0.913918	0.967171	0.847165
IPB000506: Acetohydroxy acid isomeroreductase (BLOCKS domain)	http://blocks.fhcrc.org/blocks-bin/getblock.sh?IPB000506	0.999976	0.938927	0.999976	0.999976	0.821258	0.999976	0.955068	0.87179
IPB000530: Ribosomal protein S12E (BLOCKS domain)	http://blocks.fhcrc.org/blocks-bin/getblock.sh?IPB000530	0.999976	0.999976	0.999976	0.999976	0.951343	0.948495	0.91231	0.962981
IPB000537: UbiA prenyltransferase (BLOCKS domain)	http://blocks.fhcrc.org/blocks-bin/getblock.sh?IPB000537	0.999976	0.980748	0.893574	0.938513	0.895854	0.999976	0.999976	0.999976
IPB000542: Acyltransferase ChoActase/COT/CPT (BLOCKS domain)	http://blocks.fhcrc.org/blocks-bin/getblock.sh?IPB000542	0.999976	0.999976	0.999976	0.917567	0.956951	0.809342	0.866899	0.999976
IPB000550: 7,8-Dihydro-6-hydroxymethylpterin-pyrophosphokinase, HPPK (BLOCKS domain)	http://blocks.fhcrc.org/blocks-bin/getblock.sh?IPB000550	0.999976	0.999976	0.999976	0.999976	0.801403	0.913918	0.967171	0.847165
IPB000552: Ribosomal protein L44E (BLOCKS domain)	http://blocks.fhcrc.org/blocks-bin/getblock.sh?IPB000552	0.999976	0.999976	0.999976	0.999976	0.936304	0.893574	0.833864	0.909189
IPB000554: Ribosomal protein S7E (BLOCKS domain)	http://blocks.fhcrc.org/blocks-bin/getblock.sh?IPB000554	0.999976	0.999976	0.999976	0.999976	0.741418	0.967433	0.842734	0.82019
IPB000555: Mov34 family (BLOCKS domain)	http://blocks.fhcrc.org/blocks-bin/getblock.sh?IPB000555	0.999976	0.999976	0.999976	0.988615	0.999976	0.941722	0.995494	0.991226
IPB000559: Formate-tetrahydrofolate ligase, FTHFS (BLOCKS domain)	http://blocks.fhcrc.org/blocks-bin/getblock.sh?IPB000559	0.999976	0.999976	0.999976	0.999976	0.827416	0.76261	0.938513	0.814992
IPB000560: Histidine acid phosphatase (BLOCKS domain)	http://blocks.fhcrc.org/blocks-bin/getblock.sh?IPB000560	0.999976	0.999976	0.999976	0.999976	0.950903	0.937438	0.881031	0.901495
IPB000571: Zn-finger, C-x8-C-x5-C-x3-H type (BLOCKS domain)	http://blocks.fhcrc.org/blocks-bin/getblock.sh?IPB000571	0.999976	0.920932	0.945072	0.882197	0.999976	0.999976	0.999976	0.999976
IPB000573: Aconitate hydratase, C-terminal (BLOCKS domain)	http://blocks.fhcrc.org/blocks-bin/getblock.sh?IPB000573	0.999976	0.999976	0.999976	0.999976	0.278598	0.999976	0.812944	0.821258
IPB000581: Dihydroxy-acid and 6-phosphogluconate dehydratase (BLOCKS domain)	http://blocks.fhcrc.org/blocks-bin/getblock.sh?IPB000581	0.999976	0.999976	0.999976	0.999976	0.961902	0.870337	0.874297	0.999976
IPB000582: Acyl-coA-binding protein, ACBP (BLOCKS domain)	http://blocks.fhcrc.org/blocks-bin/getblock.sh?IPB000582	0.959593	0.923118	0.928688	0.997249	0.999976	0.999976	0.999976	0.986407
IPB000590: Hydroxymethylglutaryl-coenzyme A synthase (BLOCKS domain)	http://blocks.fhcrc.org/blocks-bin/getblock.sh?IPB000590	0.999976	0.999976	0.999976	0.999976	0.591363	0.784412	0.585329	0.456118
IPB000593: RasGAP protein, C-terminal (BLOCKS domain)	http://blocks.fhcrc.org/blocks-bin/getblock.sh?IPB000593	0.904636	0.74744	0.814991	0.999976	0.999976	0.999976	0.999976	0.86967
IPB000594: UBA/THIF-type NAD/FAD binding fold (BLOCKS domain)	http://blocks.fhcrc.org/blocks-bin/getblock.sh?IPB000594	0.999976	0.999976	0.999976	0.999976	0.884945	0.999976	0.882814	0.934727
IPB000595: Cyclic nucleotide-binding domain (BLOCKS domain)	http://blocks.fhcrc.org/blocks-bin/getblock.sh?IPB000595	0.868879	0.882814	0.894573	0.936304	0.943331	0.999976	0.945072	0.999976
IPB000597: Ribosomal protein L3 (BLOCKS domain)	http://blocks.fhcrc.org/blocks-bin/getblock.sh?IPB000597	0.999976	0.999976	0.999976	0.999976	0.775534	0.89669	0.755062	0.896633
IPB000602: Glycoside hydrolase, family 38 (BLOCKS domain)	http://blocks.fhcrc.org/blocks-bin/getblock.sh?IPB000602	0.827416	0.775534	0.863954	0.991226	0.999976	0.999976	0.999976	0.992501
IPB000608: Ubiquitin-conjugating enzymes (BLOCKS domain)	http://blocks.fhcrc.org/blocks-bin/getblock.sh?IPB000608	0.999976	0.999976	0.999976	0.999976	0.999976	0.814991	0.936304	0.896633
IPB000612: Protein of unknown function UPF0057 (BLOCKS domain)	http://blocks.fhcrc.org/blocks-bin/getblock.sh?IPB000612	0.999976	0.974388	0.967108	0.906495	0.895854	0.999976	0.990238	0.990868
IPB000620: Protein of unknown function DUF6 (BLOCKS domain)	http://blocks.fhcrc.org/blocks-bin/getblock.sh?IPB000620	0.999976	0.999976	0.999976	0.999976	0.950902	0.831164	0.840137	0.850261
IPB000626: Ubiquitin domain (BLOCKS domain)	http://blocks.fhcrc.org/blocks-bin/getblock.sh?IPB000626	0.999976	0.999976	0.999976	0.999976	0.839196	0.887773	0.882197	0.887854
IPB000627: Intradiol ring-cleavage dioxygenase (BLOCKS domain)	http://blocks.fhcrc.org/blocks-bin/getblock.sh?IPB000627	0.957786	0.885055	0.895854	0.882814	0.984164	0.999976	0.999976	0.999976
IPB000629: ATP-dependent helicase, DEAD-box (BLOCKS domain)	http://blocks.fhcrc.org/blocks-bin/getblock.sh?IPB000629	0.999976	0.999976	0.999976	0.999976	0.61914	0.728143	0.236252	0.746997
IPB000630: Ribosomal protein S8 (BLOCKS domain)	http://blocks.fhcrc.org/blocks-bin/getblock.sh?IPB000630	0.999976	0.999976	0.999976	0.999976	0.758164	0.867945	0.74744	0.772557
IPB000631: Protein of unknown function UPF0031 (BLOCKS domain)	http://blocks.fhcrc.org/blocks-bin/getblock.sh?IPB000631	0.999976	0.962981	0.835025	0.871803	0.968854	0.999976	0.999976	0.999976
IPB000634: Serine/threonine dehydratase, pyridoxal-phosphate attachment site (BLOCKS domain)	http://blocks.fhcrc.org/blocks-bin/getblock.sh?IPB000634	0.999976	0.999976	0.999976	0.999976	0.877488	0.997004	0.950177	0.902225
IPB000639: Epoxide hydrolase signature (BLOCKS domain)	http://blocks.fhcrc.org/blocks-bin/getblock.sh?IPB000639	0.999976	0.999976	0.987398	0.999976	0.936304	0.974055	0.997004	0.943512
IPB000640: Elongation factor G, C-terminal (BLOCKS domain)	http://blocks.fhcrc.org/blocks-bin/getblock.sh?IPB000640	0.999976	0.999976	0.999976	0.999976	0.801403	0.746997	0.728143	0.76261
IPB000644: CBS domain (BLOCKS domain)	http://blocks.fhcrc.org/blocks-bin/getblock.sh?IPB000644	0.999976	0.999976	0.999976	0.999976	0.999976	0.908078	0.780296	0.803193
IPB000649: Initiation factor 2B (BLOCKS domain)	http://blocks.fhcrc.org/blocks-bin/getblock.sh?IPB000649	0.999976	0.999976	0.999976	0.999976	0.979678	0.94793	0.916773	0.900957
IPB000652: Triosephosphate isomerase (BLOCKS domain)	http://blocks.fhcrc.org/blocks-bin/getblock.sh?IPB000652	0.925444	0.999976	0.999976	0.999976	0.999976	0.814991	0.895854	0.93635
IPB000669: Mannitol dehydrogenase (BLOCKS domain)	http://blocks.fhcrc.org/blocks-bin/getblock.sh?IPB000669	0.999976	0.867945	0.945781	0.980704	0.765598	0.999976	0.999976	0.967433
IPB000672: Tetrahydrofolate dehydrogenase/cyclohydrolase (BLOCKS domain)	http://blocks.fhcrc.org/blocks-bin/getblock.sh?IPB000672	0.999976	0.999976	0.999976	0.999976	0.827416	0.76261	0.938513	0.814992
IPB000679: Zn-finger, GATA type (BLOCKS domain)	http://blocks.fhcrc.org/blocks-bin/getblock.sh?IPB000679	0.999976	0.999976	0.999976	0.999976	0.908966	0.930308	0.972619	0.7944
IPB000683: Oxidoreductase, N-terminal (BLOCKS domain)	http://blocks.fhcrc.org/blocks-bin/getblock.sh?IPB000683	0.999976	0.999976	0.999976	0.999976	0.835169	0.890091	0.69524	0.758164
IPB000684: Eukaryotic RNA polymerase II heptapeptide repeat (BLOCKS domain)	http://blocks.fhcrc.org/blocks-bin/getblock.sh?IPB000684	0.974055	0.962981	0.992519	0.945357	0.999976	0.999976	0.991226	0.999976
IPB000687: Protein of unknown function RIO1 (BLOCKS domain)	http://blocks.fhcrc.org/blocks-bin/getblock.sh?IPB000687	0.999976	0.999976	0.999976	0.999976	0.754145	0.896593	0.827416	0.816477
IPB000692: Fibrillarin (BLOCKS domain)	http://blocks.fhcrc.org/blocks-bin/getblock.sh?IPB000692	0.999976	0.999976	0.999976	0.945072	0.868879	0.934727	0.833564	0.999976
IPB000695: H+-transporting ATPase (proton pump) signature (BLOCKS domain)	http://blocks.fhcrc.org/blocks-bin/getblock.sh?IPB000695	0.999976	0.999976	0.999976	0.999976	0.938513	0.831475	0.764335	0.999815
IPB000705: Galactokinase (BLOCKS domain)	http://blocks.fhcrc.org/blocks-bin/getblock.sh?IPB000705	0.999976	0.999976	0.999976	0.999976	0.872321	0.851974	0.881024	0.877488
IPB000706: N-acetyl-gamma-glutamyl-phosphate reductase (BLOCKS domain)	http://blocks.fhcrc.org/blocks-bin/getblock.sh?IPB000706	0.999976	0.999976	0.999976	0.999976	0.87179	0.851974	0.780296	0.827416
IPB000711: H+-transporting two-sector ATPase, delta (OSCP) subunit (BLOCKS domain)	http://blocks.fhcrc.org/blocks-bin/getblock.sh?IPB000711	0.999976	0.999976	0.999976	0.989888	0.866547	0.973314	0.936304	0.992953
IPB000717: Domain in components of the proteasome, COP9-complex and eIF3 (PCI) (BLOCKS domain)	http://blocks.fhcrc.org/blocks-bin/getblock.sh?IPB000717	0.999976	0.999976	0.999976	0.999976	0.70874	0.682538	0.7944	0.781574
IPB000718: Neprilysin metalloprotease (M13) family signature (BLOCKS domain)	http://blocks.fhcrc.org/blocks-bin/getblock.sh?IPB000718	0.999976	0.999976	0.936646	0.913918	0.906404	0.950119	0.999976	0.999976
IPB000728: AIR synthase related protein (BLOCKS domain)	http://blocks.fhcrc.org/blocks-bin/getblock.sh?IPB000728	0.999976	0.999976	0.991426	0.986639	0.814991	0.959549	0.870075	0.786925
IPB000740: GrpE protein (BLOCKS domain)	http://blocks.fhcrc.org/blocks-bin/getblock.sh?IPB000740	0.999976	0.940157	0.970521	0.975874	0.911626	0.999976	0.999976	0.999976
IPB000743: Glycoside hydrolase, family 28 (BLOCKS domain)	http://blocks.fhcrc.org/blocks-bin/getblock.sh?IPB000743	0.999976	0.951343	0.895854	0.999976	0.921096	0.999976	0.999976	0.913918
IPB000744: NSF attachment protein signature (BLOCKS domain)	http://blocks.fhcrc.org/blocks-bin/getblock.sh?IPB000744	0.999976	0.999976	0.999976	0.999976	0.906404	0.871045	0.882197	0.938513
IPB000754: Ribosomal protein S9 (BLOCKS domain)	http://blocks.fhcrc.org/blocks-bin/getblock.sh?IPB000754	0.999976	0.999976	0.999976	0.999976	0.890501	0.827416	0.827416	0.896633
IPB000759: Adrenodoxin reductase family signature (BLOCKS domain)	http://blocks.fhcrc.org/blocks-bin/getblock.sh?IPB000759	0.945072	0.961362	0.999976	0.950903	0.999976	0.999976	0.911686	0.999976
IPB000763: Bacterial haem catalase-peroxidase signature (BLOCKS domain)	http://blocks.fhcrc.org/blocks-bin/getblock.sh?IPB000763	0.997498	0.999976	0.968921	0.931063	0.985784	0.868849	0.999976	0.999976
IPB000767: Disease resistance protein signature (BLOCKS domain)	http://blocks.fhcrc.org/blocks-bin/getblock.sh?IPB000767	0.999976	0.994465	0.999976	0.999976	0.999976	0.988262	0.999976	0.984315
IPB000771: Ketose-bisphosphate aldolase, class-II (BLOCKS domain)	http://blocks.fhcrc.org/blocks-bin/getblock.sh?IPB000771	0.999976	0.999976	0.999976	0.999976	0.566453	0.906263	0.821258	0.794616
IPB000782: Beta-Ig-H3/Fasciclin domain (BLOCKS domain)	http://blocks.fhcrc.org/blocks-bin/getblock.sh?IPB000782	0.935711	0.999976	0.835169	0.864325	0.999976	0.945072	0.999976	0.999976
IPB000791: GPR1/FUN34/yaaH family (BLOCKS domain)	http://blocks.fhcrc.org/blocks-bin/getblock.sh?IPB000791	0.999976	0.999976	0.999976	0.999976	0.968639	0.972056	0.93635	0.974419
IPB000792: Bacterial regulatory protein, LuxR family (BLOCKS domain)	http://blocks.fhcrc.org/blocks-bin/getblock.sh?IPB000792	0.980748	0.999976	0.930602	0.882131	0.999976	0.967433	0.999976	0.999976
IPB000796: Aspartate aminotransferase signature (BLOCKS domain)	http://blocks.fhcrc.org/blocks-bin/getblock.sh?IPB000796	0.940293	0.906404	0.847165	0.821258	0.999976	0.999976	0.999976	0.999976
IPB000803: Mammalian facilitated glucose transporter family signature (BLOCKS domain)	http://blocks.fhcrc.org/blocks-bin/getblock.sh?IPB000803	0.999976	0.992953	0.999976	0.999976	0.844654	0.990047	0.871803	0.799654
IPB000804: Clathrin adaptor complex, small chain (BLOCKS domain)	http://blocks.fhcrc.org/blocks-bin/getblock.sh?IPB000804	0.999976	0.999976	0.999976	0.999976	0.938927	0.859608	0.878117	0.950521
IPB000806: Rab GDI protein signature (BLOCKS domain)	http://blocks.fhcrc.org/blocks-bin/getblock.sh?IPB000806	0.999976	0.999976	0.999976	0.999976	0.793001	0.660866	0.814992	0.870369
IPB000807: Imidazoleglycerol-phosphate dehydratase (BLOCKS domain)	http://blocks.fhcrc.org/blocks-bin/getblock.sh?IPB000807	0.999976	0.999976	0.999976	0.999976	0.810647	0.938513	0.855416	0.908084
IPB000808: Mrp family (BLOCKS domain)	http://blocks.fhcrc.org/blocks-bin/getblock.sh?IPB000808	0.999976	0.999976	0.999976	0.999976	0.943272	0.958474	0.886259	0.981207
IPB000811: Glycosyl transferase, family 35 (BLOCKS domain)	http://blocks.fhcrc.org/blocks-bin/getblock.sh?IPB000811	0.877746	0.887833	0.884695	0.995034	0.999976	0.999976	0.999976	0.988262
IPB000812: Transcription factor TFIIB family (BLOCKS domain)	http://blocks.fhcrc.org/blocks-bin/getblock.sh?IPB000812	0.987584	0.847165	0.967433	0.851974	0.999976	0.999976	0.999976	0.999976
IPB000814: Transcription factor TFIID (BLOCKS domain)	http://blocks.fhcrc.org/blocks-bin/getblock.sh?IPB000814	0.988995	0.9966	0.999976	0.961635	0.993943	0.987584	0.912472	0.999976
IPB000834: Zinc carboxypeptidase A metalloprotease (M14) (BLOCKS domain)	http://blocks.fhcrc.org/blocks-bin/getblock.sh?IPB000834	0.999976	0.999976	0.999976	0.986639	0.746997	0.837002	0.883847	0.997046
IPB000850: Adenylate kinase (BLOCKS domain)	http://blocks.fhcrc.org/blocks-bin/getblock.sh?IPB000850	0.999976	0.999976	0.999976	0.999976	0.901564	0.972619	0.863435	0.918023
IPB000860: Porphobilinogen deaminase (BLOCKS domain)	http://blocks.fhcrc.org/blocks-bin/getblock.sh?IPB000860	0.999976	0.999976	0.945931	0.884488	0.901495	0.950521	0.999976	0.999976
IPB000868: Isochorismatase hydrolase family (BLOCKS domain)	http://blocks.fhcrc.org/blocks-bin/getblock.sh?IPB000868	0.999976	0.999976	0.975504	0.87179	0.950062	0.913918	0.988262	0.999976
IPB000872: Tafazzin signature (BLOCKS domain)	http://blocks.fhcrc.org/blocks-bin/getblock.sh?IPB000872	0.999976	0.999976	0.999976	0.999976	0.744049	0.901564	0.879389	0.959593
IPB000873: AMP-binding signature (BLOCKS domain)	http://blocks.fhcrc.org/blocks-bin/getblock.sh?IPB000873	0.962981	0.931063	0.986639	0.916773	0.999976	0.814991	0.87179	0.906404
IPB000889: Glutathione peroxidase (BLOCKS domain)	http://blocks.fhcrc.org/blocks-bin/getblock.sh?IPB000889	0.999976	0.999976	0.999976	0.999976	0.978683	0.87179	0.912895	0.967433
IPB000892: Ribosomal protein S26E (BLOCKS domain)	http://blocks.fhcrc.org/blocks-bin/getblock.sh?IPB000892	0.999976	0.998863	0.999976	0.999976	0.665223	0.984781	0.796635	0.787907
IPB000897: GTP-binding signal recognition particle (SRP54) G-domain (BLOCKS domain)	http://blocks.fhcrc.org/blocks-bin/getblock.sh?IPB000897	0.74744	0.597963	0.908921	0.971414	0.999976	0.999976	0.999976	0.999976
IPB000898: Indoleamine 2,3-dioxygenase (BLOCKS domain)	http://blocks.fhcrc.org/blocks-bin/getblock.sh?IPB000898	0.934727	0.819052	0.834794	0.799654	0.999976	0.999976	0.999976	0.999976
IPB000905: Glycoprotease (M22) metalloprotease (BLOCKS domain)	http://blocks.fhcrc.org/blocks-bin/getblock.sh?IPB000905	0.999976	0.987584	0.999976	0.999976	0.853976	0.996704	0.896633	0.916773
IPB000909: Phosphatidylinositol-specific phospholipase C, X domain (BLOCKS domain)	http://blocks.fhcrc.org/blocks-bin/getblock.sh?IPB000909	0.999976	0.999976	0.999976	0.999976	0.822994	0.7944	0.812944	0.882931
IPB000918: Isocitrate lyase and phosphorylmutase (BLOCKS domain)	http://blocks.fhcrc.org/blocks-bin/getblock.sh?IPB000918	0.999976	0.999976	0.999976	0.999976	0.845716	0.817648	0.814991	0.894192
IPB000924: Glutamyl-tRNA synthetase signature (BLOCKS domain)	http://blocks.fhcrc.org/blocks-bin/getblock.sh?IPB000924	0.999976	0.999976	0.999976	0.999976	0.87179	0.814991	0.666649	0.843033
IPB000938: CAP-Gly domain (BLOCKS domain)	http://blocks.fhcrc.org/blocks-bin/getblock.sh?IPB000938	0.999976	0.943315	0.945584	0.999976	0.915176	0.999976	0.999976	0.907879
IPB000953: Chromo domain (BLOCKS domain)	http://blocks.fhcrc.org/blocks-bin/getblock.sh?IPB000953	0.999976	0.949857	0.999976	0.999976	0.851974	0.999976	0.858657	0.870075
IPB000961: Protein kinase C-terminal domain (BLOCKS domain)	http://blocks.fhcrc.org/blocks-bin/getblock.sh?IPB000961	0.999976	0.999976	0.999976	0.999976	0.785753	0.828123	0.733489	0.871045
IPB000965: Gamma-glutamyl phosphate reductase GPR (BLOCKS domain)	http://blocks.fhcrc.org/blocks-bin/getblock.sh?IPB000965	0.999976	0.999976	0.999976	0.999976	0.881031	0.845716	0.908921	0.906404
IPB000969: Structure-specific recognition protein signature (BLOCKS domain)	http://blocks.fhcrc.org/blocks-bin/getblock.sh?IPB000969	0.999976	0.999976	0.999976	0.999976	0.875225	0.801403	0.787907	0.882814
IPB000991: Glutamine amidotransferase class-I (BLOCKS domain)	http://blocks.fhcrc.org/blocks-bin/getblock.sh?IPB000991	0.999976	0.979947	0.999976	0.999976	0.831164	0.999976	0.985784	0.956022
IPB001000: Glycoside hydrolase, family 10 (BLOCKS domain)	http://blocks.fhcrc.org/blocks-bin/getblock.sh?IPB001000	0.999976	0.999976	0.999976	0.999976	0.898265	0.975874	0.967433	0.913918
IPB001002: Chitin-binding, type 1 (BLOCKS domain)	http://blocks.fhcrc.org/blocks-bin/getblock.sh?IPB001002	0.999976	0.999976	0.950521	0.911686	0.950388	0.962853	0.999976	0.999976
IPB001005: Myb DNA-binding domain (BLOCKS domain)	http://blocks.fhcrc.org/blocks-bin/getblock.sh?IPB001005	0.986483	0.995494	0.999976	0.870075	0.997249	0.988262	0.980554	0.999976
IPB001012: UBX domain (BLOCKS domain)	http://blocks.fhcrc.org/blocks-bin/getblock.sh?IPB001012	0.999976	0.999976	0.999976	0.999976	0.626795	0.49735	0.456118	0.753035
IPB001017: Dehydrogenase, E1 component (BLOCKS domain)	http://blocks.fhcrc.org/blocks-bin/getblock.sh?IPB001017	0.999976	0.999976	0.999976	0.999976	0.871803	0.815564	0.906404	0.915646
IPB001019: Alpha G-protein (transducin) signature (BLOCKS domain)	http://blocks.fhcrc.org/blocks-bin/getblock.sh?IPB001019	0.999976	0.999976	0.999976	0.999976	0.852943	0.796635	0.85832	0.966867
IPB001023: Heat shock protein Hsp70 (BLOCKS domain)	http://blocks.fhcrc.org/blocks-bin/getblock.sh?IPB001023	0.999976	0.999976	0.999976	0.999976	0.728143	0.469752	0.780412	0.826373
IPB001030: Aconitate hydratase, N-terminal (BLOCKS domain)	http://blocks.fhcrc.org/blocks-bin/getblock.sh?IPB001030	0.999976	0.999976	0.999976	0.999976	0.278598	0.999976	0.812944	0.821258
IPB001031: Thioesterase (BLOCKS domain)	http://blocks.fhcrc.org/blocks-bin/getblock.sh?IPB001031	0.934117	0.887168	0.817408	0.566453	0.999976	0.999976	0.999976	0.999976
IPB001040: Eukaryotic translation initiation factor 4E (eIF-4E) (BLOCKS domain)	http://blocks.fhcrc.org/blocks-bin/getblock.sh?IPB001040	0.999976	0.991226	0.997498	0.941104	0.681251	0.992501	0.985784	0.999976
IPB001041: Ferredoxin (BLOCKS domain)	http://blocks.fhcrc.org/blocks-bin/getblock.sh?IPB001041	0.860602	0.83091	0.847412	0.904863	0.999976	0.999976	0.999976	0.999976
IPB001047: Ribosomal protein S8E (BLOCKS domain)	http://blocks.fhcrc.org/blocks-bin/getblock.sh?IPB001047	0.96766	0.937998	0.967108	0.980748	0.999976	0.999976	0.999976	0.999976
IPB001057: Glutamate 5-kinase (BLOCKS domain)	http://blocks.fhcrc.org/blocks-bin/getblock.sh?IPB001057	0.999976	0.87179	0.945072	0.972963	0.936304	0.999976	0.999976	0.999976
IPB001060: Cdc15/Fes/CIP4 (BLOCKS domain)	http://blocks.fhcrc.org/blocks-bin/getblock.sh?IPB001060	0.913918	0.999976	0.953647	0.913918	0.999976	0.971123	0.999976	0.999976
IPB001063: Ribosomal protein L22/L17 (BLOCKS domain)	http://blocks.fhcrc.org/blocks-bin/getblock.sh?IPB001063	0.999976	0.999976	0.999976	0.999976	0.670619	0.948577	0.80924	0.728143
IPB001071: Cellular retinaldehyde-binding protein signature (BLOCKS domain)	http://blocks.fhcrc.org/blocks-bin/getblock.sh?IPB001071	0.999976	0.999976	0.999976	0.999976	0.827416	0.728143	0.851389	0.802209
IPB001077: O-methyltransferase, family 2 (BLOCKS domain)	http://blocks.fhcrc.org/blocks-bin/getblock.sh?IPB001077	0.999976	0.999976	0.999976	0.902273	0.988262	0.9966	0.916773	0.999976
IPB001085: Glycine hydroxymethyltransferase (BLOCKS domain)	http://blocks.fhcrc.org/blocks-bin/getblock.sh?IPB001085	0.999976	0.985784	0.999976	0.999976	0.884629	0.992715	0.815854	0.799654
IPB001087: Lipolytic enzyme, G-D-S-L family (BLOCKS domain)	http://blocks.fhcrc.org/blocks-bin/getblock.sh?IPB001087	0.787907	0.881485	0.950903	0.956081	0.999976	0.999976	0.999976	0.999976
IPB001092: Basic helix-loop-helix dimerization domain bHLH (BLOCKS domain)	http://blocks.fhcrc.org/blocks-bin/getblock.sh?IPB001092	0.868052	0.999976	0.908989	0.964175	0.999976	0.999976	0.999976	0.999976
IPB001094: Flavodoxin signature (BLOCKS domain)	http://blocks.fhcrc.org/blocks-bin/getblock.sh?IPB001094	0.847472	0.966001	0.999976	0.999976	0.866106	0.790954	0.69775	0.811089
IPB001096: Hemoglobinase (C13) cysteine protease signature (BLOCKS domain)	http://blocks.fhcrc.org/blocks-bin/getblock.sh?IPB001096	0.999976	0.999976	0.999976	0.988262	0.925277	0.827416	0.877746	0.994629
IPB001104: 3-oxo-5-alpha-steroid 4-dehydrogenase, C-terminal (BLOCKS domain)	http://blocks.fhcrc.org/blocks-bin/getblock.sh?IPB001104	0.897195	0.981207	0.999976	0.999976	0.999976	0.999976	0.901564	0.901564
IPB001114: Adenylosuccinate synthetase (BLOCKS domain)	http://blocks.fhcrc.org/blocks-bin/getblock.sh?IPB001114	0.966099	0.882814	0.840137	0.84124	0.999976	0.999976	0.999976	0.999976
IPB001117: Multicopper oxidase, type 1 (BLOCKS domain)	http://blocks.fhcrc.org/blocks-bin/getblock.sh?IPB001117	0.893574	0.972963	0.929962	0.999976	0.999976	0.999976	0.999976	0.884629
IPB001129: Membrane-associated proteins in eicosanoid and glutathione metabolism (MAPEG) (BLOCKS domain)	http://blocks.fhcrc.org/blocks-bin/getblock.sh?IPB001129	0.987584	0.871803	0.908966	0.934727	0.996775	0.999976	0.999976	0.999976
IPB001135: NADH-ubiquinone oxidoreductase, chain 49kDa (BLOCKS domain)	http://blocks.fhcrc.org/blocks-bin/getblock.sh?IPB001135	0.999976	0.999976	0.999976	0.999976	0.788669	0.869224	0.884488	0.857662
IPB001147: Ribosomal protein L21e (BLOCKS domain)	http://blocks.fhcrc.org/blocks-bin/getblock.sh?IPB001147	0.999976	0.999976	0.999976	0.999976	0.76261	0.844654	0.784412	0.866547
IPB001155: NADH:flavin oxidoreductase/NADH oxidase (BLOCKS domain)	http://blocks.fhcrc.org/blocks-bin/getblock.sh?IPB001155	0.827416	0.814992	0.87179	0.970215	0.891772	0.932766	0.835169	0.848213
IPB001161: Xeroderma pigmentosum group B protein signature (BLOCKS domain)	http://blocks.fhcrc.org/blocks-bin/getblock.sh?IPB001161	0.951243	0.87179	0.999976	0.986483	0.999976	0.999976	0.968876	0.997249
IPB001163: Small nuclear ribonucleoprotein (Sm protein) (BLOCKS domain)	http://blocks.fhcrc.org/blocks-bin/getblock.sh?IPB001163	0.999976	0.999976	0.999976	0.999976	0.633564	0.591363	0.821258	0.795887
IPB001164: HIV Rev interacting protein signature (BLOCKS domain)	http://blocks.fhcrc.org/blocks-bin/getblock.sh?IPB001164	0.999976	0.999976	0.999976	0.999976	0.93004	0.893574	0.847165	0.916773
IPB001171: ERG4/ERG24 ergosterol biosynthesis protein (BLOCKS domain)	http://blocks.fhcrc.org/blocks-bin/getblock.sh?IPB001171	0.894192	0.967108	0.951243	0.999976	0.917415	0.900423	0.856834	0.847165
IPB001173: Glycosyl transferase, family 2 (BLOCKS domain)	http://blocks.fhcrc.org/blocks-bin/getblock.sh?IPB001173	0.982659	0.999976	0.999976	0.962981	0.999976	0.933259	0.983638	0.999976
IPB001189: Manganese and iron superoxide dismutase (BLOCKS domain)	http://blocks.fhcrc.org/blocks-bin/getblock.sh?IPB001189	0.918499	0.936304	0.936688	0.936304	0.999976	0.999976	0.999976	0.999976
IPB001197: Ribosomal protein L10E (BLOCKS domain)	http://blocks.fhcrc.org/blocks-bin/getblock.sh?IPB001197	0.999976	0.999976	0.999976	0.999976	0.780296	0.89887	0.853839	0.900423
IPB001199: Cytochrome b5 (BLOCKS domain)	http://blocks.fhcrc.org/blocks-bin/getblock.sh?IPB001199	0.999976	0.999976	0.975874	0.997498	0.999976	0.980783	0.999976	0.999976
IPB001208: MCM family (BLOCKS domain)	http://blocks.fhcrc.org/blocks-bin/getblock.sh?IPB001208	0.999976	0.974688	0.999976	0.999976	0.999976	0.827416	0.999976	0.951343
IPB001209: Ribosomal protein S14 (BLOCKS domain)	http://blocks.fhcrc.org/blocks-bin/getblock.sh?IPB001209	0.999976	0.999976	0.999976	0.999976	0.92368	0.916773	0.931063	0.87179
IPB001210: Ribosomal protein S17e (BLOCKS domain)	http://blocks.fhcrc.org/blocks-bin/getblock.sh?IPB001210	0.9969	0.970215	0.951343	0.999976	0.987463	0.999976	0.999976	0.964875
IPB001214: Nuclear protein SET (BLOCKS domain)	http://blocks.fhcrc.org/blocks-bin/getblock.sh?IPB001214	0.999976	0.951343	0.951343	0.999976	0.973145	0.999976	0.96059	0.864325
IPB001223: Glycoside hydrolase, family 18 (BLOCKS domain)	http://blocks.fhcrc.org/blocks-bin/getblock.sh?IPB001223	0.999976	0.999976	0.999976	0.999976	0.71251	0.725816	0.643284	0.585329
IPB001227: Acyl transferase domain (BLOCKS domain)	http://blocks.fhcrc.org/blocks-bin/getblock.sh?IPB001227	0.867945	0.967614	0.68712	0.566453	0.999976	0.999976	0.999976	0.999976
IPB001242: Condensation domain (BLOCKS domain)	http://blocks.fhcrc.org/blocks-bin/getblock.sh?IPB001242	0.999976	0.986935	0.999976	0.915786	0.894192	0.997004	0.915572	0.999976
IPB001248: Permease for cytosine/purines, uracil, thiamine, allantoin (BLOCKS domain)	http://blocks.fhcrc.org/blocks-bin/getblock.sh?IPB001248	0.811089	0.947161	0.971886	0.983262	0.999976	0.999976	0.999976	0.999848
IPB001250: Mannose-6-phosphate isomerase, type I (BLOCKS domain)	http://blocks.fhcrc.org/blocks-bin/getblock.sh?IPB001250	0.999976	0.999976	0.999976	0.999976	0.870369	0.841579	0.851974	0.870075
IPB001251: Cellular retinaldehyde-binding (CRAL)/Triple function domain (TRIO) (BLOCKS domain)	http://blocks.fhcrc.org/blocks-bin/getblock.sh?IPB001251	0.999976	0.999976	0.999976	0.999976	0.992953	0.864073	0.871803	0.96059
IPB001260: Coproporphyrinogen III oxidase (BLOCKS domain)	http://blocks.fhcrc.org/blocks-bin/getblock.sh?IPB001260	0.80924	0.792534	0.780296	0.787907	0.999976	0.999976	0.999976	0.999976
IPB001266: Ribosomal protein S19e (BLOCKS domain)	http://blocks.fhcrc.org/blocks-bin/getblock.sh?IPB001266	0.999976	0.999976	0.999976	0.999976	0.871803	0.950521	0.871803	0.913918
IPB001269: Protein of unknown function UPF0034 (BLOCKS domain)	http://blocks.fhcrc.org/blocks-bin/getblock.sh?IPB001269	0.999976	0.999976	0.999976	0.999976	0.810647	0.87179	0.746997	0.765034
IPB001270: Chaperonin clpA/B (BLOCKS domain)	http://blocks.fhcrc.org/blocks-bin/getblock.sh?IPB001270	0.821258	0.926493	0.83091	0.784412	0.999976	0.999976	0.999976	0.999976
IPB001282: Glucose-6-phosphate dehydrogenase (BLOCKS domain)	http://blocks.fhcrc.org/blocks-bin/getblock.sh?IPB001282	0.999976	0.999976	0.999976	0.999976	0.746997	0.851974	0.835025	0.821258
IPB001289: CCAAT-binding transcription factor, subunit B (BLOCKS domain)	http://blocks.fhcrc.org/blocks-bin/getblock.sh?IPB001289	0.999976	0.999976	0.999976	0.919742	0.900423	0.967803	0.951299	0.999976
IPB001295: Dihydroorotate dehydrogenase (BLOCKS domain)	http://blocks.fhcrc.org/blocks-bin/getblock.sh?IPB001295	0.999976	0.999976	0.999976	0.999976	0.814992	0.896989	0.884488	0.894192
IPB001296: Glycosyl transferase, group 1 (BLOCKS domain)	http://blocks.fhcrc.org/blocks-bin/getblock.sh?IPB001296	0.559698	0.636542	0.525812	0.168384	0.999976	0.999976	0.999976	0.999976
IPB001303: Class II aldolase/adducin, N-terminal (BLOCKS domain)	http://blocks.fhcrc.org/blocks-bin/getblock.sh?IPB001303	0.999976	0.999976	0.999976	0.999976	0.87179	0.952807	0.975874	0.901939
IPB001305: DnaJ central domain (CXXCXGXG) (BLOCKS domain)	http://blocks.fhcrc.org/blocks-bin/getblock.sh?IPB001305	0.999976	0.988242	0.999976	0.954274	0.945357	0.911686	0.999976	0.94192
IPB001310: Histidine triad (HIT) protein (BLOCKS domain)	http://blocks.fhcrc.org/blocks-bin/getblock.sh?IPB001310	0.999976	0.999976	0.997046	0.999976	0.999712	0.999976	0.997004	0.913918
IPB001312: Hexokinase (BLOCKS domain)	http://blocks.fhcrc.org/blocks-bin/getblock.sh?IPB001312	0.989068	0.999976	0.999976	0.999976	0.963365	0.970495	0.933471	0.919997
IPB001317: Carbamoyl-phosphate synthase protein GATase domain signature (BLOCKS domain)	http://blocks.fhcrc.org/blocks-bin/getblock.sh?IPB001317	0.999976	0.999976	0.999976	0.999976	0.755062	0.985784	0.895854	0.889048
IPB001327: Pyridine nucleotide-disulphide oxidoreductase, NAD-binding region (BLOCKS domain)	http://blocks.fhcrc.org/blocks-bin/getblock.sh?IPB001327	0.999976	0.999976	0.999976	0.999976	0.87179	0.746997	0.767454	0.945062
IPB001330: Prenyltransferase/squalene oxidase (BLOCKS domain)	http://blocks.fhcrc.org/blocks-bin/getblock.sh?IPB001330	0.962981	0.847412	0.874653	0.966099	0.999976	0.999976	0.999976	0.999976
IPB001338: Fungal hydrophobin (BLOCKS domain)	http://blocks.fhcrc.org/blocks-bin/getblock.sh?IPB001338	0.999976	0.999976	0.999976	0.999976	0.666649	0.231283	0.357925	0.525812
IPB001342: Homoserine dehydrogenase (BLOCKS domain)	http://blocks.fhcrc.org/blocks-bin/getblock.sh?IPB001342	0.999976	0.999976	0.999976	0.999976	0.809342	0.780296	0.763293	0.790954
IPB001345: Phosphoglycerate/bisphosphoglycerate mutase (BLOCKS domain)	http://blocks.fhcrc.org/blocks-bin/getblock.sh?IPB001345	0.945072	0.907372	0.945072	0.867945	0.999976	0.999976	0.999976	0.999976
IPB001351: Ribosomal protein S3 (BLOCKS domain)	http://blocks.fhcrc.org/blocks-bin/getblock.sh?IPB001351	0.999976	0.999976	0.999976	0.999976	0.738225	0.981207	0.845716	0.827416
IPB001352: Ribonuclease HII/HIII (BLOCKS domain)	http://blocks.fhcrc.org/blocks-bin/getblock.sh?IPB001352	0.999976	0.999976	0.999976	0.999976	0.882197	0.827416	0.87179	0.805122
IPB001354: Mandelate racemase/muconate lactonizing enzyme (BLOCKS domain)	http://blocks.fhcrc.org/blocks-bin/getblock.sh?IPB001354	0.999976	0.999976	0.999976	0.999976	0.815764	0.74744	0.780296	0.830458
IPB001357: BRCT domain (BLOCKS domain)	http://blocks.fhcrc.org/blocks-bin/getblock.sh?IPB001357	0.861383	0.921627	0.882197	0.930362	0.999976	0.999976	0.999976	0.999976
IPB001360: Glycoside hydrolase, family 1 (BLOCKS domain)	http://blocks.fhcrc.org/blocks-bin/getblock.sh?IPB001360	0.528095	0.788669	0.888829	0.908921	0.999976	0.999976	0.999976	0.999976
IPB001362: Glycoside hydrolase, family 32 (BLOCKS domain)	http://blocks.fhcrc.org/blocks-bin/getblock.sh?IPB001362	0.999976	0.830295	0.957786	0.999976	0.961701	0.999976	0.961902	0.911342
IPB001369: Purine (and other) phosphorylase, family 2 (BLOCKS domain)	http://blocks.fhcrc.org/blocks-bin/getblock.sh?IPB001369	0.999976	0.967433	0.999976	0.999976	0.935355	0.999976	0.821258	0.809701
IPB001374: Single-stranded nucleic acid binding R3H (BLOCKS domain)	http://blocks.fhcrc.org/blocks-bin/getblock.sh?IPB001374	0.999976	0.999976	0.999976	0.999976	0.845807	0.924127	0.850438	0.848356
IPB001382: Glycosyl hydrolase family 47 signature (BLOCKS domain)	http://blocks.fhcrc.org/blocks-bin/getblock.sh?IPB001382	0.999976	0.999976	0.996433	0.974338	0.891772	0.973553	0.987861	0.999976
IPB001384: Deuterolysin metalloprotease (M35) family signature (BLOCKS domain)	http://blocks.fhcrc.org/blocks-bin/getblock.sh?IPB001384	0.999976	0.999976	0.984611	0.926218	0.972963	0.966099	0.999023	0.999976
IPB001388: Synaptobrevin (BLOCKS domain)	http://blocks.fhcrc.org/blocks-bin/getblock.sh?IPB001388	0.999976	0.999976	0.999976	0.999976	0.948977	0.995613	0.966202	0.999976
IPB001392: Clathrin adaptor complex, medium chain (BLOCKS domain)	http://blocks.fhcrc.org/blocks-bin/getblock.sh?IPB001392	0.999976	0.996403	0.999976	0.999976	0.854086	0.987861	0.936911	0.844654
IPB001394: Ubiquitin thiolesterase, family 2 (BLOCKS domain)	http://blocks.fhcrc.org/blocks-bin/getblock.sh?IPB001394	0.911686	0.999976	0.999976	0.999976	0.882197	0.999049	0.984137	0.984935
IPB001401: Dynamin (BLOCKS domain)	http://blocks.fhcrc.org/blocks-bin/getblock.sh?IPB001401	0.999976	0.999976	0.999976	0.999976	0.986895	0.968854	0.997004	0.992953
IPB001404: Heat shock protein Hsp90 (BLOCKS domain)	http://blocks.fhcrc.org/blocks-bin/getblock.sh?IPB001404	0.999976	0.999976	0.999976	0.999976	0.525812	0.716942	0.787907	0.827416
IPB001406: tRNA pseudouridine synthase (BLOCKS domain)	http://blocks.fhcrc.org/blocks-bin/getblock.sh?IPB001406	0.999976	0.999976	0.999976	0.999976	0.969683	0.826373	0.966099	0.999976
IPB001424: Copper/Zinc superoxide dismutase (BLOCKS domain)	http://blocks.fhcrc.org/blocks-bin/getblock.sh?IPB001424	0.999976	0.999976	0.999976	0.999976	0.74275	0.927852	0.847057	0.826551
IPB001431: Insulinase-like peptidase, family M16 (BLOCKS domain)	http://blocks.fhcrc.org/blocks-bin/getblock.sh?IPB001431	0.999976	0.999976	0.999976	0.999976	0.841579	0.902273	0.851974	0.870968
IPB001433: Oxidoreductase FAD/NAD(P)-binding (BLOCKS domain)	http://blocks.fhcrc.org/blocks-bin/getblock.sh?IPB001433	0.999976	0.999976	0.999976	0.999976	0.87179	0.665223	0.786453	0.915572
IPB001452: SH3 domain signature (BLOCKS domain)	http://blocks.fhcrc.org/blocks-bin/getblock.sh?IPB001452	0.999976	0.999976	0.999976	0.999976	0.7944	0.87179	0.916773	0.860018
IPB001461: Pepsin (A1) aspartic protease family signature (BLOCKS domain)	http://blocks.fhcrc.org/blocks-bin/getblock.sh?IPB001461	0.999976	0.986935	0.964501	0.868052	0.953745	0.856123	0.785578	0.794616
IPB001465: Malate synthase (BLOCKS domain)	http://blocks.fhcrc.org/blocks-bin/getblock.sh?IPB001465	0.871803	0.999976	0.999976	0.999976	0.999976	0.943512	0.871045	0.884488
IPB001474: GTP cyclohydrolase I (BLOCKS domain)	http://blocks.fhcrc.org/blocks-bin/getblock.sh?IPB001474	0.977169	0.945781	0.999976	0.981207	0.999976	0.999976	0.913918	0.999976
IPB001487: Bromodomain signature (BLOCKS domain)	http://blocks.fhcrc.org/blocks-bin/getblock.sh?IPB001487	0.887773	0.87179	0.884695	0.999976	0.999976	0.999976	0.999976	0.999976
IPB001494: Importin-beta, N-terminal (BLOCKS domain)	http://blocks.fhcrc.org/blocks-bin/getblock.sh?IPB001494	0.999976	0.999976	0.999976	0.999976	0.754145	0.87774	0.763293	0.754145
IPB001498: Protein of unknown function UPF0029 (BLOCKS domain)	http://blocks.fhcrc.org/blocks-bin/getblock.sh?IPB001498	0.999976	0.999976	0.999976	0.999976	0.882197	0.908966	0.827416	0.884488
IPB001509: NAD-dependent epimerase/dehydratase (BLOCKS domain)	http://blocks.fhcrc.org/blocks-bin/getblock.sh?IPB001509	0.999976	0.999976	0.945072	0.975735	0.999976	0.966099	0.999976	0.999976
IPB001514: DNA-directed RNA polymerase, 30-40 kDa subunit (BLOCKS domain)	http://blocks.fhcrc.org/blocks-bin/getblock.sh?IPB001514	0.999976	0.999976	0.999976	0.999976	0.851974	0.847165	0.866129	0.844654
IPB001515: Ribosomal protein L32e (BLOCKS domain)	http://blocks.fhcrc.org/blocks-bin/getblock.sh?IPB001515	0.999976	0.999976	0.999976	0.999976	0.671247	0.916651	0.780296	0.804618
IPB001525: C-5 cytosine-specific DNA methylase (BLOCKS domain)	http://blocks.fhcrc.org/blocks-bin/getblock.sh?IPB001525	0.908319	0.999976	0.954221	0.886259	0.999976	0.926728	0.900423	0.945569
IPB001529: DNA-directed RNA polymerase, M/15 kDa subunit (BLOCKS domain)	http://blocks.fhcrc.org/blocks-bin/getblock.sh?IPB001529	0.999976	0.999976	0.999976	0.999976	0.937998	0.847412	0.815854	0.905745
IPB001533: Transcriptional coactivator/pterin dehydratase (BLOCKS domain)	http://blocks.fhcrc.org/blocks-bin/getblock.sh?IPB001533	0.87774	0.87179	0.81397	0.866547	0.999976	0.999976	0.999976	0.999976
IPB001537: tRNA/rRNA methyltransferase (SpoU) (BLOCKS domain)	http://blocks.fhcrc.org/blocks-bin/getblock.sh?IPB001537	0.999976	0.999976	0.999976	0.999976	0.93812	0.844654	0.870075	0.945072
IPB001544: Aminotransferase, class IV (BLOCKS domain)	http://blocks.fhcrc.org/blocks-bin/getblock.sh?IPB001544	0.933471	0.877488	0.922663	0.880893	0.999976	0.999976	0.999976	0.999976
IPB001547: Glycoside hydrolase, family 5 (BLOCKS domain)	http://blocks.fhcrc.org/blocks-bin/getblock.sh?IPB001547	0.71251	0.821258	0.738225	0.72852	0.999976	0.999976	0.999976	0.999976
IPB001557: L-lactate dehydrogenase (BLOCKS domain)	http://blocks.fhcrc.org/blocks-bin/getblock.sh?IPB001557	0.999976	0.999976	0.999976	0.827416	0.982153	0.963077	0.887773	0.999976
IPB001563: Serine carboxypeptidase (S10) (BLOCKS domain)	http://blocks.fhcrc.org/blocks-bin/getblock.sh?IPB001563	0.91801	0.896633	0.999976	0.999976	0.999976	0.999976	0.943331	0.966632
IPB001568: Ribonuclease T2 (BLOCKS domain)	http://blocks.fhcrc.org/blocks-bin/getblock.sh?IPB001568	0.827416	0.851974	0.966867	0.999976	0.999976	0.999976	0.999976	0.980545
IPB001578: Ubiquitin carboxyl-terminal hydrolase, family 1 (BLOCKS domain)	http://blocks.fhcrc.org/blocks-bin/getblock.sh?IPB001578	0.999976	0.999976	0.999976	0.999976	0.952828	0.882197	0.938248	0.864525
IPB001579: Glycoside hydrolase, family 18/2 (BLOCKS domain)	http://blocks.fhcrc.org/blocks-bin/getblock.sh?IPB001579	0.999976	0.999976	0.999976	0.999976	0.71251	0.725816	0.643284	0.585329
IPB001580: Calreticulin (BLOCKS domain)	http://blocks.fhcrc.org/blocks-bin/getblock.sh?IPB001580	0.999976	0.999976	0.999976	0.999976	0.799654	0.666649	0.815854	0.830295
IPB001594: Zn-finger, DHHC type (BLOCKS domain)	http://blocks.fhcrc.org/blocks-bin/getblock.sh?IPB001594	0.999976	0.999976	0.999976	0.999976	0.934727	0.916552	0.790954	0.945071
IPB001597: Aromatic amino acid beta-eliminating lyase/threonine aldolase (BLOCKS domain)	http://blocks.fhcrc.org/blocks-bin/getblock.sh?IPB001597	0.954387	0.999976	0.901564	0.831164	0.999976	0.977021	0.999976	0.999976
IPB001602: Protein of unknown function UPF0047 (BLOCKS domain)	http://blocks.fhcrc.org/blocks-bin/getblock.sh?IPB001602	0.999976	0.999976	0.999976	0.999976	0.900423	0.962981	0.87179	0.874653
IPB001604: DNA/RNA non-specific endonuclease (BLOCKS domain)	http://blocks.fhcrc.org/blocks-bin/getblock.sh?IPB001604	0.999976	0.999976	0.999976	0.999976	0.908921	0.830295	0.909623	0.945404
IPB001606: ARID (AT-rich interaction domain) protein (BLOCKS domain)	http://blocks.fhcrc.org/blocks-bin/getblock.sh?IPB001606	0.999976	0.999976	0.999976	0.927094	0.946733	0.951299	0.999976	0.999976
IPB001611: Leucine-rich repeat signature (BLOCKS domain)	http://blocks.fhcrc.org/blocks-bin/getblock.sh?IPB001611	0.999976	0.999976	0.999976	0.931063	0.717704	0.999976	0.842267	0.888829
IPB001619: Sec1-like protein (BLOCKS domain)	http://blocks.fhcrc.org/blocks-bin/getblock.sh?IPB001619	0.999976	0.999976	0.999976	0.999976	0.831164	0.821258	0.830295	0.821258
IPB001656: Protein of unknown function UPF0024 (BLOCKS domain)	http://blocks.fhcrc.org/blocks-bin/getblock.sh?IPB001656	0.941104	0.967108	0.882814	0.851974	0.999976	0.999976	0.999976	0.999976
IPB001660: Sterile alpha motif SAM (BLOCKS domain)	http://blocks.fhcrc.org/blocks-bin/getblock.sh?IPB001660	0.999976	0.999976	0.999976	0.999976	0.703248	0.891792	0.788669	0.851974
IPB001661: Glycoside hydrolase, family 37 (BLOCKS domain)	http://blocks.fhcrc.org/blocks-bin/getblock.sh?IPB001661	0.87179	0.7967	0.999976	0.999976	0.999976	0.999976	0.950062	0.866456
IPB001662: Elongation factor 1, gamma chain (BLOCKS domain)	http://blocks.fhcrc.org/blocks-bin/getblock.sh?IPB001662	0.999976	0.999976	0.999976	0.999976	0.74577	0.949327	0.847165	0.870369
IPB001672: Phosphoglucose isomerase (PGI) (BLOCKS domain)	http://blocks.fhcrc.org/blocks-bin/getblock.sh?IPB001672	0.999976	0.962981	0.962981	0.997307	0.814992	0.999976	0.999976	0.986147
IPB001674: GMP synthase, C terminal (BLOCKS domain)	http://blocks.fhcrc.org/blocks-bin/getblock.sh?IPB001674	0.999976	0.999976	0.999976	0.999976	0.796635	0.953647	0.821258	0.801403
IPB001678: Bacterial Sun/eukaryotic nucleolar Nop1/Nop2 (BLOCKS domain)	http://blocks.fhcrc.org/blocks-bin/getblock.sh?IPB001678	0.999976	0.999976	0.999976	0.999976	0.76261	0.887833	0.83091	0.61914
IPB001683: Phox-like (BLOCKS domain)	http://blocks.fhcrc.org/blocks-bin/getblock.sh?IPB001683	0.999976	0.999976	0.999976	0.999976	0.841418	0.707398	0.881031	0.988262
IPB001692: Histidinol dehydrogenase (BLOCKS domain)	http://blocks.fhcrc.org/blocks-bin/getblock.sh?IPB001692	0.999976	0.967171	0.999976	0.980748	0.896989	0.999976	0.992953	0.999976
IPB001698: F-actin capping protein, beta subunit (BLOCKS domain)	http://blocks.fhcrc.org/blocks-bin/getblock.sh?IPB001698	0.999976	0.999976	0.999976	0.999976	0.931063	0.845716	0.869224	0.872321
IPB001709: Flavoprotein pyridine nucleotide cytochrome reductase signature (BLOCKS domain)	http://blocks.fhcrc.org/blocks-bin/getblock.sh?IPB001709	0.999976	0.999976	0.999976	0.999976	0.765598	0.406454	0.69775	0.827416
IPB001715: Calponin-like actin-binding (BLOCKS domain)	http://blocks.fhcrc.org/blocks-bin/getblock.sh?IPB001715	0.882197	0.999976	0.896059	0.821258	0.999976	0.821258	0.985723	0.999976
IPB001727: Protein of unknown function UPF0016 (BLOCKS domain)	http://blocks.fhcrc.org/blocks-bin/getblock.sh?IPB001727	0.999976	0.999976	0.999976	0.999976	0.696198	0.827416	0.826373	0.811089
IPB001732: UDP-glucose/GDP-mannose dehydrogenase (BLOCKS domain)	http://blocks.fhcrc.org/blocks-bin/getblock.sh?IPB001732	0.952411	0.945357	0.956951	0.884945	0.999976	0.999976	0.999976	0.999976
IPB001733: Eukaryotic signal peptidase (S27) family signature (BLOCKS domain)	http://blocks.fhcrc.org/blocks-bin/getblock.sh?IPB001733	0.999976	0.999976	0.999976	0.999976	0.841664	0.851974	0.856773	0.827416
IPB001736: Phospholipase D/Transphosphatidylase (BLOCKS domain)	http://blocks.fhcrc.org/blocks-bin/getblock.sh?IPB001736	0.494535	0.666649	0.874653	0.988262	0.999976	0.999976	0.999976	0.994743
IPB001751: Calcium-binding protein, S-100/ICaBP type (BLOCKS domain)	http://blocks.fhcrc.org/blocks-bin/getblock.sh?IPB001751	0.999976	0.999976	0.999976	0.999976	0.966099	0.87179	0.945072	0.872321
IPB001754: Orotidine 5'-phosphate decarboxylase (BLOCKS domain)	http://blocks.fhcrc.org/blocks-bin/getblock.sh?IPB001754	0.999976	0.999976	0.999976	0.999976	0.911466	0.966099	0.961902	0.916675
IPB001763: Rhodanese-like (BLOCKS domain)	http://blocks.fhcrc.org/blocks-bin/getblock.sh?IPB001763	0.985784	0.999976	0.999976	0.999976	0.997498	0.830295	0.946099	0.882197
IPB001764: Glycoside hydrolase, family 3, N-terminal (BLOCKS domain)	http://blocks.fhcrc.org/blocks-bin/getblock.sh?IPB001764	0.755062	0.881031	0.821258	0.634908	0.999976	0.999976	0.999976	0.999976
IPB001780: Ribosomal protein L35Ae (BLOCKS domain)	http://blocks.fhcrc.org/blocks-bin/getblock.sh?IPB001780	0.999976	0.999976	0.999976	0.999976	0.765598	0.909189	0.666649	0.74275
IPB001781: Zn-binding protein, LIM (BLOCKS domain)	http://blocks.fhcrc.org/blocks-bin/getblock.sh?IPB001781	0.733489	0.746997	0.868052	0.951343	0.999976	0.999976	0.999976	0.992953
IPB001783: Lumazine-binding protein (BLOCKS domain)	http://blocks.fhcrc.org/blocks-bin/getblock.sh?IPB001783	0.999976	0.999976	0.999976	0.999976	0.913918	0.858233	0.827416	0.86283
IPB001796: Dihydrofolate reductase (BLOCKS domain)	http://blocks.fhcrc.org/blocks-bin/getblock.sh?IPB001796	0.999976	0.999976	0.999976	0.999976	0.971082	0.945569	0.913918	0.956694
IPB001804: Isocitrate/isopropylmalate dehydrogenase (BLOCKS domain)	http://blocks.fhcrc.org/blocks-bin/getblock.sh?IPB001804	0.999976	0.999976	0.999976	0.999976	0.745238	0.619809	0.300749	0.733489
IPB001806: Transforming protein P21 RAS signature (BLOCKS domain)	http://blocks.fhcrc.org/blocks-bin/getblock.sh?IPB001806	0.999976	0.999976	0.999976	0.999976	0.814992	0.559698	0.857465	0.975874
IPB001807: Chloride channel signature (BLOCKS domain)	http://blocks.fhcrc.org/blocks-bin/getblock.sh?IPB001807	0.999976	0.999976	0.999976	0.999976	0.935355	0.83091	0.913918	0.820304
IPB001813: 60S Acidic ribosomal protein (BLOCKS domain)	http://blocks.fhcrc.org/blocks-bin/getblock.sh?IPB001813	0.999976	0.999976	0.999976	0.999976	0.532786	0.882814	0.525812	0.507133
IPB001834: Cytochrome B5 reductase signature (BLOCKS domain)	http://blocks.fhcrc.org/blocks-bin/getblock.sh?IPB001834	0.999976	0.999976	0.999976	0.999976	0.859168	0.780296	0.916322	0.886955
IPB001844: Chaperonin Cpn60 (BLOCKS domain)	http://blocks.fhcrc.org/blocks-bin/getblock.sh?IPB001844	0.999976	0.999976	0.999976	0.999976	0.671643	0.7295	0.652471	0.709086
IPB001853: DSBA oxidoreductase (BLOCKS domain)	http://blocks.fhcrc.org/blocks-bin/getblock.sh?IPB001853	0.999976	0.999976	0.999976	0.999976	0.738225	0.945781	0.924001	0.801099
IPB001854: Ribosomal protein L29 (BLOCKS domain)	http://blocks.fhcrc.org/blocks-bin/getblock.sh?IPB001854	0.945072	0.999976	0.936911	0.995339	0.999976	0.967433	0.999976	0.988262
IPB001865: Ribosomal protein S2 (BLOCKS domain)	http://blocks.fhcrc.org/blocks-bin/getblock.sh?IPB001865	0.999976	0.999976	0.999976	0.999976	0.665223	0.886288	0.794616	0.747858
IPB001874: Dehydroquinase, class II (BLOCKS domain)	http://blocks.fhcrc.org/blocks-bin/getblock.sh?IPB001874	0.933471	0.967377	0.943521	0.968012	0.999976	0.999976	0.999976	0.999976
IPB001876: Zn-finger, Ran-binding (BLOCKS domain)	http://blocks.fhcrc.org/blocks-bin/getblock.sh?IPB001876	0.967803	0.880353	0.974688	0.992715	0.945072	0.999976	0.999976	0.999976
IPB001878: C2HC-type zinc-finger signature (BLOCKS domain)	http://blocks.fhcrc.org/blocks-bin/getblock.sh?IPB001878	0.943437	0.999976	0.999976	0.999976	0.999976	0.901564	0.932766	0.966632
IPB001882: Biotin-requiring enzyme, attachment site (BLOCKS domain)	http://blocks.fhcrc.org/blocks-bin/getblock.sh?IPB001882	0.566453	0.566453	0.69524	0.916552	0.999976	0.999976	0.999976	0.999976
IPB001891: Malic oxidoreductase (BLOCKS domain)	http://blocks.fhcrc.org/blocks-bin/getblock.sh?IPB001891	0.815764	0.828936	0.905837	0.999976	0.999976	0.999976	0.999976	0.795552
IPB001895: Guanine-nucleotide dissociation stimulator CDC25 (BLOCKS domain)	http://blocks.fhcrc.org/blocks-bin/getblock.sh?IPB001895	0.999976	0.999976	0.988262	0.904711	0.999976	0.956399	0.999976	0.999976
IPB001900: Ribonuclease II (BLOCKS domain)	http://blocks.fhcrc.org/blocks-bin/getblock.sh?IPB001900	0.999976	0.999976	0.999976	0.999976	0.936304	0.74744	0.799654	0.827416
IPB001902: Sulphate transporter (BLOCKS domain)	http://blocks.fhcrc.org/blocks-bin/getblock.sh?IPB001902	0.999976	0.871803	0.936911	0.929962	0.967614	0.999976	0.999976	0.999976
IPB001912: Ribosomal protein S4 (BLOCKS domain)	http://blocks.fhcrc.org/blocks-bin/getblock.sh?IPB001912	0.999976	0.999976	0.999976	0.999976	0.76261	0.906404	0.751508	0.765598
IPB001917: Aminotransferase, class-II (BLOCKS domain)	http://blocks.fhcrc.org/blocks-bin/getblock.sh?IPB001917	0.988242	0.785753	0.82187	0.921115	0.999976	0.999976	0.999976	0.999976
IPB001926: Pyridoxal-5'-phosphate-dependent enzyme, beta family (BLOCKS domain)	http://blocks.fhcrc.org/blocks-bin/getblock.sh?IPB001926	0.999976	0.999976	0.999976	0.999976	0.831164	0.999976	0.823008	0.815751
IPB001930: Membrane alanyl dipeptidase (M1) family signature (BLOCKS domain)	http://blocks.fhcrc.org/blocks-bin/getblock.sh?IPB001930	0.906495	0.999976	0.99314	0.999976	0.999976	0.731879	0.989786	0.911686
IPB001931: Ribosomal protein S21e (BLOCKS domain)	http://blocks.fhcrc.org/blocks-bin/getblock.sh?IPB001931	0.999976	0.988262	0.999976	0.999976	0.799654	0.994629	0.945584	0.871803
IPB001936: Ras GTPase-activating protein (BLOCKS domain)	http://blocks.fhcrc.org/blocks-bin/getblock.sh?IPB001936	0.904636	0.74744	0.814991	0.999976	0.999976	0.999976	0.999976	0.86967
IPB001937: Galactose-1-phosphate uridyl transferase, class I (BLOCKS domain)	http://blocks.fhcrc.org/blocks-bin/getblock.sh?IPB001937	0.999976	0.999976	0.999976	0.999976	0.827416	0.86283	0.877488	0.862694
IPB001944: Glycoside hydrolase, family 35 (BLOCKS domain)	http://blocks.fhcrc.org/blocks-bin/getblock.sh?IPB001944	0.851974	0.831044	0.908966	0.91548	0.999976	0.999976	0.999976	0.999976
IPB001948: Aminopeptidase I zinc metalloprotease (M18) signature (BLOCKS domain)	http://blocks.fhcrc.org/blocks-bin/getblock.sh?IPB001948	0.999976	0.999976	0.999976	0.999976	0.780412	0.633564	0.76261	0.861413
IPB001951: Histone H4 (BLOCKS domain)	http://blocks.fhcrc.org/blocks-bin/getblock.sh?IPB001951	0.999976	0.999976	0.999976	0.999976	0.933471	0.830295	0.738225	0.87179
IPB001952: Alkaline phosphatase (BLOCKS domain)	http://blocks.fhcrc.org/blocks-bin/getblock.sh?IPB001952	0.852213	0.785753	0.821258	0.815854	0.999976	0.999976	0.999976	0.999976
IPB001965: Zn-finger-like, PHD finger (BLOCKS domain)	http://blocks.fhcrc.org/blocks-bin/getblock.sh?IPB001965	0.945072	0.999815	0.934727	0.919056	0.999976	0.999976	0.999976	0.9966
IPB001971: Ribosomal protein S11 (BLOCKS domain)	http://blocks.fhcrc.org/blocks-bin/getblock.sh?IPB001971	0.999976	0.999976	0.999976	0.999976	0.733489	0.91702	0.746997	0.799654
IPB001972: Stomatin (BLOCKS domain)	http://blocks.fhcrc.org/blocks-bin/getblock.sh?IPB001972	0.904863	0.927852	0.794616	0.803193	0.999976	0.999976	0.999976	0.999976
IPB001977: Dephospho-CoA kinase (BLOCKS domain)	http://blocks.fhcrc.org/blocks-bin/getblock.sh?IPB001977	0.999976	0.999976	0.999976	0.999976	0.927852	0.901564	0.871803	0.882814
IPB001983: Translationally controlled tumor protein (BLOCKS domain)	http://blocks.fhcrc.org/blocks-bin/getblock.sh?IPB001983	0.999976	0.999976	0.999976	0.999976	0.924665	0.968012	0.826551	0.944901
IPB001984: Peptidase family S16 (BLOCKS domain)	http://blocks.fhcrc.org/blocks-bin/getblock.sh?IPB001984	0.999976	0.999976	0.999976	0.999976	0.87179	0.892582	0.870337	0.913918
IPB002008: DNA-polymerase family X pol beta-like signature (BLOCKS domain)	http://blocks.fhcrc.org/blocks-bin/getblock.sh?IPB002008	0.999976	0.999976	0.999976	0.999976	0.740589	0.507133	0.484883	0.333579
IPB002013: Synaptojanin, N-terminal (BLOCKS domain)	http://blocks.fhcrc.org/blocks-bin/getblock.sh?IPB002013	0.847165	0.815764	0.686061	0.916773	0.999976	0.999976	0.999976	0.999976
IPB002014: VHS (BLOCKS domain)	http://blocks.fhcrc.org/blocks-bin/getblock.sh?IPB002014	0.936304	0.938513	0.926146	0.840137	0.999976	0.999976	0.999976	0.999976
IPB002019: Urease, beta subunit (BLOCKS domain)	http://blocks.fhcrc.org/blocks-bin/getblock.sh?IPB002019	0.999976	0.999976	0.999976	0.988242	0.974688	0.936304	0.967433	0.995494
IPB002020: Citrate synthase (BLOCKS domain)	http://blocks.fhcrc.org/blocks-bin/getblock.sh?IPB002020	0.997498	0.999976	0.999976	0.999976	0.985784	0.76261	0.73241	0.775534
IPB002023: NADH dehydrogenase (ubiquinone), 24 kDa subunit (BLOCKS domain)	http://blocks.fhcrc.org/blocks-bin/getblock.sh?IPB002023	0.900423	0.946693	0.908921	0.870075	0.999976	0.999976	0.999976	0.999976
IPB002026: Urease, gamma subunit (BLOCKS domain)	http://blocks.fhcrc.org/blocks-bin/getblock.sh?IPB002026	0.999976	0.999976	0.999976	0.988242	0.974688	0.936304	0.967433	0.995494
IPB002028: Tryptophan synthase, alpha chain (BLOCKS domain)	http://blocks.fhcrc.org/blocks-bin/getblock.sh?IPB002028	0.988697	0.882814	0.882197	0.986639	0.994017	0.999976	0.999976	0.997046
IPB002034: Alpha-isopropylmalate/homocitrate synthase (BLOCKS domain)	http://blocks.fhcrc.org/blocks-bin/getblock.sh?IPB002034	0.847165	0.840137	0.972086	0.977883	0.999976	0.999976	0.999976	0.999976
IPB002041: GTP-binding nuclear protein Ran (BLOCKS domain)	http://blocks.fhcrc.org/blocks-bin/getblock.sh?IPB002041	0.999976	0.989578	0.870075	0.847165	0.96328	0.993302	0.999976	0.999976
IPB002042: Uricase (BLOCKS domain)	http://blocks.fhcrc.org/blocks-bin/getblock.sh?IPB002042	0.787907	0.967108	0.999976	0.832837	0.999976	0.999976	0.951343	0.999976
IPB002053: Glycoside hydrolase, family 25 (BLOCKS domain)	http://blocks.fhcrc.org/blocks-bin/getblock.sh?IPB002053	0.993287	0.926728	0.962981	0.956081	0.989578	0.999976	0.999976	0.999976
IPB002067: Mitochondrial carrier protein signature (BLOCKS domain)	http://blocks.fhcrc.org/blocks-bin/getblock.sh?IPB002067	0.999976	0.999976	0.999976	0.999976	0.504641	0.910526	0.826608	0.911342
IPB002068: Heat shock protein Hsp20 (BLOCKS domain)	http://blocks.fhcrc.org/blocks-bin/getblock.sh?IPB002068	0.774904	0.762704	0.795887	0.815961	0.999976	0.999976	0.999976	0.999976
IPB002075: Nuclear transport factor 2 (NTF2) (BLOCKS domain)	http://blocks.fhcrc.org/blocks-bin/getblock.sh?IPB002075	0.90502	0.951343	0.999976	0.999976	0.968921	0.992715	0.950645	0.87774
IPB002076: GNS1/SUR4 membrane protein (BLOCKS domain)	http://blocks.fhcrc.org/blocks-bin/getblock.sh?IPB002076	0.999976	0.999976	0.999976	0.999976	0.800649	0.927852	0.767959	0.783456
IPB002083: Meprin/TRAF-like MATH (BLOCKS domain)	http://blocks.fhcrc.org/blocks-bin/getblock.sh?IPB002083	0.999976	0.999976	0.999976	0.999976	0.951343	0.87179	0.943331	0.936304
IPB002092: DNA-directed RNA polymerase, bacteriophage type (BLOCKS domain)	http://blocks.fhcrc.org/blocks-bin/getblock.sh?IPB002092	0.992953	0.794616	0.940293	0.86676	0.989786	0.999976	0.999976	0.999976
IPB002099: DNA mismatch repair protein (BLOCKS domain)	http://blocks.fhcrc.org/blocks-bin/getblock.sh?IPB002099	0.999976	0.999976	0.891705	0.999976	0.896633	0.980783	0.999976	0.975874
IPB002100: Transcription factor, MADS-box (BLOCKS domain)	http://blocks.fhcrc.org/blocks-bin/getblock.sh?IPB002100	0.926959	0.946099	0.940386	0.882197	0.999976	0.999976	0.999976	0.999976
IPB002108: Actin-binding, cofilin/tropomyosin type (BLOCKS domain)	http://blocks.fhcrc.org/blocks-bin/getblock.sh?IPB002108	0.87179	0.999976	0.999976	0.999976	0.999976	0.968876	0.844654	0.809342
IPB002109: Glutaredoxin (BLOCKS domain)	http://blocks.fhcrc.org/blocks-bin/getblock.sh?IPB002109	0.999976	0.999976	0.999976	0.999976	0.821258	0.811089	0.728143	0.746997
IPB002110: Ankyrin repeat signature (BLOCKS domain)	http://blocks.fhcrc.org/blocks-bin/getblock.sh?IPB002110	0.999976	0.999976	0.999976	0.999976	0.790954	0.936304	0.766682	0.786291
IPB002113: Adenine nucleotide translocator 1 signature (BLOCKS domain)	http://blocks.fhcrc.org/blocks-bin/getblock.sh?IPB002113	0.999976	0.999976	0.999976	0.999976	0.796635	0.9066	0.851974	0.851974
IPB002119: Histone H2A (BLOCKS domain)	http://blocks.fhcrc.org/blocks-bin/getblock.sh?IPB002119	0.999976	0.999976	0.999976	0.999976	0.967433	0.945072	0.850261	0.786291
IPB002123: Phospholipid/glycerol acyltransferase (BLOCKS domain)	http://blocks.fhcrc.org/blocks-bin/getblock.sh?IPB002123	0.999976	0.999976	0.999976	0.999976	0.61914	0.827416	0.717704	0.828123
IPB002125: Cytidine/deoxycytidylate deaminase, zinc-binding region (BLOCKS domain)	http://blocks.fhcrc.org/blocks-bin/getblock.sh?IPB002125	0.988262	0.973221	0.877488	0.937252	0.795872	0.797635	0.913918	0.93713
IPB002136: Ribosomal protein L4/L1e (BLOCKS domain)	http://blocks.fhcrc.org/blocks-bin/getblock.sh?IPB002136	0.999976	0.999976	0.999976	0.999976	0.768221	0.908966	0.809019	0.753035
IPB002139: Ribokinase signature (BLOCKS domain)	http://blocks.fhcrc.org/blocks-bin/getblock.sh?IPB002139	0.999976	0.999976	0.999976	0.999976	0.971802	0.943331	0.89714	0.882197
IPB002143: Ribosomal protein L1 (BLOCKS domain)	http://blocks.fhcrc.org/blocks-bin/getblock.sh?IPB002143	0.999976	0.999976	0.999976	0.999976	0.871803	0.951343	0.911342	0.96059
IPB002155: Thiolase (BLOCKS domain)	http://blocks.fhcrc.org/blocks-bin/getblock.sh?IPB002155	0.785969	0.74577	0.717704	0.712044	0.999976	0.999976	0.999976	0.999976
IPB002161: SNO glutamine amidotransferase (BLOCKS domain)	http://blocks.fhcrc.org/blocks-bin/getblock.sh?IPB002161	0.999976	0.985255	0.999976	0.999976	0.882197	0.998199	0.881031	0.922225
IPB002164: Nucleosome assembly protein (NAP) (BLOCKS domain)	http://blocks.fhcrc.org/blocks-bin/getblock.sh?IPB002164	0.999976	0.999976	0.999976	0.999976	0.913918	0.871045	0.847023	0.950645
IPB002167: Graves disease carrier protein signature (BLOCKS domain)	http://blocks.fhcrc.org/blocks-bin/getblock.sh?IPB002167	0.999976	0.999976	0.999976	0.999976	0.780296	0.93635	0.827416	0.826551
IPB002171: Ribosomal protein L2 (BLOCKS domain)	http://blocks.fhcrc.org/blocks-bin/getblock.sh?IPB002171	0.999976	0.999976	0.999976	0.999976	0.757331	0.882197	0.945062	0.858657
IPB002173: Carbohydrate kinase, PfkB (BLOCKS domain)	http://blocks.fhcrc.org/blocks-bin/getblock.sh?IPB002173	0.999976	0.999976	0.986147	0.882919	0.927567	0.851974	0.997307	0.999976
IPB002189: F-actin capping protein, alpha subunit (BLOCKS domain)	http://blocks.fhcrc.org/blocks-bin/getblock.sh?IPB002189	0.999976	0.999976	0.999976	0.999976	0.962981	0.908966	0.945569	0.943331
IPB002190: MAGE protein (BLOCKS domain)	http://blocks.fhcrc.org/blocks-bin/getblock.sh?IPB002190	0.934916	0.850438	0.942026	0.998045	0.999976	0.999976	0.999976	0.985688
IPB002194: Chaperonin TCP-1 (BLOCKS domain)	http://blocks.fhcrc.org/blocks-bin/getblock.sh?IPB002194	0.999976	0.999976	0.999976	0.999976	0.746997	0.780296	0.784412	0.809342
IPB002198: Short-chain dehydrogenase/reductase SDR (BLOCKS domain)	http://blocks.fhcrc.org/blocks-bin/getblock.sh?IPB002198	0.641246	0.860443	0.87351	0.970357	0.999976	0.76261	0.844654	0.999976
IPB002204: 3-hydroxyisobutyrate dehydrogenase (BLOCKS domain)	http://blocks.fhcrc.org/blocks-bin/getblock.sh?IPB002204	0.986639	0.999976	0.999976	0.999976	0.997046	0.945072	0.890197	0.926146
IPB002207: Plant ascorbate peroxidase signature (BLOCKS domain)	http://blocks.fhcrc.org/blocks-bin/getblock.sh?IPB002207	0.999976	0.999976	0.999976	0.999976	0.900689	0.87179	0.887773	0.95824
IPB002213: UDP-glucoronosyl/UDP-glucosyl transferase (BLOCKS domain)	http://blocks.fhcrc.org/blocks-bin/getblock.sh?IPB002213	0.999349	0.999976	0.996892	0.999976	0.988507	0.845716	0.835025	0.892582
IPB002218: Glucose-inhibited division protein, A family (BLOCKS domain)	http://blocks.fhcrc.org/blocks-bin/getblock.sh?IPB002218	0.999976	0.999976	0.999976	0.999976	0.847412	0.847412	0.87179	0.936646
IPB002220: Dihydrodipicolinate synthetase (BLOCKS domain)	http://blocks.fhcrc.org/blocks-bin/getblock.sh?IPB002220	0.999976	0.999976	0.999976	0.999976	0.926728	0.895854	0.911626	0.942278
IPB002222: Ribosomal protein S19/S15 (BLOCKS domain)	http://blocks.fhcrc.org/blocks-bin/getblock.sh?IPB002222	0.999976	0.999976	0.999976	0.999976	0.80924	0.910687	0.815764	0.815854
IPB002225: 3-beta hydroxysteroid dehydrogenase/isomerase (BLOCKS domain)	http://blocks.fhcrc.org/blocks-bin/getblock.sh?IPB002225	0.999976	0.999976	0.999976	0.999976	0.908921	0.916773	0.912243	0.999976
IPB002226: Catalase (BLOCKS domain)	http://blocks.fhcrc.org/blocks-bin/getblock.sh?IPB002226	0.90071	0.921096	0.826551	0.784412	0.988262	0.999976	0.999976	0.999976
IPB002241: Glycosyl hydrolase family 27 signature (BLOCKS domain)	http://blocks.fhcrc.org/blocks-bin/getblock.sh?IPB002241	0.999976	0.986763	0.999976	0.927192	0.962981	0.997004	0.967108	0.999976
IPB002300: Aminoacyl-tRNA synthetase, class Ia (BLOCKS domain)	http://blocks.fhcrc.org/blocks-bin/getblock.sh?IPB002300	0.999976	0.999976	0.999976	0.999976	0.801403	0.906355	0.809342	0.871803
IPB002301: Isoleucyl-tRNA synthetase signature (BLOCKS domain)	http://blocks.fhcrc.org/blocks-bin/getblock.sh?IPB002301	0.999976	0.999976	0.999976	0.999976	0.908689	0.826373	0.882197	0.93812
IPB002302: Leucyl-tRNA synthetase signature (BLOCKS domain)	http://blocks.fhcrc.org/blocks-bin/getblock.sh?IPB002302	0.999976	0.999976	0.999976	0.999976	0.709086	0.961902	0.794616	0.831774
IPB002305: Aminoacyl-tRNA synthetase, class Ib (BLOCKS domain)	http://blocks.fhcrc.org/blocks-bin/getblock.sh?IPB002305	0.964245	0.994629	0.93336	0.857929	0.999976	0.988262	0.999976	0.999976
IPB002312: Aspartyl-tRNA synthetase signature (BLOCKS domain)	http://blocks.fhcrc.org/blocks-bin/getblock.sh?IPB002312	0.927888	0.999976	0.999976	0.902225	0.999976	0.916773	0.893171	0.999976
IPB002316: Prolyl-tRNA synthetase signature (BLOCKS domain)	http://blocks.fhcrc.org/blocks-bin/getblock.sh?IPB002316	0.989578	0.999976	0.999976	0.999976	0.993287	0.913918	0.851974	0.967803
IPB002317: Seryl-tRNA SYNTHETASE signature (BLOCKS domain)	http://blocks.fhcrc.org/blocks-bin/getblock.sh?IPB002317	0.999976	0.999976	0.961436	0.939167	0.821258	0.951343	0.999976	0.999976
IPB002320: Threonyl-tRNA synthetase signature (BLOCKS domain)	http://blocks.fhcrc.org/blocks-bin/getblock.sh?IPB002320	0.999976	0.999976	0.999976	0.999976	0.887773	0.848356	0.911686	0.884488
IPB002327: Class IA and IB cytochrome C signature (BLOCKS domain)	http://blocks.fhcrc.org/blocks-bin/getblock.sh?IPB002327	0.882197	0.954735	0.902072	0.986147	0.999976	0.999976	0.999976	0.997249
IPB002328: Zinc-containing alcohol dehydrogenase (BLOCKS domain)	http://blocks.fhcrc.org/blocks-bin/getblock.sh?IPB002328	0.951656	0.999976	0.999976	0.999976	0.999976	0.97585	0.999976	0.821258
IPB002347: Glucose/ribitol dehydrogenase family signature (BLOCKS domain)	http://blocks.fhcrc.org/blocks-bin/getblock.sh?IPB002347	0.999976	0.945203	0.999976	0.999976	0.967803	0.989263	0.907728	0.901564
IPB002364: Quinone oxidoreductase/zeta-crystallin (BLOCKS domain)	http://blocks.fhcrc.org/blocks-bin/getblock.sh?IPB002364	0.916773	0.938513	0.905745	0.943512	0.999976	0.999976	0.999976	0.999976
IPB002365: Terpene synthase (BLOCKS domain)	http://blocks.fhcrc.org/blocks-bin/getblock.sh?IPB002365	0.847412	0.818101	0.790954	0.881294	0.999976	0.999976	0.999976	0.999976
IPB002373: cAMP-dependent protein kinase signature (BLOCKS domain)	http://blocks.fhcrc.org/blocks-bin/getblock.sh?IPB002373	0.999976	0.999976	0.999976	0.999976	0.830295	0.925277	0.831164	0.934727
IPB002375: Purine/pyrimidine phosphoribosyl transferase (BLOCKS domain)	http://blocks.fhcrc.org/blocks-bin/getblock.sh?IPB002375	0.999976	0.999976	0.999976	0.999976	0.827416	0.966099	0.814991	0.783684
IPB002403: E-class P450 group IV signature (BLOCKS domain)	http://blocks.fhcrc.org/blocks-bin/getblock.sh?IPB002403	0.975874	0.995494	0.945781	0.814992	0.999976	0.999976	0.999976	0.999976
IPB002452: Alpha tubulin signature (BLOCKS domain)	http://blocks.fhcrc.org/blocks-bin/getblock.sh?IPB002452	0.988578	0.999976	0.910243	0.92212	0.994514	0.950997	0.999976	0.999976
IPB002453: Beta tubulin (BLOCKS domain)	http://blocks.fhcrc.org/blocks-bin/getblock.sh?IPB002453	0.999976	0.999976	0.997249	0.999976	0.826346	0.909449	0.986294	0.980222
IPB002464: ATP-dependent helicase, DEAH-box (BLOCKS domain)	http://blocks.fhcrc.org/blocks-bin/getblock.sh?IPB002464	0.901037	0.807544	0.698574	0.999976	0.999976	0.999976	0.999976	0.999976
IPB002466: Adenosine deaminase/editase (BLOCKS domain)	http://blocks.fhcrc.org/blocks-bin/getblock.sh?IPB002466	0.666649	0.754145	0.87179	0.999976	0.999976	0.999976	0.999976	0.880353
IPB002469: Dipeptidylpeptidase IV (CD26), N-terminal (BLOCKS domain)	http://blocks.fhcrc.org/blocks-bin/getblock.sh?IPB002469	0.999976	0.999976	0.999976	0.999976	0.805582	0.934727	0.864651	0.883958
IPB002472: Palmitoyl protein thioesterase signature (BLOCKS domain)	http://blocks.fhcrc.org/blocks-bin/getblock.sh?IPB002472	0.999976	0.999976	0.999976	0.966867	0.959549	0.863954	0.906837	0.999976
IPB002474: Carbamoyl-phosphate synthase, small chain (BLOCKS domain)	http://blocks.fhcrc.org/blocks-bin/getblock.sh?IPB002474	0.999976	0.971804	0.999976	0.967943	0.847057	0.999976	0.953647	0.999976
IPB002495: Glycosyl transferase, family 8 (BLOCKS domain)	http://blocks.fhcrc.org/blocks-bin/getblock.sh?IPB002495	0.913918	0.843616	0.966664	0.999976	0.999976	0.999976	0.999976	0.828936
IPB002496: Phosphoribosyl-AMP cyclohydrolase (BLOCKS domain)	http://blocks.fhcrc.org/blocks-bin/getblock.sh?IPB002496	0.999976	0.852943	0.999976	0.871045	0.80924	0.999976	0.887773	0.999976
IPB002498: Phosphatidylinositol-4-phosphate 5-kinase (BLOCKS domain)	http://blocks.fhcrc.org/blocks-bin/getblock.sh?IPB002498	0.950902	0.938045	0.999976	0.990928	0.999976	0.999976	0.961999	0.992715
IPB002501: Pseudouridylate synthase TruB, N-terminal (BLOCKS domain)	http://blocks.fhcrc.org/blocks-bin/getblock.sh?IPB002501	0.999976	0.999976	0.999976	0.999976	0.756203	0.853652	0.756203	0.698574
IPB002509: Polysaccharide deacetylase (BLOCKS domain)	http://blocks.fhcrc.org/blocks-bin/getblock.sh?IPB002509	0.999976	0.999976	0.999976	0.999976	0.935703	0.882197	0.831164	0.92182
IPB002523: Mg2+ transporter protein, CorA-like (BLOCKS domain)	http://blocks.fhcrc.org/blocks-bin/getblock.sh?IPB002523	0.976602	0.999976	0.961902	0.936112	0.999976	0.913918	0.999976	0.999976
IPB002524: Cation efflux protein (BLOCKS domain)	http://blocks.fhcrc.org/blocks-bin/getblock.sh?IPB002524	0.985784	0.893574	0.875026	0.813061	0.997498	0.999976	0.999976	0.999976
IPB002528: Multi antimicrobial extrusion protein MatE (BLOCKS domain)	http://blocks.fhcrc.org/blocks-bin/getblock.sh?IPB002528	0.999976	0.945781	0.999976	0.999976	0.951343	0.999976	0.827416	0.967614
IPB002529: Fumarylacetoacetate (FAA) hydrolase (BLOCKS domain)	http://blocks.fhcrc.org/blocks-bin/getblock.sh?IPB002529	0.999976	0.999976	0.999976	0.992953	0.887773	0.894192	0.918811	0.989903
IPB002539: MaoC-like dehydratase (BLOCKS domain)	http://blocks.fhcrc.org/blocks-bin/getblock.sh?IPB002539	0.925276	0.814991	0.871803	0.999976	0.999976	0.999976	0.999976	0.826373
IPB002553: Adaptin, N-terminal (BLOCKS domain)	http://blocks.fhcrc.org/blocks-bin/getblock.sh?IPB002553	0.999976	0.999976	0.999976	0.999976	0.995494	0.894192	0.945072	0.945357
IPB002554: Protein phosphatase 2A, regulatory B subunit (B56 family) (BLOCKS domain)	http://blocks.fhcrc.org/blocks-bin/getblock.sh?IPB002554	0.999976	0.999976	0.999976	0.964875	0.936583	0.79898	0.887717	0.999976
IPB002563: Flavin reductase-like (BLOCKS domain)	http://blocks.fhcrc.org/blocks-bin/getblock.sh?IPB002563	0.999976	0.999976	0.999976	0.999976	0.754703	0.614634	0.762704	0.755062
IPB002575: Aminoglycoside phosphotransferase (BLOCKS domain)	http://blocks.fhcrc.org/blocks-bin/getblock.sh?IPB002575	0.842825	0.738225	0.811089	0.998136	0.999976	0.999976	0.999976	0.999976
IPB002589: Protein of unknown function Appr-1 (BLOCKS domain)	http://blocks.fhcrc.org/blocks-bin/getblock.sh?IPB002589	0.999976	0.999976	0.967433	0.99523	0.900423	0.897457	0.96352	0.999976
IPB002610: Rhomboid-like protein (BLOCKS domain)	http://blocks.fhcrc.org/blocks-bin/getblock.sh?IPB002610	0.999976	0.999976	0.999976	0.999976	0.782435	0.752316	0.61615	0.74744
IPB002625: Smr protein/MutS2 C-terminal (BLOCKS domain)	http://blocks.fhcrc.org/blocks-bin/getblock.sh?IPB002625	0.999976	0.965685	0.999976	0.999976	0.919618	0.999976	0.968854	0.938513
IPB002627: tRNA isopentenyltransferase (BLOCKS domain)	http://blocks.fhcrc.org/blocks-bin/getblock.sh?IPB002627	0.835025	0.821258	0.936304	0.934727	0.999976	0.999976	0.999976	0.999976
IPB002642: Lysophospholipase, catalytic domain (BLOCKS domain)	http://blocks.fhcrc.org/blocks-bin/getblock.sh?IPB002642	0.882197	0.76261	0.826551	0.870075	0.999976	0.999976	0.999976	0.999976
IPB002646: Polynucleotide adenylyltransferase (BLOCKS domain)	http://blocks.fhcrc.org/blocks-bin/getblock.sh?IPB002646	0.999976	0.999976	0.999976	0.999976	0.968854	0.754145	0.961325	0.897671
IPB002650: ATP-sulfurylase (BLOCKS domain)	http://blocks.fhcrc.org/blocks-bin/getblock.sh?IPB002650	0.999976	0.999976	0.999976	0.999976	0.826551	0.866456	0.857239	0.87179
IPB002652: Importin alpha-like protein, beta-binding regon (BLOCKS domain)	http://blocks.fhcrc.org/blocks-bin/getblock.sh?IPB002652	0.999976	0.999976	0.999976	0.999976	0.780296	0.826373	0.76261	0.815854
IPB002657: Bile acid:sodium symporter (BLOCKS domain)	http://blocks.fhcrc.org/blocks-bin/getblock.sh?IPB002657	0.999976	0.999976	0.999976	0.999976	0.999976	0.871803	0.863809	0.871803
IPB002669: Urease accessory protein UreD (BLOCKS domain)	http://blocks.fhcrc.org/blocks-bin/getblock.sh?IPB002669	0.997498	0.999976	0.994629	0.933471	0.985944	0.850791	0.988262	0.999976
IPB002671: Ribosomal L22e protein (BLOCKS domain)	http://blocks.fhcrc.org/blocks-bin/getblock.sh?IPB002671	0.999976	0.999976	0.999976	0.999976	0.827416	0.830458	0.814991	0.882197
IPB002672: Ribosomal L28e protein (BLOCKS domain)	http://blocks.fhcrc.org/blocks-bin/getblock.sh?IPB002672	0.999976	0.999976	0.999976	0.999976	0.733489	0.87179	0.795872	0.840608
IPB002674: Ribosomal L37ae protein (BLOCKS domain)	http://blocks.fhcrc.org/blocks-bin/getblock.sh?IPB002674	0.999976	0.999976	0.999976	0.999976	0.801849	0.799654	0.666649	0.790954
IPB002685: Glycosyl transferase, family 15 (BLOCKS domain)	http://blocks.fhcrc.org/blocks-bin/getblock.sh?IPB002685	0.999976	0.999976	0.999976	0.999976	0.909189	0.913918	0.841579	0.847165
IPB002687: Pre-mRNA processing ribonucleoprotein, binding region (BLOCKS domain)	http://blocks.fhcrc.org/blocks-bin/getblock.sh?IPB002687	0.999976	0.999976	0.999976	0.999976	0.936304	0.951343	0.810647	0.794616
IPB002715: Nascent polypeptide-associated complex NAC (BLOCKS domain)	http://blocks.fhcrc.org/blocks-bin/getblock.sh?IPB002715	0.999976	0.999976	0.999976	0.999976	0.916182	0.928159	0.905291	0.906966
IPB002717: MOZ/SAS-like protein (BLOCKS domain)	http://blocks.fhcrc.org/blocks-bin/getblock.sh?IPB002717	0.999976	0.999976	0.999976	0.999976	0.936304	0.810411	0.916773	0.911686
IPB002728: Diphthamide synthesis DPH2 protein (BLOCKS domain)	http://blocks.fhcrc.org/blocks-bin/getblock.sh?IPB002728	0.999976	0.945357	0.954387	0.999976	0.953664	0.999976	0.999976	0.976169
IPB002735: Translation initiation factor IF5 (BLOCKS domain)	http://blocks.fhcrc.org/blocks-bin/getblock.sh?IPB002735	0.999976	0.999976	0.999976	0.989682	0.950521	0.987584	0.911686	0.999976
IPB002755: DNA primase, small subunit (BLOCKS domain)	http://blocks.fhcrc.org/blocks-bin/getblock.sh?IPB002755	0.912895	0.999976	0.999976	0.935355	0.999976	0.967108	0.877746	0.999976
IPB002772: Glycoside hydrolase, family 3, C-terminal (BLOCKS domain)	http://blocks.fhcrc.org/blocks-bin/getblock.sh?IPB002772	0.84434	0.830957	0.827416	0.696198	0.999976	0.999976	0.999976	0.999976
IPB002773: Deoxyhypusine synthase (BLOCKS domain)	http://blocks.fhcrc.org/blocks-bin/getblock.sh?IPB002773	0.999976	0.999976	0.999976	0.999976	0.814991	0.831164	0.801403	0.936304
IPB002777: Prefoldin-related KE2 protein (BLOCKS domain)	http://blocks.fhcrc.org/blocks-bin/getblock.sh?IPB002777	0.999976	0.999976	0.986147	0.999976	0.992953	0.931769	0.876622	0.842474
IPB002778: Ribonucleoprotein complex SRP, Srp19 component (BLOCKS domain)	http://blocks.fhcrc.org/blocks-bin/getblock.sh?IPB002778	0.999976	0.999976	0.999976	0.999976	0.902225	0.951343	0.839196	0.843033
IPB002784: Ribosomal protein L14 (BLOCKS domain)	http://blocks.fhcrc.org/blocks-bin/getblock.sh?IPB002784	0.999976	0.999976	0.999976	0.999976	0.633564	0.868052	0.780296	0.76261
IPB002818: Family of unknown function ThiJ/PfpI (BLOCKS domain)	http://blocks.fhcrc.org/blocks-bin/getblock.sh?IPB002818	0.999976	0.999976	0.9066	0.851974	0.952935	0.997249	0.999976	0.999976
IPB002820: Molybdopterin cofactor biosynthesis protein MoaC (BLOCKS domain)	http://blocks.fhcrc.org/blocks-bin/getblock.sh?IPB002820	0.995087	0.984301	0.992953	0.932857	0.988262	0.999199	0.989786	0.999976
IPB002828: Survival protein SurE (BLOCKS domain)	http://blocks.fhcrc.org/blocks-bin/getblock.sh?IPB002828	0.999976	0.988242	0.999976	0.999976	0.859616	0.995494	0.973145	0.913918
IPB002843: H+-transporting two-sector ATPase, C (AC39) subunit (BLOCKS domain)	http://blocks.fhcrc.org/blocks-bin/getblock.sh?IPB002843	0.999976	0.999976	0.999976	0.999976	0.801403	0.871803	0.922411	0.867945
IPB002853: Transcription factor TFIIE, alpha subunit (BLOCKS domain)	http://blocks.fhcrc.org/blocks-bin/getblock.sh?IPB002853	0.999976	0.999976	0.999976	0.988262	0.916552	0.871803	0.959549	0.995187
IPB002867: Zn-finger, cysteine-rich C6HC (BLOCKS domain)	http://blocks.fhcrc.org/blocks-bin/getblock.sh?IPB002867	0.889582	0.895854	0.83679	0.809019	0.999976	0.999976	0.999976	0.999976
IPB002876: Protein of unknown function DUF28 (BLOCKS domain)	http://blocks.fhcrc.org/blocks-bin/getblock.sh?IPB002876	0.83091	0.811089	0.89887	0.999976	0.999976	0.999976	0.999976	0.87179
IPB002877: Cell division protein FtsJ (BLOCKS domain)	http://blocks.fhcrc.org/blocks-bin/getblock.sh?IPB002877	0.999976	0.999976	0.999976	0.999976	0.231283	0.585329	0.525812	0.580467
IPB002884: Proprotein convertase, P domain (BLOCKS domain)	http://blocks.fhcrc.org/blocks-bin/getblock.sh?IPB002884	0.999976	0.999976	0.999976	0.999976	0.507133	0.877488	0.821258	0.821258
IPB002889: Carbohydrate-binding WSC (BLOCKS domain)	http://blocks.fhcrc.org/blocks-bin/getblock.sh?IPB002889	0.999976	0.999976	0.999976	0.999976	0.69524	0.745238	0.745238	0.814991
IPB002891: Adenylylsulfate kinase (BLOCKS domain)	http://blocks.fhcrc.org/blocks-bin/getblock.sh?IPB002891	0.999976	0.999976	0.999976	0.999976	0.826551	0.866456	0.857239	0.87179
IPB002893: Zn-finger, MYND type (BLOCKS domain)	http://blocks.fhcrc.org/blocks-bin/getblock.sh?IPB002893	0.999976	0.999976	0.999976	0.999976	0.827416	0.887773	0.802209	0.881031
IPB002906: Ribosomal protein S27a (BLOCKS domain)	http://blocks.fhcrc.org/blocks-bin/getblock.sh?IPB002906	0.999976	0.999976	0.999976	0.999976	0.767959	0.936304	0.827416	0.769249
IPB002925: Dienelactone hydrolase (BLOCKS domain)	http://blocks.fhcrc.org/blocks-bin/getblock.sh?IPB002925	0.999976	0.999976	0.995087	0.999976	0.894192	0.920704	0.988262	0.972731
IPB002932: Ferredoxin-dependent glutamate synthase (BLOCKS domain)	http://blocks.fhcrc.org/blocks-bin/getblock.sh?IPB002932	0.997004	0.981207	0.850261	0.972086	0.986639	0.999976	0.999976	0.999976
IPB002934: DNA polymerase, beta-like region (BLOCKS domain)	http://blocks.fhcrc.org/blocks-bin/getblock.sh?IPB002934	0.999976	0.999976	0.999976	0.999976	0.887773	0.945357	0.831774	0.870075
IPB002935: O-methyltransferase, family 3 (BLOCKS domain)	http://blocks.fhcrc.org/blocks-bin/getblock.sh?IPB002935	0.8855	0.999976	0.999976	0.999976	0.999976	0.868052	0.889646	0.887717
IPB002938: Monooxygenase, FAD-binding (BLOCKS domain)	http://blocks.fhcrc.org/blocks-bin/getblock.sh?IPB002938	0.999976	0.999976	0.999976	0.999976	0.926104	0.885329	0.954387	0.854892
IPB002974: CYP52 P450 protein signature (BLOCKS domain)	http://blocks.fhcrc.org/blocks-bin/getblock.sh?IPB002974	0.859975	0.813843	0.76261	0.790954	0.999976	0.999976	0.999976	0.999976
IPB002975: Fungal G-protein alpha subunit signature (BLOCKS domain)	http://blocks.fhcrc.org/blocks-bin/getblock.sh?IPB002975	0.999976	0.999976	0.999976	0.986147	0.913918	0.876401	0.901037	0.992715
IPB003000: Silent information regulator protein Sir2 (BLOCKS domain)	http://blocks.fhcrc.org/blocks-bin/getblock.sh?IPB003000	0.999976	0.999976	0.999976	0.999976	0.814992	0.861383	0.815854	0.811089
IPB003010: Nitrilase/cyanide hydratase and apolipoprotein N-acyltransferase (BLOCKS domain)	http://blocks.fhcrc.org/blocks-bin/getblock.sh?IPB003010	0.765598	0.916773	0.904424	0.814991	0.893574	0.862694	0.916773	0.918171
IPB003016: 2-oxo acid dehydrogenase, acyltransferase component, lipoyl-binding (BLOCKS domain)	http://blocks.fhcrc.org/blocks-bin/getblock.sh?IPB003016	0.908921	0.987584	0.999976	0.999976	0.999976	0.9966	0.927192	0.960627
IPB003021: Repair protein Rad1/Rec1 family signature (BLOCKS domain)	http://blocks.fhcrc.org/blocks-bin/getblock.sh?IPB003021	0.999976	0.999976	0.999976	0.999976	0.939965	0.935355	0.916322	0.799654
IPB003031: Delta crystallin signature (BLOCKS domain)	http://blocks.fhcrc.org/blocks-bin/getblock.sh?IPB003031	0.999976	0.815854	0.961902	0.906404	0.943512	0.999976	0.999976	0.999976
IPB003034: DNA-binding SAP (BLOCKS domain)	http://blocks.fhcrc.org/blocks-bin/getblock.sh?IPB003034	0.999976	0.999976	0.904863	0.964175	0.989371	0.999976	0.999976	0.999976
IPB003042: Aromatic-ring hydroxylase (flavoprotein monooxygenase) signature (BLOCKS domain)	http://blocks.fhcrc.org/blocks-bin/getblock.sh?IPB003042	0.999976	0.999976	0.99149	0.958874	0.962714	0.934727	0.997498	0.899459
IPB003088: Cytochrome c, class I (BLOCKS domain)	http://blocks.fhcrc.org/blocks-bin/getblock.sh?IPB003088	0.882197	0.954735	0.902072	0.986147	0.999976	0.999976	0.999976	0.997249
IPB003089: Alpha/beta hydrolase fold signature (BLOCKS domain)	http://blocks.fhcrc.org/blocks-bin/getblock.sh?IPB003089	0.992154	0.920447	0.902225	0.999976	0.999976	0.999976	0.999976	0.999976
IPB003095: DnaJ protein family signature (BLOCKS domain)	http://blocks.fhcrc.org/blocks-bin/getblock.sh?IPB003095	0.999976	0.999976	0.999976	0.999976	0.87179	0.950903	0.981069	0.895854
IPB003097: FAD-binding (BLOCKS domain)	http://blocks.fhcrc.org/blocks-bin/getblock.sh?IPB003097	0.999976	0.999976	0.999976	0.999976	0.763975	0.575105	0.349785	0.696198
IPB003099: Prephenate dehydrogenase (BLOCKS domain)	http://blocks.fhcrc.org/blocks-bin/getblock.sh?IPB003099	0.882197	0.926147	0.999976	0.996608	0.999976	0.999976	0.981685	0.987584
IPB003100: Argonaute and Dicer protein, PAZ (BLOCKS domain)	http://blocks.fhcrc.org/blocks-bin/getblock.sh?IPB003100	0.752316	0.626795	0.671643	0.532786	0.999976	0.999976	0.999976	0.999976
IPB003107: RNA-processing protein, HAT helix (BLOCKS domain)	http://blocks.fhcrc.org/blocks-bin/getblock.sh?IPB003107	0.999976	0.999976	0.999976	0.916773	0.925717	0.962981	0.922318	0.999976
IPB003108: Growth-arrest-specific protein 2 (BLOCKS domain)	http://blocks.fhcrc.org/blocks-bin/getblock.sh?IPB003108	0.87179	0.827416	0.877488	0.852943	0.999976	0.999976	0.999976	0.999976
IPB003114: PX-associated (BLOCKS domain)	http://blocks.fhcrc.org/blocks-bin/getblock.sh?IPB003114	0.999976	0.991715	0.915646	0.887833	0.927289	0.992414	0.999976	0.999976
IPB003121: SWIB complex, BAF60b (BLOCKS domain)	http://blocks.fhcrc.org/blocks-bin/getblock.sh?IPB003121	0.999976	0.999976	0.999976	0.999976	0.831164	0.814991	0.821258	0.831475
IPB003126: Zn-finger (putative), N-recognin (BLOCKS domain)	http://blocks.fhcrc.org/blocks-bin/getblock.sh?IPB003126	0.999976	0.999976	0.999976	0.999976	0.962981	0.962981	0.896633	0.962981
IPB003137: Protease-associated PA (BLOCKS domain)	http://blocks.fhcrc.org/blocks-bin/getblock.sh?IPB003137	0.76261	0.945357	0.871803	0.871045	0.999976	0.999976	0.999976	0.999976
IPB003140: Phospholipase/Carboxylesterase (BLOCKS domain)	http://blocks.fhcrc.org/blocks-bin/getblock.sh?IPB003140	0.999976	0.999976	0.999976	0.999976	0.756203	0.801403	0.711839	0.755062
IPB003162: Transcription factor TAFII-31 (BLOCKS domain)	http://blocks.fhcrc.org/blocks-bin/getblock.sh?IPB003162	0.980748	0.964501	0.999976	0.999976	0.999976	0.999976	0.966099	0.936911
IPB003163: DNA-binding, yeast (BLOCKS domain)	http://blocks.fhcrc.org/blocks-bin/getblock.sh?IPB003163	0.945404	0.999976	0.980222	0.999976	0.948796	0.999976	0.999976	0.896748
IPB003165: Stem cell self-renewal protein Piwi (BLOCKS domain)	http://blocks.fhcrc.org/blocks-bin/getblock.sh?IPB003165	0.752316	0.626795	0.671643	0.532786	0.999976	0.999976	0.999976	0.999976
IPB003171: Methylenetetrahydrofolate reductase (BLOCKS domain)	http://blocks.fhcrc.org/blocks-bin/getblock.sh?IPB003171	0.999976	0.999976	0.999976	0.999976	0.741418	0.652471	0.691386	0.636542
IPB003173: Transcriptional coactivator p15 (PC4) (BLOCKS domain)	http://blocks.fhcrc.org/blocks-bin/getblock.sh?IPB003173	0.999976	0.999976	0.999976	0.970303	0.975424	0.936304	0.87179	0.999976
IPB003194: Transcription initiation factor IIA, gamma subunit (BLOCKS domain)	http://blocks.fhcrc.org/blocks-bin/getblock.sh?IPB003194	0.999976	0.999976	0.999976	0.967108	0.908921	0.868879	0.862694	0.999976
IPB003195: Transcription initiation factor IID, 18 kDa subunit (BLOCKS domain)	http://blocks.fhcrc.org/blocks-bin/getblock.sh?IPB003195	0.999976	0.966099	0.999976	0.992953	0.936912	0.999976	0.960133	0.989877
IPB003204: Cytochrome c oxidase, subunit Va (BLOCKS domain)	http://blocks.fhcrc.org/blocks-bin/getblock.sh?IPB003204	0.875026	0.87179	0.826551	0.881024	0.999976	0.999976	0.999976	0.999976
IPB003213: Cytochrome oxidase c, subunit VIb (BLOCKS domain)	http://blocks.fhcrc.org/blocks-bin/getblock.sh?IPB003213	0.913918	0.940293	0.855638	0.896415	0.999976	0.999976	0.999976	0.999976
IPB003232: dCTP Deaminase (BLOCKS domain)	http://blocks.fhcrc.org/blocks-bin/getblock.sh?IPB003232	0.999976	0.999976	0.945072	0.894573	0.964719	0.901939	0.999976	0.999976
IPB003247: Calponin-like actin-binding subtype (BLOCKS domain)	http://blocks.fhcrc.org/blocks-bin/getblock.sh?IPB003247	0.999976	0.999976	0.973553	0.999976	0.895854	0.951343	0.999976	0.956631
IPB003248: Phosphoserine aminotransferase (BLOCKS domain)	http://blocks.fhcrc.org/blocks-bin/getblock.sh?IPB003248	0.999976	0.962714	0.999976	0.999976	0.871803	0.999976	0.916773	0.959632
IPB003307: eIF4-gamma/eIF5/eIF2-epsilon (BLOCKS domain)	http://blocks.fhcrc.org/blocks-bin/getblock.sh?IPB003307	0.995494	0.969374	0.999976	0.871803	0.988262	0.999976	0.965254	0.999976
IPB003323: OTU-like cysteine protease (BLOCKS domain)	http://blocks.fhcrc.org/blocks-bin/getblock.sh?IPB003323	0.999976	0.916773	0.999976	0.999976	0.964627	0.999976	0.946873	0.904711
IPB003338: AAA ATPase VAT, N-terminal (BLOCKS domain)	http://blocks.fhcrc.org/blocks-bin/getblock.sh?IPB003338	0.999976	0.999976	0.999976	0.999976	0.87179	0.666649	0.626317	0.895854
IPB003348: Anion-transporting ATPase (BLOCKS domain)	http://blocks.fhcrc.org/blocks-bin/getblock.sh?IPB003348	0.999976	0.999976	0.999976	0.999976	0.901564	0.83091	0.790954	0.799654
IPB003349: Transcription factor jumonji, JmjN (BLOCKS domain)	http://blocks.fhcrc.org/blocks-bin/getblock.sh?IPB003349	0.972963	0.999976	0.916773	0.938513	0.999976	0.840137	0.999976	0.999976
IPB003358: Putative methyltransferase (BLOCKS domain)	http://blocks.fhcrc.org/blocks-bin/getblock.sh?IPB003358	0.899894	0.99989	0.988262	0.977021	0.999976	0.982673	0.995494	0.999976
IPB003397: Mitochondrial import inner membrane translocase, subunit Tim17/22 (BLOCKS domain)	http://blocks.fhcrc.org/blocks-bin/getblock.sh?IPB003397	0.999976	0.999976	0.999976	0.999976	0.916218	0.999976	0.827416	0.899306
IPB003402: Family of unknown function Met10 (BLOCKS domain)	http://blocks.fhcrc.org/blocks-bin/getblock.sh?IPB003402	0.865222	0.881031	0.946136	0.89887	0.999976	0.999976	0.999976	0.999976
IPB003428: Mitochondrial glycoprotein (BLOCKS domain)	http://blocks.fhcrc.org/blocks-bin/getblock.sh?IPB003428	0.843033	0.866547	0.884488	0.936912	0.999976	0.999976	0.999976	0.999976
IPB003445: Cation transporter (BLOCKS domain)	http://blocks.fhcrc.org/blocks-bin/getblock.sh?IPB003445	0.999976	0.881031	0.936304	0.999976	0.999976	0.999976	0.951715	0.993198
IPB003448: Molybdopterin biosynthesis MoaE (BLOCKS domain)	http://blocks.fhcrc.org/blocks-bin/getblock.sh?IPB003448	0.999976	0.999976	0.999976	0.999976	0.913918	0.803193	0.80924	0.80924
IPB003495: Cobalamin synthesis protein/P47K (BLOCKS domain)	http://blocks.fhcrc.org/blocks-bin/getblock.sh?IPB003495	0.999976	0.999976	0.999976	0.999976	0.901564	0.93336	0.851974	0.882197
IPB003511: DNA-binding HORMA (BLOCKS domain)	http://blocks.fhcrc.org/blocks-bin/getblock.sh?IPB003511	0.999976	0.980553	0.999976	0.967433	0.963395	0.999976	0.87179	0.999976
IPB003527: MAP kinase (BLOCKS domain)	http://blocks.fhcrc.org/blocks-bin/getblock.sh?IPB003527	0.999976	0.999976	0.999976	0.999976	0.833564	0.831164	0.880266	0.999976
IPB003577: Ras small GTPase, Ras type (BLOCKS domain)	http://blocks.fhcrc.org/blocks-bin/getblock.sh?IPB003577	0.999976	0.999976	0.999976	0.999976	0.86283	0.831774	0.765598	0.870075
IPB003578: Ras small GTPase, Rho type (BLOCKS domain)	http://blocks.fhcrc.org/blocks-bin/getblock.sh?IPB003578	0.999976	0.999976	0.999976	0.999976	0.86283	0.720767	0.872321	0.950521
IPB003604: Zn-finger, U1-like (BLOCKS domain)	http://blocks.fhcrc.org/blocks-bin/getblock.sh?IPB003604	0.985156	0.99848	0.938411	0.86283	0.998529	0.985209	0.999976	0.999976
IPB003613: Zn-finger, modified RING (BLOCKS domain)	http://blocks.fhcrc.org/blocks-bin/getblock.sh?IPB003613	0.999976	0.999976	0.999976	0.999976	0.954735	0.828936	0.983615	0.969054
IPB003663: Sugar transporter signature (BLOCKS domain)	http://blocks.fhcrc.org/blocks-bin/getblock.sh?IPB003663	0.871803	0.879816	0.823958	0.985784	0.999976	0.999976	0.954015	0.566453
IPB003673: L-carnitine dehydratase/bile acid-inducible protein F (BLOCKS domain)	http://blocks.fhcrc.org/blocks-bin/getblock.sh?IPB003673	0.999976	0.999976	0.999976	0.999976	0.715162	0.666649	0.767959	0.731879
IPB003675: Abortive infection protein (BLOCKS domain)	http://blocks.fhcrc.org/blocks-bin/getblock.sh?IPB003675	0.999976	0.924665	0.911706	0.929282	0.847165	0.999976	0.999976	0.999976
IPB003689: Zinc transporter ZIP (BLOCKS domain)	http://blocks.fhcrc.org/blocks-bin/getblock.sh?IPB003689	0.999976	0.999976	0.999976	0.999976	0.853401	0.970521	0.994629	0.916773
IPB003697: Maf-like protein (BLOCKS domain)	http://blocks.fhcrc.org/blocks-bin/getblock.sh?IPB003697	0.999976	0.999976	0.999976	0.999976	0.96352	0.936304	0.93713	0.881542
IPB003703: Acyl-CoA thioesterase (BLOCKS domain)	http://blocks.fhcrc.org/blocks-bin/getblock.sh?IPB003703	0.999976	0.999976	0.999976	0.999976	0.881031	0.795887	0.850261	0.827416
IPB003710: Ketopantoate reductase ApbA/PanE (BLOCKS domain)	http://blocks.fhcrc.org/blocks-bin/getblock.sh?IPB003710	0.910385	0.896633	0.871803	0.814992	0.999976	0.999976	0.999976	0.999976
IPB003726: Homocysteine S-methyltransferase (BLOCKS domain)	http://blocks.fhcrc.org/blocks-bin/getblock.sh?IPB003726	0.999976	0.999976	0.999976	0.999976	0.942219	0.788669	0.901564	0.871094
IPB003733: Thiamine monophosphate synthase (BLOCKS domain)	http://blocks.fhcrc.org/blocks-bin/getblock.sh?IPB003733	0.999976	0.999976	0.999976	0.999976	0.87179	0.912895	0.912895	0.826373
IPB003734: Protein of unknown function DUF155 (BLOCKS domain)	http://blocks.fhcrc.org/blocks-bin/getblock.sh?IPB003734	0.999976	0.938513	0.999976	0.999976	0.847057	0.999976	0.830295	0.850363
IPB003767: Malate/L-lactate dehydrogenase (BLOCKS domain)	http://blocks.fhcrc.org/blocks-bin/getblock.sh?IPB003767	0.833564	0.87179	0.884488	0.999976	0.999976	0.999976	0.999976	0.877792
IPB003778: Urea amidolyase-related (BLOCKS domain)	http://blocks.fhcrc.org/blocks-bin/getblock.sh?IPB003778	0.961436	0.989786	0.938513	0.906837	0.999976	0.992953	0.999976	0.999976
IPB003782: Electron transport protein SCO1/SenC (BLOCKS domain)	http://blocks.fhcrc.org/blocks-bin/getblock.sh?IPB003782	0.929338	0.888829	0.951343	0.934727	0.999976	0.999976	0.999976	0.999976
IPB003789: GatB/Yqey (BLOCKS domain)	http://blocks.fhcrc.org/blocks-bin/getblock.sh?IPB003789	0.999976	0.999976	0.999976	0.999976	0.813843	0.881024	0.908921	0.871045
IPB003807: Protein of unknown function DUF202 (BLOCKS domain)	http://blocks.fhcrc.org/blocks-bin/getblock.sh?IPB003807	0.922225	0.901037	0.871803	0.985784	0.999976	0.999976	0.999976	0.997744
IPB003817: Phosphatidylserine decarboxylase-related (BLOCKS domain)	http://blocks.fhcrc.org/blocks-bin/getblock.sh?IPB003817	0.999976	0.999976	0.999976	0.999976	0.934908	0.860332	0.913918	0.999976
IPB003819: Taurine catabolism dioxygenase TauD/TfdA (BLOCKS domain)	http://blocks.fhcrc.org/blocks-bin/getblock.sh?IPB003819	0.999976	0.830295	0.992953	0.909189	0.999976	0.999976	0.999976	0.999976
IPB003833: Protein of unknown function DUF213 (BLOCKS domain)	http://blocks.fhcrc.org/blocks-bin/getblock.sh?IPB003833	0.961436	0.989786	0.938513	0.906837	0.999976	0.992953	0.999976	0.999976
IPB003864: Protein of unknown function DUF221 (BLOCKS domain)	http://blocks.fhcrc.org/blocks-bin/getblock.sh?IPB003864	0.989578	0.936304	0.896415	0.887833	0.999976	0.999976	0.974688	0.951343
IPB003874: CDC45-like protein (BLOCKS domain)	http://blocks.fhcrc.org/blocks-bin/getblock.sh?IPB003874	0.999976	0.962981	0.999976	0.999976	0.83091	0.999976	0.893867	0.792534
IPB003890: Initiation factor eIF-4 gamma, middle (BLOCKS domain)	http://blocks.fhcrc.org/blocks-bin/getblock.sh?IPB003890	0.999976	0.992271	0.999976	0.999976	0.734348	0.999976	0.841664	0.856698
IPB003891: Initiation factor eIF-4 gamma, MA3 (BLOCKS domain)	http://blocks.fhcrc.org/blocks-bin/getblock.sh?IPB003891	0.966099	0.956045	0.909449	0.999976	0.999976	0.999976	0.999976	0.925444
IPB003892: Ubiquitin system component Cue (BLOCKS domain)	http://blocks.fhcrc.org/blocks-bin/getblock.sh?IPB003892	0.999976	0.999976	0.977403	0.992249	0.999976	0.999976	0.999976	0.999976
IPB003952: Fumarate reductase/succinate dehydrogenase, FAD-binding site (BLOCKS domain)	http://blocks.fhcrc.org/blocks-bin/getblock.sh?IPB003952	0.999976	0.966099	0.964815	0.981207	0.887773	0.999976	0.999976	0.999976
IPB003958: Transcription factor CBF/NF-Y/archaeal histone (BLOCKS domain)	http://blocks.fhcrc.org/blocks-bin/getblock.sh?IPB003958	0.999976	0.999976	0.999976	0.999976	0.868691	0.847057	0.87179	0.858657
IPB003960: AAA-protein subdomain (BLOCKS domain)	http://blocks.fhcrc.org/blocks-bin/getblock.sh?IPB003960	0.999976	0.999976	0.999976	0.999976	0.789196	0.698574	0.921096	0.851974
IPB004000: Actin/actin-like (BLOCKS domain)	http://blocks.fhcrc.org/blocks-bin/getblock.sh?IPB004000	0.999976	0.999976	0.999976	0.999976	0.80924	0.809342	0.746997	0.741418
IPB004003: NAD(P) transhydrogenase, beta subunit (BLOCKS domain)	http://blocks.fhcrc.org/blocks-bin/getblock.sh?IPB004003	0.970303	0.999976	0.999976	0.999976	0.999976	0.940597	0.847165	0.972963
IPB004015: SKIP/SNW domain (BLOCKS domain)	http://blocks.fhcrc.org/blocks-bin/getblock.sh?IPB004015	0.871045	0.953647	0.938927	0.999976	0.999976	0.999976	0.999976	0.950062
IPB004022: DDT domain (BLOCKS domain)	http://blocks.fhcrc.org/blocks-bin/getblock.sh?IPB004022	0.999976	0.996775	0.992953	0.964815	0.972963	0.987584	0.990071	0.999976
IPB004025: Fungal allergen ribonucleotoxin signature (BLOCKS domain)	http://blocks.fhcrc.org/blocks-bin/getblock.sh?IPB004025	0.974855	0.968921	0.901564	0.866547	0.999976	0.999976	0.999976	0.999976
IPB004038: Ribosomal protein L7Ae/L30e/S12e/Gadd45 (BLOCKS domain)	http://blocks.fhcrc.org/blocks-bin/getblock.sh?IPB004038	0.999976	0.999976	0.999976	0.999976	0.781574	0.884488	0.786453	0.847412
IPB004045: Glutathione S-transferase, N-terminal (BLOCKS domain)	http://blocks.fhcrc.org/blocks-bin/getblock.sh?IPB004045	0.975874	0.999976	0.974216	0.880353	0.976148	0.960627	0.991226	0.916773
IPB004087: KH domain (BLOCKS domain)	http://blocks.fhcrc.org/blocks-bin/getblock.sh?IPB004087	0.999976	0.936304	0.999976	0.999976	0.796635	0.988262	0.83091	0.764948
IPB004088: KH, type 1 (BLOCKS domain)	http://blocks.fhcrc.org/blocks-bin/getblock.sh?IPB004088	0.998136	0.999976	0.882197	0.814992	0.985411	0.980722	0.999976	0.999976
IPB004095: TGS domain (BLOCKS domain)	http://blocks.fhcrc.org/blocks-bin/getblock.sh?IPB004095	0.999976	0.999976	0.999976	0.999976	0.801403	0.795333	0.877488	0.899459
IPB004113: FAD linked oxidase, C-terminal (BLOCKS domain)	http://blocks.fhcrc.org/blocks-bin/getblock.sh?IPB004113	0.999976	0.999976	0.994009	0.964501	0.913918	0.96352	0.988995	0.999976
IPB004123: Pre-mRNA splicing protein (BLOCKS domain)	http://blocks.fhcrc.org/blocks-bin/getblock.sh?IPB004123	0.951343	0.910492	0.999976	0.999976	0.999976	0.999976	0.913918	0.847165
IPB004136: 2-nitropropane dioxygenase, NPD (BLOCKS domain)	http://blocks.fhcrc.org/blocks-bin/getblock.sh?IPB004136	0.999976	0.999976	0.999976	0.974471	0.872719	0.790954	0.961952	0.999976
IPB004147: ABC1 protein (BLOCKS domain)	http://blocks.fhcrc.org/blocks-bin/getblock.sh?IPB004147	0.918171	0.953647	0.967108	0.831164	0.999976	0.999976	0.999976	0.999976
IPB004152: GAT domain (BLOCKS domain)	http://blocks.fhcrc.org/blocks-bin/getblock.sh?IPB004152	0.999976	0.992953	0.966867	0.884844	0.941104	0.950521	0.950521	0.999976
IPB004154: Anticodon binding domain (BLOCKS domain)	http://blocks.fhcrc.org/blocks-bin/getblock.sh?IPB004154	0.999976	0.999976	0.999976	0.999976	0.916773	0.791421	0.862694	0.871045
IPB004160: Elongation factor Tu, C-terminal (BLOCKS domain)	http://blocks.fhcrc.org/blocks-bin/getblock.sh?IPB004160	0.986147	0.975874	0.951068	0.946693	0.997307	0.999976	0.999976	0.999976
IPB004181: Zn-finger, MIZ type (BLOCKS domain)	http://blocks.fhcrc.org/blocks-bin/getblock.sh?IPB004181	0.999976	0.999976	0.961701	0.995087	0.871803	0.945062	0.999976	0.988262
IPB004183: Catalytic LigB subunit of aromatic ring-opening dioxygenase (BLOCKS domain)	http://blocks.fhcrc.org/blocks-bin/getblock.sh?IPB004183	0.901939	0.830656	0.827416	0.851974	0.999976	0.999976	0.999976	0.999976
IPB004201: Cell division protein 48, CDC48, domain 2 (BLOCKS domain)	http://blocks.fhcrc.org/blocks-bin/getblock.sh?IPB004201	0.999976	0.999976	0.999976	0.999976	0.786925	0.591363	0.784412	0.806681
IPB004217: Zn-finger, Tim10/DDP type (BLOCKS domain)	http://blocks.fhcrc.org/blocks-bin/getblock.sh?IPB004217	0.999976	0.999976	0.999976	0.999976	0.951848	0.936304	0.784412	0.848213
IPB004226: Tubulin binding cofactor A (BLOCKS domain)	http://blocks.fhcrc.org/blocks-bin/getblock.sh?IPB004226	0.975874	0.999976	0.999976	0.999976	0.999976	0.934727	0.827416	0.962934
IPB004235: Scytalone dehydratase (BLOCKS domain)	http://blocks.fhcrc.org/blocks-bin/getblock.sh?IPB004235	0.767959	0.804618	0.733489	0.515392	0.999976	0.999976	0.999976	0.999976
IPB004241: Light chain 3 (LC3) (BLOCKS domain)	http://blocks.fhcrc.org/blocks-bin/getblock.sh?IPB004241	0.916552	0.999976	0.999976	0.815854	0.999976	0.877488	0.934727	0.999976
IPB004254: Hly-III related proteins (BLOCKS domain)	http://blocks.fhcrc.org/blocks-bin/getblock.sh?IPB004254	0.972619	0.982673	0.999976	0.999976	0.999976	0.99989	0.954015	0.80924
IPB004274: NLI interacting factor (BLOCKS domain)	http://blocks.fhcrc.org/blocks-bin/getblock.sh?IPB004274	0.881031	0.887773	0.867052	0.847165	0.999976	0.999976	0.999976	0.999976
IPB004299: Membrane bound O-acyl transferase, MBOAT (BLOCKS domain)	http://blocks.fhcrc.org/blocks-bin/getblock.sh?IPB004299	0.643284	0.786291	0.962981	0.999976	0.999976	0.999976	0.999976	0.937252
IPB004305: TENA/THI-4 protein (BLOCKS domain)	http://blocks.fhcrc.org/blocks-bin/getblock.sh?IPB004305	0.999976	0.999976	0.999976	0.999976	0.93635	0.870369	0.919997	0.83091
IPB004308: Glutamate-cysteine ligase catalytic subunit (BLOCKS domain)	http://blocks.fhcrc.org/blocks-bin/getblock.sh?IPB004308	0.999976	0.999976	0.999976	0.999976	0.830295	0.801403	0.936911	0.756203
IPB004327: Phosphotyrosyl phosphatase activator, PTPA (BLOCKS domain)	http://blocks.fhcrc.org/blocks-bin/getblock.sh?IPB004327	0.999976	0.999976	0.999976	0.999976	0.826373	0.784412	0.847976	0.951343
IPB004328: BRO1-like domain (BLOCKS domain)	http://blocks.fhcrc.org/blocks-bin/getblock.sh?IPB004328	0.999976	0.971123	0.992953	0.941828	0.972963	0.999976	0.990047	0.999976
IPB004331: SPX, N-terminal (BLOCKS domain)	http://blocks.fhcrc.org/blocks-bin/getblock.sh?IPB004331	0.851974	0.997004	0.981649	0.945072	0.999976	0.999976	0.999976	0.999976
IPB004344: Tubulin-tyrosine ligase (BLOCKS domain)	http://blocks.fhcrc.org/blocks-bin/getblock.sh?IPB004344	0.999976	0.988242	0.999976	0.999976	0.859616	0.995494	0.973145	0.913918
IPB004345: TB2/DP1 and HVA22 related proteins (BLOCKS domain)	http://blocks.fhcrc.org/blocks-bin/getblock.sh?IPB004345	0.871045	0.908921	0.809342	0.811089	0.999976	0.999976	0.999976	0.999976
IPB004364: tRNA synthetase, class II (D, K and N) (BLOCKS domain)	http://blocks.fhcrc.org/blocks-bin/getblock.sh?IPB004364	0.927888	0.999976	0.999976	0.902225	0.999976	0.916773	0.893171	0.999976
IPB004365: OB-fold nucleic acid binding domain (BLOCKS domain)	http://blocks.fhcrc.org/blocks-bin/getblock.sh?IPB004365	0.862694	0.931063	0.999976	0.884488	0.999976	0.999976	0.999976	0.999976
IPB004388: Sua5/YciO/YrdC/YwlC protein family (BLOCKS domain)	http://blocks.fhcrc.org/blocks-bin/getblock.sh?IPB004388	0.999976	0.999976	0.999976	0.999976	0.950903	0.830295	0.882197	0.922225
IPB004567: Eukaryotic pantothenate kinase (BLOCKS domain)	http://blocks.fhcrc.org/blocks-bin/getblock.sh?IPB004567	0.999976	0.814991	0.999976	0.995494	0.966099	0.999976	0.950521	0.988242
IPB004583: DNA repair protein Rad4 (BLOCKS domain)	http://blocks.fhcrc.org/blocks-bin/getblock.sh?IPB004583	0.980783	0.999976	0.887833	0.945072	0.999976	0.974055	0.999976	0.999976
IPB004648: Tetrapeptide transporter, OPT1/isp4 (BLOCKS domain)	http://blocks.fhcrc.org/blocks-bin/getblock.sh?IPB004648	0.757331	0.661993	0.758164	0.753284	0.999976	0.999976	0.999976	0.999976
IPB004686: Tricarboxylate/iron carrier (BLOCKS domain)	http://blocks.fhcrc.org/blocks-bin/getblock.sh?IPB004686	0.999976	0.999976	0.999976	0.999976	0.755062	0.967433	0.842734	0.867945
IPB004776: Auxin Efflux Carrier (BLOCKS domain)	http://blocks.fhcrc.org/blocks-bin/getblock.sh?IPB004776	0.814991	0.953192	0.951343	0.936304	0.999976	0.999976	0.999976	0.999976
IPB004813: Oligopeptide transporter OPT superfamily (BLOCKS domain)	http://blocks.fhcrc.org/blocks-bin/getblock.sh?IPB004813	0.732686	0.711839	0.53676	0.489495	0.999976	0.999976	0.999976	0.999976
IPB004834: Chitin synthase (BLOCKS domain)	http://blocks.fhcrc.org/blocks-bin/getblock.sh?IPB004834	0.999976	0.883772	0.916552	0.892467	0.999976	0.999976	0.999976	0.999976
IPB004835: Fungal chitin synthase (BLOCKS domain)	http://blocks.fhcrc.org/blocks-bin/getblock.sh?IPB004835	0.902225	0.999976	0.972963	0.927122	0.999976	0.972966	0.999976	0.999976
IPB004838: Aminotransferase, class-I (BLOCKS domain)	http://blocks.fhcrc.org/blocks-bin/getblock.sh?IPB004838	0.967433	0.975874	0.999976	0.972963	0.999976	0.999976	0.928688	0.999976
IPB004839: Aminotransferase, class I and II (BLOCKS domain)	http://blocks.fhcrc.org/blocks-bin/getblock.sh?IPB004839	0.999976	0.967433	0.89887	0.974855	0.916773	0.999976	0.999976	0.999976
IPB004840: Amino acid permease (BLOCKS domain)	http://blocks.fhcrc.org/blocks-bin/getblock.sh?IPB004840	0.799654	0.870337	0.856698	0.936911	0.999976	0.999976	0.999976	0.999976
IPB004856: ALG6, ALG8 glycosyltransferase (BLOCKS domain)	http://blocks.fhcrc.org/blocks-bin/getblock.sh?IPB004856	0.999976	0.999976	0.999976	0.999976	0.357925	0.827416	0.686061	0.591363
IPB004859: Putative 5-3 exonuclease domain (BLOCKS domain)	http://blocks.fhcrc.org/blocks-bin/getblock.sh?IPB004859	0.999976	0.999976	0.999976	0.999976	0.902225	0.850562	0.866547	0.913918
IPB004871: CPSF A subunit C-terminal (BLOCKS domain)	http://blocks.fhcrc.org/blocks-bin/getblock.sh?IPB004871	0.877488	0.970303	0.999976	0.998594	0.999976	0.999976	0.969122	0.985255
IPB004879: Protein of unknown function DUF255 (BLOCKS domain)	http://blocks.fhcrc.org/blocks-bin/getblock.sh?IPB004879	0.87179	0.958785	0.950903	0.999976	0.999976	0.999976	0.999976	0.962981
IPB004886: Glycolipid anchored surface protein GAS1 (BLOCKS domain)	http://blocks.fhcrc.org/blocks-bin/getblock.sh?IPB004886	0.988242	0.997498	0.999976	0.885877	0.936911	0.847412	0.999976	0.999976
IPB004888: Glycoside hydrolase, family 63 (BLOCKS domain)	http://blocks.fhcrc.org/blocks-bin/getblock.sh?IPB004888	0.872321	0.876682	0.814991	0.814991	0.999976	0.999976	0.999976	0.999976
IPB004932: Retrieval of early ER protein Rer1 (BLOCKS domain)	http://blocks.fhcrc.org/blocks-bin/getblock.sh?IPB004932	0.999976	0.999976	0.999976	0.999976	0.725483	0.936304	0.790954	0.753035
IPB004953: EB1 protein (BLOCKS domain)	http://blocks.fhcrc.org/blocks-bin/getblock.sh?IPB004953	0.962981	0.936112	0.985604	0.999976	0.999976	0.999976	0.998136	0.948011
IPB004971: mRNA capping enzyme, large subunit (BLOCKS domain)	http://blocks.fhcrc.org/blocks-bin/getblock.sh?IPB004971	0.93812	0.945072	0.962981	0.992357	0.999976	0.999976	0.999976	0.991715
IPB005024: Eukaryotic protein of unknown function DUF279 (BLOCKS domain)	http://blocks.fhcrc.org/blocks-bin/getblock.sh?IPB005024	0.971368	0.858657	0.872321	0.975735	0.999976	0.999976	0.999976	0.999976
IPB005025: NADPH-dependent FMN reductase (BLOCKS domain)	http://blocks.fhcrc.org/blocks-bin/getblock.sh?IPB005025	0.999976	0.999976	0.986639	0.93669	0.794616	0.811089	0.997046	0.999976
IPB005033: YEATS family (BLOCKS domain)	http://blocks.fhcrc.org/blocks-bin/getblock.sh?IPB005033	0.992953	0.999976	0.967433	0.999976	0.989903	0.910032	0.999976	0.945072
IPB005036: Putative phosphatase regulatory subunit (BLOCKS domain)	http://blocks.fhcrc.org/blocks-bin/getblock.sh?IPB005036	0.999976	0.945705	0.996526	0.847165	0.972963	0.999976	0.987861	0.999976
IPB005043: CAS/CSE protein C-terminal (BLOCKS domain)	http://blocks.fhcrc.org/blocks-bin/getblock.sh?IPB005043	0.999976	0.999976	0.999976	0.999976	0.699413	0.831774	0.795887	0.796635
IPB005052: Legume-like lectin (BLOCKS domain)	http://blocks.fhcrc.org/blocks-bin/getblock.sh?IPB005052	0.999976	0.999976	0.999976	0.999976	0.827416	0.927852	0.826551	0.76261
IPB005102: Protein of unknown function DUF291 (BLOCKS domain)	http://blocks.fhcrc.org/blocks-bin/getblock.sh?IPB005102	0.938068	0.936304	0.966903	0.900423	0.999976	0.999976	0.999976	0.999976
IPB005117: Nitrite/sulfite reductase ferredoxin-like half domain (BLOCKS domain)	http://blocks.fhcrc.org/blocks-bin/getblock.sh?IPB005117	0.916322	0.999976	0.999976	0.995383	0.999976	0.938045	0.95824	0.988262
IPB005147: tRNA synthetase B5 domain (BLOCKS domain)	http://blocks.fhcrc.org/blocks-bin/getblock.sh?IPB005147	0.999976	0.999976	0.999976	0.999976	0.908966	0.911342	0.891772	0.879544
IPB005164: Allantoicase repeat (BLOCKS domain)	http://blocks.fhcrc.org/blocks-bin/getblock.sh?IPB005164	0.999976	0.993926	0.999976	0.999976	0.95853	0.989022	0.916773	0.961902
IPB005269: Conserved hypothetical protein 730 (BLOCKS domain)	http://blocks.fhcrc.org/blocks-bin/getblock.sh?IPB005269	0.999976	0.999976	0.999976	0.999976	0.954387	0.867945	0.958576	0.970521
IPB005301: Mob1/phocein family (BLOCKS domain)	http://blocks.fhcrc.org/blocks-bin/getblock.sh?IPB005301	0.999976	0.999976	0.999976	0.999976	0.871803	0.934727	0.901564	0.93812
IPB005302: MOSC domain (BLOCKS domain)	http://blocks.fhcrc.org/blocks-bin/getblock.sh?IPB005302	0.996775	0.999976	0.999976	0.999976	0.999976	0.916773	0.962853	0.937438
IPB005336: Protein of unknown function UPF0041 (BLOCKS domain)	http://blocks.fhcrc.org/blocks-bin/getblock.sh?IPB005336	0.999976	0.999976	0.999976	0.999976	0.814991	0.908966	0.906837	0.89998
IPB005338: Protein of unknown function UPF0075 (BLOCKS domain)	http://blocks.fhcrc.org/blocks-bin/getblock.sh?IPB005338	0.999976	0.982673	0.987584	0.918171	0.945072	0.961405	0.936304	0.999976
IPB005343: Protein of unknown function UPF0120 (BLOCKS domain)	http://blocks.fhcrc.org/blocks-bin/getblock.sh?IPB005343	0.985784	0.967433	0.936112	0.999976	0.997498	0.999976	0.999976	0.801403
IPB005352: Protein of unknown function UPF0143 (BLOCKS domain)	http://blocks.fhcrc.org/blocks-bin/getblock.sh?IPB005352	0.999976	0.999976	0.999976	0.999976	0.89819	0.962981	0.964203	0.827416
IPB005365: Protein of unknown function UPF0171 (BLOCKS domain)	http://blocks.fhcrc.org/blocks-bin/getblock.sh?IPB005365	0.999976	0.999976	0.999976	0.894192	0.974216	0.945072	0.927852	0.999976
IPB005480: Carbamoyl-phosphate synthetase large chain, oligomerisation (BLOCKS domain)	http://blocks.fhcrc.org/blocks-bin/getblock.sh?IPB005480	0.999976	0.999976	0.999976	0.999976	0.906837	0.851974	0.799654	0.925066
IPB005486: Glucokinase regulatory protein (BLOCKS domain)	http://blocks.fhcrc.org/blocks-bin/getblock.sh?IPB005486	0.979915	0.975874	0.999976	0.999976	0.999976	0.999976	0.829976	0.870337
IPB005501: LamB/YcsF family (BLOCKS domain)	http://blocks.fhcrc.org/blocks-bin/getblock.sh?IPB005501	0.847165	0.936006	0.992953	0.990868	0.999976	0.999976	0.989786	0.992715
IPB005517: Elongation factor G, domain IV (BLOCKS domain)	http://blocks.fhcrc.org/blocks-bin/getblock.sh?IPB005517	0.999976	0.999976	0.999976	0.999976	0.815764	0.809342	0.763293	0.851974
IPB005556: SUN family (BLOCKS domain)	http://blocks.fhcrc.org/blocks-bin/getblock.sh?IPB005556	0.999976	0.999976	0.999976	0.999976	0.962567	0.945357	0.930362	0.924775
IPB005574: RNA polymerase Rpb4 (BLOCKS domain)	http://blocks.fhcrc.org/blocks-bin/getblock.sh?IPB005574	0.999976	0.999976	0.999976	0.997046	0.968094	0.927474	0.895854	0.986639
IPB005592: Lipase 3, N-terminal (BLOCKS domain)	http://blocks.fhcrc.org/blocks-bin/getblock.sh?IPB005592	0.995187	0.999976	0.967957	0.999976	0.988262	0.966421	0.999976	0.952807
IPB005599: Plasmid Maintenance Protein (BLOCKS domain)	http://blocks.fhcrc.org/blocks-bin/getblock.sh?IPB005599	0.986639	0.999976	0.999976	0.999976	0.997046	0.968012	0.844654	0.866456
IPB005629: Protein of unknown function DUF338 (BLOCKS domain)	http://blocks.fhcrc.org/blocks-bin/getblock.sh?IPB005629	0.275976	0.406454	0.870369	0.959549	0.999976	0.999976	0.999976	0.999976
IPB005631: Protein of unknown function DUF339 (BLOCKS domain)	http://blocks.fhcrc.org/blocks-bin/getblock.sh?IPB005631	0.999976	0.999976	0.999976	0.999976	0.882931	0.936304	0.881338	0.936646
IPB005637: TAP C-terminal domain (BLOCKS domain)	http://blocks.fhcrc.org/blocks-bin/getblock.sh?IPB005637	0.812944	0.841498	0.948496	0.999976	0.999976	0.999976	0.999976	0.943512
IPB005656: MmgE/PrpD family (BLOCKS domain)	http://blocks.fhcrc.org/blocks-bin/getblock.sh?IPB005656	0.999976	0.999976	0.999976	0.999976	0.796635	0.756203	0.851974	0.74275
IPB005801: Anthranilate synthase component I signature (BLOCKS domain)	http://blocks.fhcrc.org/blocks-bin/getblock.sh?IPB005801	0.882197	0.821258	0.951343	0.974216	0.999976	0.999976	0.999976	0.999976
IPB005806: Rieske [2Fe-2S] domain (BLOCKS domain)	http://blocks.fhcrc.org/blocks-bin/getblock.sh?IPB005806	0.999976	0.999976	0.999976	0.999976	0.870075	0.821258	0.785753	0.795887
IPB005814: Aminotransferase class-III (BLOCKS domain)	http://blocks.fhcrc.org/blocks-bin/getblock.sh?IPB005814	0.999976	0.999976	0.999976	0.999976	0.989877	0.944394	0.962981	0.999976
IPB005822: Ribosomal protein L13 (BLOCKS domain)	http://blocks.fhcrc.org/blocks-bin/getblock.sh?IPB005822	0.999976	0.999976	0.999976	0.999976	0.904863	0.87179	0.870337	0.874653
IPB005835: Nucleotidyl transferase (BLOCKS domain)	http://blocks.fhcrc.org/blocks-bin/getblock.sh?IPB005835	0.936646	0.999976	0.922713	0.895854	0.999976	0.972506	0.999976	0.999976
IPB005841: Phosphoglucomutase/phosphomannomutase (BLOCKS domain)	http://blocks.fhcrc.org/blocks-bin/getblock.sh?IPB005841	0.999976	0.999976	0.999976	0.999976	0.775534	0.746997	0.866441	0.882197
IPB005848: Urease (BLOCKS domain)	http://blocks.fhcrc.org/blocks-bin/getblock.sh?IPB005848	0.999976	0.999976	0.999976	0.988242	0.974688	0.936304	0.967433	0.995494
IPB005913: dTDP-4-dehydrorhamnose reductase (BLOCKS domain)	http://blocks.fhcrc.org/blocks-bin/getblock.sh?IPB005913	0.919742	0.999976	0.887773	0.851974	0.999976	0.951299	0.999976	0.999976
IPB005924: Arginase signature (BLOCKS domain)	http://blocks.fhcrc.org/blocks-bin/getblock.sh?IPB005924	0.927567	0.999976	0.999976	0.999976	0.999976	0.919742	0.953664	0.935355
IPB005995: Phosphoglycerate mutase, 2,3-bisphosphoglycerate-independent (BLOCKS domain)	http://blocks.fhcrc.org/blocks-bin/getblock.sh?IPB005995	0.999976	0.882197	0.788272	0.827416	0.633564	0.999976	0.999976	0.999976
IPB006011: Syntaxin, N-terminal (BLOCKS domain)	http://blocks.fhcrc.org/blocks-bin/getblock.sh?IPB006011	0.999976	0.999976	0.986147	0.995494	0.901564	0.945072	0.997249	0.988262
IPB006015: Universal stress protein signature (BLOCKS domain)	http://blocks.fhcrc.org/blocks-bin/getblock.sh?IPB006015	0.999976	0.967433	0.997249	0.977883	0.966001	0.946099	0.999976	0.999976
IPB006034: Asparaginase/glutaminase (BLOCKS domain)	http://blocks.fhcrc.org/blocks-bin/getblock.sh?IPB006034	0.988262	0.913918	0.961701	0.999976	0.995494	0.999976	0.999976	0.979266
IPB006035: Arginase/agmatinase/formiminoglutamase (BLOCKS domain)	http://blocks.fhcrc.org/blocks-bin/getblock.sh?IPB006035	0.927567	0.999976	0.999976	0.999976	0.999976	0.919742	0.953664	0.935355
IPB006045: Cupin (BLOCKS domain)	http://blocks.fhcrc.org/blocks-bin/getblock.sh?IPB006045	0.999976	0.999976	0.999976	0.999976	0.863117	0.874653	0.793001	0.821258
IPB006055: Exonuclease (BLOCKS domain)	http://blocks.fhcrc.org/blocks-bin/getblock.sh?IPB006055	0.999976	0.999976	0.999976	0.999976	0.913918	0.992953	0.830957	0.923001
IPB006068: Cation transporting ATPase, C-terminal (BLOCKS domain)	http://blocks.fhcrc.org/blocks-bin/getblock.sh?IPB006068	0.835025	0.796635	0.82964	0.945072	0.867945	0.999976	0.999976	0.972963
IPB006069: Sodium/potassium-transporting ATPase signature (BLOCKS domain)	http://blocks.fhcrc.org/blocks-bin/getblock.sh?IPB006069	0.999976	0.961952	0.999976	0.999976	0.867945	0.999976	0.916552	0.892467
IPB006070: SUA5/yciO/yrdC, N-terminal (BLOCKS domain)	http://blocks.fhcrc.org/blocks-bin/getblock.sh?IPB006070	0.999976	0.999976	0.999976	0.999976	0.950903	0.830295	0.882197	0.922225
IPB006073: GTP1/OBG GTP-binding protein family signature (BLOCKS domain)	http://blocks.fhcrc.org/blocks-bin/getblock.sh?IPB006073	0.999976	0.999976	0.999976	0.999976	0.580467	0.815564	0.885877	0.643284
IPB006084: Xeroderma pigmentosum group G/yeast RAD superfamily signature (BLOCKS domain)	http://blocks.fhcrc.org/blocks-bin/getblock.sh?IPB006084	0.999976	0.999976	0.992953	0.867945	0.962981	0.911686	0.989786	0.999976
IPB006088: Sterol desaturase (BLOCKS domain)	http://blocks.fhcrc.org/blocks-bin/getblock.sh?IPB006088	0.69524	0.751508	0.494535	0.532786	0.999976	0.999976	0.999976	0.999976
IPB006089: Acyl-CoA dehydrogenase (BLOCKS domain)	http://blocks.fhcrc.org/blocks-bin/getblock.sh?IPB006089	0.999976	0.999976	0.999976	0.999976	0.935355	0.733489	0.801403	0.796635
IPB006093: Oxygen oxidoreductase covalent FAD-binding site (BLOCKS domain)	http://blocks.fhcrc.org/blocks-bin/getblock.sh?IPB006093	0.965026	0.969054	0.986935	0.999976	0.999976	0.999976	0.997004	0.935888
IPB006111: DNA-directed RNA polymerase, 14 to 18 kDa subunit (BLOCKS domain)	http://blocks.fhcrc.org/blocks-bin/getblock.sh?IPB006111	0.999976	0.999976	0.999976	0.999976	0.76261	0.908921	0.671643	0.786291
IPB006121: Heavy metal transport/detoxification protein (BLOCKS domain)	http://blocks.fhcrc.org/blocks-bin/getblock.sh?IPB006121	0.844654	0.887773	0.964919	0.88071	0.999976	0.999976	0.999976	0.999976
IPB006124: Metalloenzyme (BLOCKS domain)	http://blocks.fhcrc.org/blocks-bin/getblock.sh?IPB006124	0.999976	0.882197	0.788272	0.827416	0.633564	0.999976	0.999976	0.999976
IPB006134: DNA polymerase B domain (BLOCKS domain)	http://blocks.fhcrc.org/blocks-bin/getblock.sh?IPB006134	0.999712	0.85296	0.999976	0.999976	0.999976	0.912472	0.922225	0.999976
IPB006139: D-isomer specific 2-hydroxyacid dehydrogenase, catalytic domain (BLOCKS domain)	http://blocks.fhcrc.org/blocks-bin/getblock.sh?IPB006139	0.781574	0.830295	0.87179	0.801403	0.999976	0.999976	0.999976	0.999976
IPB006151: Shikimate/quinate 5-dehydrogenase (BLOCKS domain)	http://blocks.fhcrc.org/blocks-bin/getblock.sh?IPB006151	0.833548	0.826551	0.951343	0.999976	0.999976	0.999976	0.999976	0.999976
IPB006153: Sodium/hydrogen exchanger (BLOCKS domain)	http://blocks.fhcrc.org/blocks-bin/getblock.sh?IPB006153	0.999976	0.954274	0.962981	0.999976	0.893468	0.997004	0.936112	0.938513
IPB006157: Dihydroneopterin aldolase (BLOCKS domain)	http://blocks.fhcrc.org/blocks-bin/getblock.sh?IPB006157	0.999976	0.999976	0.999976	0.999976	0.970357	0.877488	0.936304	0.942589
IPB006162: Phosphopantetheine attachment site (BLOCKS domain)	http://blocks.fhcrc.org/blocks-bin/getblock.sh?IPB006162	0.999976	0.999976	0.988242	0.989263	0.874653	0.901495	0.926959	0.967433
IPB006174: 16S rRNA m5C967 methyltransferase (BLOCKS domain)	http://blocks.fhcrc.org/blocks-bin/getblock.sh?IPB006174	0.999976	0.999976	0.999976	0.999976	0.86676	0.936304	0.792534	0.76261
IPB006186: Serine/threonine-specific protein phosphatase and bis(5-nucleosyl)-tetraphosphatase (BLOCKS domain)	http://blocks.fhcrc.org/blocks-bin/getblock.sh?IPB006186	0.999976	0.999976	0.999976	0.999976	0.974855	0.827416	0.924775	0.989682
IPB006220: Anthranilate synthase component II signature (BLOCKS domain)	http://blocks.fhcrc.org/blocks-bin/getblock.sh?IPB006220	0.882197	0.821258	0.951343	0.974216	0.999976	0.999976	0.999976	0.999976
IPB006224: Pseudouridine synthase, Rlu (BLOCKS domain)	http://blocks.fhcrc.org/blocks-bin/getblock.sh?IPB006224	0.999976	0.999976	0.999976	0.999976	0.575105	0.946981	0.868879	0.780296
IPB006562: HSA (BLOCKS domain)	http://blocks.fhcrc.org/blocks-bin/getblock.sh?IPB006562	0.991226	0.979047	0.886937	0.946099	0.992501	0.999976	0.999976	0.999976
IPB006569: Regulation of nuclear pre-mRNA protein (BLOCKS domain)	http://blocks.fhcrc.org/blocks-bin/getblock.sh?IPB006569	0.945072	0.824675	0.855638	0.841579	0.999976	0.967614	0.999976	0.999976
IPB006575: RWD (BLOCKS domain)	http://blocks.fhcrc.org/blocks-bin/getblock.sh?IPB006575	0.999976	0.885877	0.945931	0.967108	0.999976	0.999976	0.995494	0.999976
IPB006589: Alpha amylase, catalytic subdomain (BLOCKS domain)	http://blocks.fhcrc.org/blocks-bin/getblock.sh?IPB006589	0.827416	0.827416	0.748278	0.882931	0.999976	0.999976	0.999976	0.999976
IPB006592: RNA polymerase I subunit A, N-terminal (BLOCKS domain)	http://blocks.fhcrc.org/blocks-bin/getblock.sh?IPB006592	0.934727	0.908921	0.959549	0.882197	0.999976	0.999976	0.999976	0.999976
IPB006594: Lissencephaly type-1-like homology motif (BLOCKS domain)	http://blocks.fhcrc.org/blocks-bin/getblock.sh?IPB006594	0.854086	0.74744	0.780296	0.964175	0.999976	0.999976	0.999976	0.999976
IPB006595: CTLH, C-terminal to LisH motif (BLOCKS domain)	http://blocks.fhcrc.org/blocks-bin/getblock.sh?IPB006595	0.854086	0.74744	0.780296	0.964175	0.999976	0.999976	0.999976	0.999976
IPB006596: Nucleotide binding protein, PINc (BLOCKS domain)	http://blocks.fhcrc.org/blocks-bin/getblock.sh?IPB006596	0.999976	0.999976	0.999976	0.999976	0.936304	0.74744	0.799654	0.827416
IPB006603: Cystinosin/ERS1p repeat (BLOCKS domain)	http://blocks.fhcrc.org/blocks-bin/getblock.sh?IPB006603	0.999976	0.986147	0.999976	0.999976	0.794616	0.999976	0.93812	0.814991
IPB006615: Ubiquitin-specific protease DUSP (BLOCKS domain)	http://blocks.fhcrc.org/blocks-bin/getblock.sh?IPB006615	0.999976	0.999976	0.999976	0.999976	0.671247	0.840137	0.763293	0.7944
IPB006626: Parallel beta-helix repeat (BLOCKS domain)	http://blocks.fhcrc.org/blocks-bin/getblock.sh?IPB006626	0.999976	0.951343	0.895854	0.999976	0.921096	0.999976	0.999976	0.913918
IPB006634: TRAM, LAG1 and CLN8 homology (BLOCKS domain)	http://blocks.fhcrc.org/blocks-bin/getblock.sh?IPB006634	0.999976	0.999976	0.89887	0.999976	0.951343	0.94793	0.999976	0.950521
IPB006646: KOW (Kyprides, Ouzounis, Woese) motif (BLOCKS domain)	http://blocks.fhcrc.org/blocks-bin/getblock.sh?IPB006646	0.999976	0.999976	0.999976	0.999976	0.758164	0.97692	0.838258	0.843033
IPB006650: Adenosine/AMP deaminase active site (BLOCKS domain)	http://blocks.fhcrc.org/blocks-bin/getblock.sh?IPB006650	0.812944	0.871803	0.76261	0.671247	0.999976	0.999976	0.999976	0.999976
IPB006653: Tryptophan synthase, beta chain and related (BLOCKS domain)	http://blocks.fhcrc.org/blocks-bin/getblock.sh?IPB006653	0.988697	0.882814	0.882197	0.986639	0.994017	0.999976	0.999976	0.997046
IPB006662: Thioredoxin type domain (BLOCKS domain)	http://blocks.fhcrc.org/blocks-bin/getblock.sh?IPB006662	0.999976	0.999976	0.999976	0.999976	0.449834	0.501229	0.446685	0.794616
IPB006670: Cyclin (BLOCKS domain)	http://blocks.fhcrc.org/blocks-bin/getblock.sh?IPB006670	0.999976	0.999976	0.999976	0.999976	0.808093	0.456118	0.69775	0.575105
IPB006674: Metal-dependent phosphohydrolase, HD region (BLOCKS domain)	http://blocks.fhcrc.org/blocks-bin/getblock.sh?IPB006674	0.999976	0.999976	0.999976	0.999976	0.937671	0.924963	0.9029	0.871858
IPB006687: GTP-binding protein SAR1 (BLOCKS domain)	http://blocks.fhcrc.org/blocks-bin/getblock.sh?IPB006687	0.999976	0.999976	0.999976	0.995651	0.951343	0.966632	0.950119	0.988242
IPB006688: ADP-ribosylation factor (BLOCKS domain)	http://blocks.fhcrc.org/blocks-bin/getblock.sh?IPB006688	0.999976	0.999976	0.999976	0.999976	0.784412	0.861003	0.951343	0.999976
IPB006692: Coatomer WD associated region (BLOCKS domain)	http://blocks.fhcrc.org/blocks-bin/getblock.sh?IPB006692	0.999976	0.999976	0.999976	0.999976	0.840137	0.868052	0.924963	0.890501
IPB006693: Ab-hydrolase associated lipase region (BLOCKS domain)	http://blocks.fhcrc.org/blocks-bin/getblock.sh?IPB006693	0.967433	0.988696	0.814991	0.76261	0.999976	0.994139	0.999976	0.999976
IPB006710: Glycoside hydrolase, family 43 (BLOCKS domain)	http://blocks.fhcrc.org/blocks-bin/getblock.sh?IPB006710	0.927434	0.915603	0.785753	0.796635	0.999976	0.999976	0.999976	0.999976
IPB006721: Mitochondrial ATP synthase epsilon chain (BLOCKS domain)	http://blocks.fhcrc.org/blocks-bin/getblock.sh?IPB006721	0.999976	0.999976	0.999976	0.970357	0.919742	0.964875	0.902947	0.999976
IPB006722: Sedlin, N-terminal conserved region (BLOCKS domain)	http://blocks.fhcrc.org/blocks-bin/getblock.sh?IPB006722	0.999976	0.999976	0.999976	0.999976	0.869224	0.87179	0.874568	0.803193
IPB006746: 26S proteasome non-ATPase regulatory subunit Nin1/mts3 (BLOCKS domain)	http://blocks.fhcrc.org/blocks-bin/getblock.sh?IPB006746	0.999976	0.999976	0.999976	0.999976	0.911626	0.711839	0.924775	0.934278
IPB006751: TAFII55 protein conserved region (BLOCKS domain)	http://blocks.fhcrc.org/blocks-bin/getblock.sh?IPB006751	0.999976	0.999976	0.999976	0.958576	0.847165	0.882197	0.882814	0.999976
IPB006785: Peroxisomal membrane anchor protein (Pex14p) (BLOCKS domain)	http://blocks.fhcrc.org/blocks-bin/getblock.sh?IPB006785	0.999976	0.999976	0.999976	0.999976	0.61615	0.775534	0.767894	0.728143
IPB006789: ARP2/3 complex 16 kDa subunit (p16-Arc) (BLOCKS domain)	http://blocks.fhcrc.org/blocks-bin/getblock.sh?IPB006789	0.999976	0.999976	0.999976	0.999976	0.924775	0.902072	0.904711	0.964147
IPB006805: Anthranilate synthase component I, N-terminal (BLOCKS domain)	http://blocks.fhcrc.org/blocks-bin/getblock.sh?IPB006805	0.882197	0.821258	0.951343	0.974216	0.999976	0.999976	0.999976	0.999976
IPB006806: ETC complex I subunit (BLOCKS domain)	http://blocks.fhcrc.org/blocks-bin/getblock.sh?IPB006806	0.999976	0.999976	0.999976	0.999976	0.974216	0.966099	0.936304	0.870337
IPB006808: Mitochondrial ATP synthase g subunit (BLOCKS domain)	http://blocks.fhcrc.org/blocks-bin/getblock.sh?IPB006808	0.999976	0.999976	0.999976	0.999976	0.911686	0.97585	0.966001	0.836861
IPB006828: 5-AMP-activated protein kinase, beta subunit, complex-interacting region (BLOCKS domain)	http://blocks.fhcrc.org/blocks-bin/getblock.sh?IPB006828	0.999976	0.999976	0.967433	0.999976	0.857554	0.796454	0.999976	0.966421
IPB006845: Pex2 / Pex12, N-terminal (BLOCKS domain)	http://blocks.fhcrc.org/blocks-bin/getblock.sh?IPB006845	0.997046	0.999976	0.992953	0.999976	0.986639	0.844654	0.990238	0.827416
IPB006855: Protein of unknown function DUF619 (BLOCKS domain)	http://blocks.fhcrc.org/blocks-bin/getblock.sh?IPB006855	0.999976	0.988262	0.999976	0.999976	0.792534	0.965738	0.866106	0.908921
IPB006863: Erv1/Alr (BLOCKS domain)	http://blocks.fhcrc.org/blocks-bin/getblock.sh?IPB006863	0.994686	0.967433	0.999976	0.999976	0.988262	0.999976	0.916773	0.888894
IPB006895: Sec23/Sec24 zinc finger (BLOCKS domain)	http://blocks.fhcrc.org/blocks-bin/getblock.sh?IPB006895	0.999976	0.999976	0.999976	0.96555	0.972963	0.936304	0.999976	0.999976
IPB006896: Sec23/Sec24 trunk domain (BLOCKS domain)	http://blocks.fhcrc.org/blocks-bin/getblock.sh?IPB006896	0.999976	0.999976	0.999976	0.994194	0.868879	0.87179	0.891772	0.936304
IPB006900: Sec23/Sec24 helical domain (BLOCKS domain)	http://blocks.fhcrc.org/blocks-bin/getblock.sh?IPB006900	0.999976	0.999976	0.999976	0.96555	0.972963	0.936304	0.999976	0.999976
IPB006906: Timeless protein (BLOCKS domain)	http://blocks.fhcrc.org/blocks-bin/getblock.sh?IPB006906	0.870075	0.855416	0.80487	0.801403	0.999976	0.999976	0.999976	0.999976
IPB006931: Calcipressin (BLOCKS domain)	http://blocks.fhcrc.org/blocks-bin/getblock.sh?IPB006931	0.928159	0.843033	0.799654	0.828056	0.999976	0.999976	0.999976	0.999976
IPB006953: Uso1/p115 like vesicle tethering protein, head region (BLOCKS domain)	http://blocks.fhcrc.org/blocks-bin/getblock.sh?IPB006953	0.999976	0.871045	0.950521	0.935355	0.950521	0.999976	0.999976	0.999976
IPB006996: Dynamitin (BLOCKS domain)	http://blocks.fhcrc.org/blocks-bin/getblock.sh?IPB006996	0.999976	0.999976	0.999976	0.999976	0.871803	0.877488	0.938513	0.852833
IPB007012: Poly(A) polymerase, central region (BLOCKS domain)	http://blocks.fhcrc.org/blocks-bin/getblock.sh?IPB007012	0.999976	0.999976	0.999976	0.999976	0.887773	0.945357	0.831774	0.870075
IPB007019: Surfeit locus protein 6 (BLOCKS domain)	http://blocks.fhcrc.org/blocks-bin/getblock.sh?IPB007019	0.949263	0.951343	0.894573	0.970459	0.999976	0.999976	0.999976	0.999976
IPB007064: NMD3 family (BLOCKS domain)	http://blocks.fhcrc.org/blocks-bin/getblock.sh?IPB007064	0.999976	0.999976	0.999976	0.999976	0.871045	0.936304	0.907011	0.893706
IPB007075: RNA polymerase Rpb1, domain 6 (BLOCKS domain)	http://blocks.fhcrc.org/blocks-bin/getblock.sh?IPB007075	0.974055	0.962981	0.992519	0.945357	0.999976	0.999976	0.991226	0.999976
IPB007083: RNA polymerase Rpb1, domain 4 (BLOCKS domain)	http://blocks.fhcrc.org/blocks-bin/getblock.sh?IPB007083	0.934727	0.908921	0.959549	0.882197	0.999976	0.999976	0.999976	0.999976
IPB007085: DNA/pantothenate metabolism flavoprotein, C terminal (BLOCKS domain)	http://blocks.fhcrc.org/blocks-bin/getblock.sh?IPB007085	0.999976	0.999976	0.999976	0.988262	0.902225	0.850438	0.943331	0.995257
IPB007109: Brix domain (BLOCKS domain)	http://blocks.fhcrc.org/blocks-bin/getblock.sh?IPB007109	0.999976	0.999976	0.999976	0.999976	0.566453	0.895854	0.76261	0.643284
IPB007123: Gelsolin region (BLOCKS domain)	http://blocks.fhcrc.org/blocks-bin/getblock.sh?IPB007123	0.999976	0.999976	0.999976	0.999976	0.908921	0.845807	0.891772	0.911686
IPB007143: Vacuolar protein sorting-associated, VPS28 (BLOCKS domain)	http://blocks.fhcrc.org/blocks-bin/getblock.sh?IPB007143	0.999976	0.999976	0.999976	0.999976	0.886026	0.87179	0.909189	0.901564
IPB007177: Protein of unknown function DUF367 (BLOCKS domain)	http://blocks.fhcrc.org/blocks-bin/getblock.sh?IPB007177	0.999976	0.987584	0.999976	0.999976	0.787907	0.9966	0.912895	0.976468
IPB007190: Periodic tryptophan protein-associated domain (BLOCKS domain)	http://blocks.fhcrc.org/blocks-bin/getblock.sh?IPB007190	0.999976	0.988634	0.999976	0.999976	0.784412	0.994181	0.823015	0.738225
IPB007194: Transport protein particle (TRAPP) component, Bet3 (BLOCKS domain)	http://blocks.fhcrc.org/blocks-bin/getblock.sh?IPB007194	0.999976	0.999976	0.999976	0.999976	0.924204	0.951473	0.847165	0.815854
IPB007203: ORMDL (BLOCKS domain)	http://blocks.fhcrc.org/blocks-bin/getblock.sh?IPB007203	0.962981	0.968012	0.925505	0.887854	0.999976	0.999976	0.999976	0.999976
IPB007204: ARP2/3 complex, 21 kDa p21-Arc subunit (BLOCKS domain)	http://blocks.fhcrc.org/blocks-bin/getblock.sh?IPB007204	0.999976	0.999976	0.999976	0.997046	0.887833	0.865021	0.850647	0.986639
IPB007209: Possible metal-binding region in RNase L inhibitor, RLI (BLOCKS domain)	http://blocks.fhcrc.org/blocks-bin/getblock.sh?IPB007209	0.999976	0.987584	0.999976	0.999976	0.787907	0.9966	0.912895	0.976468
IPB007225: Exocyst complex subunit Sec15-like (BLOCKS domain)	http://blocks.fhcrc.org/blocks-bin/getblock.sh?IPB007225	0.999976	0.999976	0.999976	0.951343	0.934727	0.87179	0.902072	0.999976
IPB007233: Sybindin-like protein (BLOCKS domain)	http://blocks.fhcrc.org/blocks-bin/getblock.sh?IPB007233	0.999976	0.999976	0.999976	0.999976	0.815961	0.827416	0.850438	0.801403
IPB007234: Vps53-like, N-terminal (BLOCKS domain)	http://blocks.fhcrc.org/blocks-bin/getblock.sh?IPB007234	0.999976	0.999976	0.999976	0.999976	0.940293	0.91801	0.908284	0.847165
IPB007248: Mpv17/PMP22 (BLOCKS domain)	http://blocks.fhcrc.org/blocks-bin/getblock.sh?IPB007248	0.999199	0.999976	0.999976	0.999976	0.913918	0.741418	0.76261	0.711777
IPB007250: Heat shock protein 9/12 (BLOCKS domain)	http://blocks.fhcrc.org/blocks-bin/getblock.sh?IPB007250	0.867945	0.922478	0.884695	0.821258	0.999976	0.999976	0.999976	0.999976
IPB007259: Spc97/Spc98 (BLOCKS domain)	http://blocks.fhcrc.org/blocks-bin/getblock.sh?IPB007259	0.938513	0.821258	0.992038	0.997004	0.999976	0.999976	0.999976	0.891772
IPB007262: Vacuolar protein sorting 55 (BLOCKS domain)	http://blocks.fhcrc.org/blocks-bin/getblock.sh?IPB007262	0.999976	0.999976	0.999976	0.999976	0.857662	0.936112	0.871803	0.866547
IPB007269: Isoprenylcysteine carboxyl methyltransferase (BLOCKS domain)	http://blocks.fhcrc.org/blocks-bin/getblock.sh?IPB007269	0.999976	0.999976	0.999976	0.962981	0.956257	0.974688	0.936911	0.999976
IPB007274: Ctr copper transporter (BLOCKS domain)	http://blocks.fhcrc.org/blocks-bin/getblock.sh?IPB007274	0.999976	0.999976	0.999976	0.999976	0.994629	0.821258	0.794616	0.882197
IPB007312: Phosphoesterase (BLOCKS domain)	http://blocks.fhcrc.org/blocks-bin/getblock.sh?IPB007312	0.999976	0.999976	0.999976	0.999976	0.886259	0.973221	0.926104	0.844029
IPB007320: Programmed cell death protein 2, C-terminal (BLOCKS domain)	http://blocks.fhcrc.org/blocks-bin/getblock.sh?IPB007320	0.999976	0.951343	0.999976	0.999976	0.874653	0.999976	0.827416	0.666649
IPB007330: MIT (BLOCKS domain)	http://blocks.fhcrc.org/blocks-bin/getblock.sh?IPB007330	0.999976	0.999976	0.999976	0.999976	0.936304	0.845807	0.938513	0.95834
IPB007365: Transferrin receptor-like dimerisation domain (BLOCKS domain)	http://blocks.fhcrc.org/blocks-bin/getblock.sh?IPB007365	0.76261	0.945357	0.871803	0.871045	0.999976	0.999976	0.999976	0.999976
IPB007419: BFD-like [2Fe-2S]-binding domain (BLOCKS domain)	http://blocks.fhcrc.org/blocks-bin/getblock.sh?IPB007419	0.916322	0.999976	0.999976	0.995383	0.999976	0.938045	0.95824	0.988262
IPB007484: Peptidase family M28 (BLOCKS domain)	http://blocks.fhcrc.org/blocks-bin/getblock.sh?IPB007484	0.76261	0.945357	0.871803	0.871045	0.999976	0.999976	0.999976	0.999976
IPB007502: Helicase-associated region (BLOCKS domain)	http://blocks.fhcrc.org/blocks-bin/getblock.sh?IPB007502	0.911686	0.860332	0.847412	0.999976	0.999976	0.999976	0.999976	0.985784
IPB007533: Cytochrome c oxidase assembly protein CtaG/Cox11 (BLOCKS domain)	http://blocks.fhcrc.org/blocks-bin/getblock.sh?IPB007533	0.87179	0.901564	0.936304	0.950119	0.999976	0.999976	0.999976	0.999976
IPB007535: Catechol dioxygenase, N-terminal (BLOCKS domain)	http://blocks.fhcrc.org/blocks-bin/getblock.sh?IPB007535	0.972797	0.949395	0.943331	0.945569	0.999976	0.999976	0.999976	0.999976
IPB007568: RTA1 like protein (BLOCKS domain)	http://blocks.fhcrc.org/blocks-bin/getblock.sh?IPB007568	0.53676	0.666649	0.666649	0.221156	0.999976	0.999976	0.999976	0.999976
IPB007653: Signal peptidase subunit (BLOCKS domain)	http://blocks.fhcrc.org/blocks-bin/getblock.sh?IPB007653	0.999976	0.999976	0.999976	0.999976	0.815854	0.817408	0.784412	0.815764
IPB007696: MutS III (BLOCKS domain)	http://blocks.fhcrc.org/blocks-bin/getblock.sh?IPB007696	0.777976	0.733489	0.525812	0.501229	0.999976	0.999976	0.999976	0.999976
IPB007741: Mitochondrial ribosome (BLOCKS domain)	http://blocks.fhcrc.org/blocks-bin/getblock.sh?IPB007741	0.938513	0.999976	0.887773	0.999976	0.999976	0.977021	0.999976	0.981438
IPB007745: Cytochrome C oxidase copper chaperone (BLOCKS domain)	http://blocks.fhcrc.org/blocks-bin/getblock.sh?IPB007745	0.877488	0.912895	0.919618	0.851974	0.999976	0.999976	0.999976	0.999976
IPB007783: Eukaryotic translation initiation factor 3, subunit 7 (BLOCKS domain)	http://blocks.fhcrc.org/blocks-bin/getblock.sh?IPB007783	0.999976	0.999976	0.999976	0.999976	0.585329	0.821258	0.787907	0.753297
IPB007807: Putative ATPase DUF699 (BLOCKS domain)	http://blocks.fhcrc.org/blocks-bin/getblock.sh?IPB007807	0.999976	0.999976	0.999976	0.999976	0.841579	0.906837	0.821258	0.851974
IPB007828: Protein of unknown function DUF706 (BLOCKS domain)	http://blocks.fhcrc.org/blocks-bin/getblock.sh?IPB007828	0.944544	0.908921	0.87179	0.999976	0.999976	0.999976	0.999976	0.974688
IPB007859: Electron transfer flavoprotein-ubiquinone oxidoreductase (BLOCKS domain)	http://blocks.fhcrc.org/blocks-bin/getblock.sh?IPB007859	0.827416	0.814992	0.882931	0.999976	0.999976	0.999976	0.999976	0.967433
IPB007865: Aminopeptidase P, N-terminal (BLOCKS domain)	http://blocks.fhcrc.org/blocks-bin/getblock.sh?IPB007865	0.999976	0.999976	0.999976	0.99989	0.999976	0.945357	0.9966	0.999976
IPB007905: Emopamil-binding (BLOCKS domain)	http://blocks.fhcrc.org/blocks-bin/getblock.sh?IPB007905	0.999976	0.999976	0.999976	0.999976	0.787907	0.671247	0.813329	0.786291
IPB007919: Protein of unknown function UPF0220 (BLOCKS domain)	http://blocks.fhcrc.org/blocks-bin/getblock.sh?IPB007919	0.999976	0.989786	0.999976	0.999976	0.926345	0.992953	0.913918	0.945072
IPB007992: CybS (BLOCKS domain)	http://blocks.fhcrc.org/blocks-bin/getblock.sh?IPB007992	0.999976	0.973903	0.979047	0.989786	0.934907	0.999976	0.999976	0.993198
IPB008011: Complex 1 LYR protein (BLOCKS domain)	http://blocks.fhcrc.org/blocks-bin/getblock.sh?IPB008011	0.999976	0.999976	0.999976	0.999976	0.787907	0.741418	0.794616	0.827416
IPB008045: Mini-chromosome maintenance (MCM) protein 2 signature (BLOCKS domain)	http://blocks.fhcrc.org/blocks-bin/getblock.sh?IPB008045	0.999976	0.999976	0.999976	0.999976	0.826551	0.814991	0.811089	0.791421
IPB008047: Mini-chromosome maintenance (MCM) protein 4 signature (BLOCKS domain)	http://blocks.fhcrc.org/blocks-bin/getblock.sh?IPB008047	0.907881	0.786291	0.874653	0.999976	0.999976	0.999976	0.999976	0.910755
IPB008048: Mini-chromosome maintenance (MCM) protein 5 signature (BLOCKS domain)	http://blocks.fhcrc.org/blocks-bin/getblock.sh?IPB008048	0.999976	0.999976	0.978683	0.999976	0.972731	0.770408	0.999976	0.955261
IPB008050: Mini-chromosome maintenance (MCM) protein 7 signature (BLOCKS domain)	http://blocks.fhcrc.org/blocks-bin/getblock.sh?IPB008050	0.989758	0.999976	0.999976	0.917286	0.993198	0.9278	0.967108	0.999976
IPB008080: Parvalbumin signature (BLOCKS domain)	http://blocks.fhcrc.org/blocks-bin/getblock.sh?IPB008080	0.999976	0.999976	0.999976	0.999976	0.966099	0.87179	0.945072	0.872321
IPB008136: CinA, C-terminal (BLOCKS domain)	http://blocks.fhcrc.org/blocks-bin/getblock.sh?IPB008136	0.826373	0.882814	0.801403	0.809342	0.999976	0.999976	0.999976	0.999976
IPB008143: Alanine dehydrogenase/PNT, C-terminal subdomain (BLOCKS domain)	http://blocks.fhcrc.org/blocks-bin/getblock.sh?IPB008143	0.970303	0.999976	0.999976	0.999976	0.999976	0.940597	0.847165	0.972963
IPB008153: Gamma-adaptin, C-terminal (BLOCKS domain)	http://blocks.fhcrc.org/blocks-bin/getblock.sh?IPB008153	0.999976	0.999976	0.999976	0.999976	0.941104	0.794616	0.821258	0.895382
IPB008162: Inorganic pyrophosphatase (BLOCKS domain)	http://blocks.fhcrc.org/blocks-bin/getblock.sh?IPB008162	0.999976	0.999976	0.999976	0.999976	0.783684	0.829976	0.810373	0.756174
IPB008179: Phosphoribosyl-ATP pyrophosphohydrolase (BLOCKS domain)	http://blocks.fhcrc.org/blocks-bin/getblock.sh?IPB008179	0.999976	0.852943	0.999976	0.871045	0.80924	0.999976	0.887773	0.999976
IPB008180: DeoxyUTP pyrophosphatase (BLOCKS domain)	http://blocks.fhcrc.org/blocks-bin/getblock.sh?IPB008180	0.999976	0.999976	0.945072	0.894573	0.964719	0.901939	0.999976	0.999976
IPB008183: Aldose 1-epimerase (BLOCKS domain)	http://blocks.fhcrc.org/blocks-bin/getblock.sh?IPB008183	0.870075	0.989543	0.987584	0.999976	0.999976	0.993451	0.996805	0.977021
IPB008193: DNA-directed RNA polymerase, 13 to 16 kDa subunit (BLOCKS domain)	http://blocks.fhcrc.org/blocks-bin/getblock.sh?IPB008193	0.999976	0.999976	0.999976	0.999976	0.922478	0.962981	0.827416	0.871045
IPB008217: Protein of unknown function DUF125 (BLOCKS domain)	http://blocks.fhcrc.org/blocks-bin/getblock.sh?IPB008217	0.814991	0.988262	0.765598	0.754145	0.999976	0.999976	0.999976	0.999976
IPB008218: Vacuolar H+-transporting two-sector ATPase, F subunit (BLOCKS domain)	http://blocks.fhcrc.org/blocks-bin/getblock.sh?IPB008218	0.999976	0.999976	0.999976	0.999976	0.833564	0.833564	0.819345	0.866129
IPB008250: E1-E2 ATPase-associated region (BLOCKS domain)	http://blocks.fhcrc.org/blocks-bin/getblock.sh?IPB008250	0.988262	0.930602	0.966099	0.999976	0.999976	0.999976	0.936304	0.999976
IPB008254: Flavodoxin/nitric oxide synthase (BLOCKS domain)	http://blocks.fhcrc.org/blocks-bin/getblock.sh?IPB008254	0.847472	0.966001	0.999976	0.999976	0.866106	0.790954	0.69775	0.811089
IPB008262: Lipase, active site (BLOCKS domain)	http://blocks.fhcrc.org/blocks-bin/getblock.sh?IPB008262	0.974855	0.999976	0.962981	0.935355	0.999976	0.945072	0.999976	0.999976
IPB008273: Cellular retinaldehyde-binding/triple function, N-terminal (BLOCKS domain)	http://blocks.fhcrc.org/blocks-bin/getblock.sh?IPB008273	0.999976	0.999976	0.999976	0.999976	0.934727	0.814991	0.906837	0.891705
IPB008278: 4'-phosphopantetheinyl transferase (BLOCKS domain)	http://blocks.fhcrc.org/blocks-bin/getblock.sh?IPB008278	0.999976	0.999976	0.999976	0.999976	0.746997	0.917415	0.783684	0.733489
IPB008333: Oxidoreductase FAD-binding region (BLOCKS domain)	http://blocks.fhcrc.org/blocks-bin/getblock.sh?IPB008333	0.999976	0.999976	0.999976	0.999976	0.874653	0.738225	0.934727	0.908689
IPB008352: P38 MAP kinase signature (BLOCKS domain)	http://blocks.fhcrc.org/blocks-bin/getblock.sh?IPB008352	0.999976	0.999976	0.999976	0.999976	0.833564	0.831164	0.880266	0.999976
IPB008417: B-cell receptor-associated 31-like (BLOCKS domain)	http://blocks.fhcrc.org/blocks-bin/getblock.sh?IPB008417	0.906404	0.999976	0.999976	0.913127	0.999976	0.848898	0.895854	0.999976
IPB008462: CsbD-like (BLOCKS domain)	http://blocks.fhcrc.org/blocks-bin/getblock.sh?IPB008462	0.910883	0.851974	0.999976	0.98214	0.999976	0.999976	0.936304	0.939441
IPB008532: Protein of unknown function DUF814 (BLOCKS domain)	http://blocks.fhcrc.org/blocks-bin/getblock.sh?IPB008532	0.953664	0.999976	0.999976	0.999976	0.999976	0.916773	0.940832	0.967433
IPB008564: Eukaryotic protein of unknown function DUF846 (BLOCKS domain)	http://blocks.fhcrc.org/blocks-bin/getblock.sh?IPB008564	0.999976	0.999976	0.999976	0.999976	0.870075	0.867945	0.790954	0.833864
IPB008628: Golgi phosphoprotein 3 (BLOCKS domain)	http://blocks.fhcrc.org/blocks-bin/getblock.sh?IPB008628	0.999976	0.999976	0.999976	0.999976	0.910218	0.796635	0.950903	0.951243
IPB008630: Galactosyl transferase (BLOCKS domain)	http://blocks.fhcrc.org/blocks-bin/getblock.sh?IPB008630	0.999976	0.953664	0.966099	0.980222	0.821258	0.999976	0.999976	0.999976
IPB008631: Glycogen synthase (BLOCKS domain)	http://blocks.fhcrc.org/blocks-bin/getblock.sh?IPB008631	0.999976	0.999976	0.999976	0.999976	0.745238	0.61914	0.870337	0.837002
IPB008698: NADH-ubiquinone oxidoreductase B18 subunit (BLOCKS domain)	http://blocks.fhcrc.org/blocks-bin/getblock.sh?IPB008698	0.999976	0.999976	0.999976	0.999976	0.826551	0.883958	0.796635	0.936304
IPB008758: Peptidase S28 (BLOCKS domain)	http://blocks.fhcrc.org/blocks-bin/getblock.sh?IPB008758	0.796883	0.908284	0.844654	0.87179	0.999976	0.999976	0.999976	0.999976
IPB008775: Phytanoyl-CoA dioxygenase (BLOCKS domain)	http://blocks.fhcrc.org/blocks-bin/getblock.sh?IPB008775	0.975874	0.942512	0.997004	0.972619	0.999976	0.999976	0.999976	0.999976
IPB008831: SOH1 (BLOCKS domain)	http://blocks.fhcrc.org/blocks-bin/getblock.sh?IPB008831	0.999976	0.999976	0.999976	0.999976	0.827416	0.827416	0.733489	0.80924
IPB008854: Thiopurine S-methyltransferase (BLOCKS domain)	http://blocks.fhcrc.org/blocks-bin/getblock.sh?IPB008854	0.999976	0.989877	0.999976	0.999976	0.93713	0.992953	0.925048	0.922225
IPB008883: Tumour susceptibility gene 101 (BLOCKS domain)	http://blocks.fhcrc.org/blocks-bin/getblock.sh?IPB008883	0.848777	0.870337	0.999976	0.999976	0.999976	0.999976	0.968012	0.923853
IPB008901: Alkaline phytoceramidase (BLOCKS domain)	http://blocks.fhcrc.org/blocks-bin/getblock.sh?IPB008901	0.999976	0.868052	0.999976	0.921096	0.979511	0.999976	0.94127	0.999976
IPB008918: Helix-hairpin-helix motif, class 2 (BLOCKS domain)	http://blocks.fhcrc.org/blocks-bin/getblock.sh?IPB008918	0.963004	0.970303	0.967171	0.968012	0.999976	0.999976	0.953647	0.999976
IPB009044: ssDNA-binding transcriptional regulator (BLOCKS domain)	http://blocks.fhcrc.org/blocks-bin/getblock.sh?IPB009044	0.999976	0.999976	0.999976	0.970303	0.975424	0.936304	0.87179	0.999976
IPB009049: Argininosuccinate lyase (BLOCKS domain)	http://blocks.fhcrc.org/blocks-bin/getblock.sh?IPB009049	0.999976	0.815854	0.961902	0.906404	0.943512	0.999976	0.999976	0.999976
IPB009244: MED7 (BLOCKS domain)	http://blocks.fhcrc.org/blocks-bin/getblock.sh?IPB009244	0.732686	0.780296	0.61615	0.643284	0.999976	0.999976	0.999976	0.999976
IPB009287: Transcription initiation Spt4 (BLOCKS domain)	http://blocks.fhcrc.org/blocks-bin/getblock.sh?IPB009287	0.946693	0.951343	0.971452	0.999976	0.999976	0.999976	0.999976	0.964203
IPB009346: GRIM-19 (BLOCKS domain)	http://blocks.fhcrc.org/blocks-bin/getblock.sh?IPB009346	0.999976	0.999976	0.999976	0.999976	0.826373	0.870075	0.87179	0.877488
IPB009374: Eukaryotic translation initiation factor 3 subunit 11 (BLOCKS domain)	http://blocks.fhcrc.org/blocks-bin/getblock.sh?IPB009374	0.999976	0.999976	0.999976	0.999976	0.772925	0.948495	0.801403	0.777676
IPB009770: Protein of unknown function DUF1338 (BLOCKS domain)	http://blocks.fhcrc.org/blocks-bin/getblock.sh?IPB009770	0.961685	0.999976	0.999976	0.999976	0.999976	0.908966	0.965859	0.972619
IPB009846: Splicing factor 3B subunit 10 (BLOCKS domain)	http://blocks.fhcrc.org/blocks-bin/getblock.sh?IPB009846	0.999976	0.999976	0.999976	0.97585	0.961902	0.827416	0.89887	0.999976
IPB009906: Protein of unknown function DUF1445 (BLOCKS domain)	http://blocks.fhcrc.org/blocks-bin/getblock.sh?IPB009906	0.960659	0.999976	0.999976	0.997123	0.999976	0.973476	0.93635	0.986639
IPB010255: Haem peroxidase (BLOCKS domain)	http://blocks.fhcrc.org/blocks-bin/getblock.sh?IPB010255	0.999976	0.999976	0.999976	0.999976	0.777976	0.61914	0.696198	0.558806
IPB010257: Fatty acid desaturase subdomain (BLOCKS domain)	http://blocks.fhcrc.org/blocks-bin/getblock.sh?IPB010257	0.887833	0.7944	0.986935	0.999976	0.999976	0.999976	0.997004	0.854821
IPB010300: Cysteine dioxygenase type I (BLOCKS domain)	http://blocks.fhcrc.org/blocks-bin/getblock.sh?IPB010300	0.999976	0.974688	0.982474	0.999976	0.975874	0.999976	0.999976	0.977912
IPB010308: Fungal protein of unknown function DUF907 (BLOCKS domain)	http://blocks.fhcrc.org/blocks-bin/getblock.sh?IPB010308	0.999976	0.949263	0.986639	0.882197	0.975735	0.999976	0.997201	0.999976
IPB010339: TIP49, C-terminal (BLOCKS domain)	http://blocks.fhcrc.org/blocks-bin/getblock.sh?IPB010339	0.999976	0.999976	0.999976	0.999976	0.832762	0.995087	0.870075	0.815764
IPB010347: Tyrosyl-DNA phosphodiesterase (BLOCKS domain)	http://blocks.fhcrc.org/blocks-bin/getblock.sh?IPB010347	0.951343	0.974419	0.911706	0.977883	0.999976	0.999976	0.999976	0.999976
IPB010472: Diaphanous FH3 (BLOCKS domain)	http://blocks.fhcrc.org/blocks-bin/getblock.sh?IPB010472	0.999976	0.999976	0.997046	0.997498	0.966099	0.916773	0.986639	0.985784
IPB010509: ABC transporter, N-terminal (BLOCKS domain)	http://blocks.fhcrc.org/blocks-bin/getblock.sh?IPB010509	0.999976	0.916773	0.972963	0.999976	0.901564	0.999976	0.999976	0.854086
IPB010516: Sin3 associated polypeptide p18 (BLOCKS domain)	http://blocks.fhcrc.org/blocks-bin/getblock.sh?IPB010516	0.999976	0.999976	0.999976	0.999976	0.80737	0.869752	0.807817	0.634908
IPB010569: Myotubularin-related (BLOCKS domain)	http://blocks.fhcrc.org/blocks-bin/getblock.sh?IPB010569	0.999976	0.999976	0.999976	0.999976	0.738225	0.821258	0.792534	0.810647
IPB010619: Protein of unknown function DUF1212 (BLOCKS domain)	http://blocks.fhcrc.org/blocks-bin/getblock.sh?IPB010619	0.999976	0.76261	0.80924	0.999976	0.945781	0.999976	0.999976	0.885055
IPB010684: RNA polymerase II transcription factor SIII subunit A (BLOCKS domain)	http://blocks.fhcrc.org/blocks-bin/getblock.sh?IPB010684	0.999976	0.999976	0.999976	0.995494	0.951848	0.934906	0.977883	0.988242
IPB010714: Coatomer alpha subunit, C-terminal (BLOCKS domain)	http://blocks.fhcrc.org/blocks-bin/getblock.sh?IPB010714	0.999976	0.999976	0.999976	0.999976	0.912895	0.93635	0.939441	0.858233
IPB010720: Alpha-L-arabinofuranosidase, C-terminal (BLOCKS domain)	http://blocks.fhcrc.org/blocks-bin/getblock.sh?IPB010720	0.999976	0.936304	0.93938	0.999349	0.862694	0.999976	0.999976	0.984164
IPB010722: Biotin and thiamin synthesis associated (BLOCKS domain)	http://blocks.fhcrc.org/blocks-bin/getblock.sh?IPB010722	0.999976	0.964815	0.977021	0.999976	0.951629	0.999976	0.999976	0.929338
IPB010770: SGT1 (BLOCKS domain)	http://blocks.fhcrc.org/blocks-bin/getblock.sh?IPB010770	0.896633	0.992953	0.953664	0.87179	0.999976	0.989877	0.999976	0.999976
IPB010918: AIR synthase related protein, C-terminal (BLOCKS domain)	http://blocks.fhcrc.org/blocks-bin/getblock.sh?IPB010918	0.999976	0.999976	0.991426	0.986639	0.814991	0.959549	0.870075	0.786925
IPB010920: Like-Sm ribonucleoprotein-related, core (BLOCKS domain)	http://blocks.fhcrc.org/blocks-bin/getblock.sh?IPB010920	0.999976	0.999976	0.999976	0.999976	0.827416	0.871803	0.967108	0.814991
IPB010929: CDR ABC transporter (BLOCKS domain)	http://blocks.fhcrc.org/blocks-bin/getblock.sh?IPB010929	0.850261	0.818187	0.663569	0.870337	0.999976	0.999976	0.999976	0.999976
IPB010935: SMCs flexible hinge (BLOCKS domain)	http://blocks.fhcrc.org/blocks-bin/getblock.sh?IPB010935	0.999976	0.926146	0.893574	0.999976	0.999976	0.999976	0.999976	0.907136
IPB010971: Ubiquinone biosynthesis hydroxylase, UbiH/UbiF/VisC/COQ6 (BLOCKS domain)	http://blocks.fhcrc.org/blocks-bin/getblock.sh?IPB010971	0.967108	0.984825	0.939572	0.997004	0.999976	0.998839	0.999976	0.986935
IPB011016: RINGv (BLOCKS domain)	http://blocks.fhcrc.org/blocks-bin/getblock.sh?IPB011016	0.999976	0.999976	0.972963	0.799654	0.956766	0.964875	0.999976	0.999976
IPB011023: Nop2p (BLOCKS domain)	http://blocks.fhcrc.org/blocks-bin/getblock.sh?IPB011023	0.999976	0.999976	0.999976	0.999976	0.781382	0.827416	0.69524	0.745238
IPB011024: Gamma-crystallin related (BLOCKS domain)	http://blocks.fhcrc.org/blocks-bin/getblock.sh?IPB011024	0.894192	0.967108	0.951243	0.999976	0.917415	0.900423	0.856834	0.847165
IPB011068: Poly(A) polymerase, C-terminal-like (BLOCKS domain)	http://blocks.fhcrc.org/blocks-bin/getblock.sh?IPB011068	0.999976	0.999976	0.999976	0.999976	0.887773	0.945357	0.831774	0.870075
IPB011072: Protein kinase PKN/PRK1, effector (BLOCKS domain)	http://blocks.fhcrc.org/blocks-bin/getblock.sh?IPB011072	0.997249	0.999976	0.999976	0.999976	0.986147	0.910687	0.945072	0.945931
IPB011076: Malate synthase-like (BLOCKS domain)	http://blocks.fhcrc.org/blocks-bin/getblock.sh?IPB011076	0.989786	0.999976	0.999976	0.999976	0.999976	0.87774	0.984164	0.999976
IPB011108: RNA-metabolising metallo-beta-lactamase (BLOCKS domain)	http://blocks.fhcrc.org/blocks-bin/getblock.sh?IPB011108	0.999976	0.999976	0.999976	0.999976	0.895854	0.666649	0.817408	0.842267
IPB011118: Tannase and feruloyl esterase (BLOCKS domain)	http://blocks.fhcrc.org/blocks-bin/getblock.sh?IPB011118	0.934727	0.999976	0.999976	0.999976	0.999976	0.923959	0.734495	0.882197
IPB011120: Neutral trehalase Ca2+ binding (BLOCKS domain)	http://blocks.fhcrc.org/blocks-bin/getblock.sh?IPB011120	0.87179	0.7967	0.999976	0.999976	0.999976	0.999976	0.950062	0.866456
IPB011251: Bacterial luciferase-like (BLOCKS domain)	http://blocks.fhcrc.org/blocks-bin/getblock.sh?IPB011251	0.872321	0.900423	0.999976	0.830957	0.999976	0.999976	0.900355	0.999976
IPB011255: Nitrite/sulfite reductase, flavoprotein alpha-component, domains 1 and 3 (BLOCKS domain)	http://blocks.fhcrc.org/blocks-bin/getblock.sh?IPB011255	0.811089	0.780296	0.961902	0.999976	0.999976	0.999976	0.999976	0.877488
IPB011258: BPG-independent PGAM, N-terminal (BLOCKS domain)	http://blocks.fhcrc.org/blocks-bin/getblock.sh?IPB011258	0.999976	0.882197	0.788272	0.827416	0.633564	0.999976	0.999976	0.999976
IPB011488: Eukaryotic translation initiation factor 2, alpha subunit (BLOCKS domain)	http://blocks.fhcrc.org/blocks-bin/getblock.sh?IPB011488	0.999976	0.999976	0.999976	0.999976	0.814992	0.87179	0.827416	0.796635
IPB011498: Kelch (BLOCKS domain)	http://blocks.fhcrc.org/blocks-bin/getblock.sh?IPB011498	0.958785	0.931063	0.999976	0.992953	0.999976	0.999976	0.937594	0.990071
IPB011510: Sterile alpha motif homology 2 (BLOCKS domain)	http://blocks.fhcrc.org/blocks-bin/getblock.sh?IPB011510	0.999976	0.999976	0.999976	0.999976	0.53676	0.847165	0.691386	0.810647
IPB011511: Variant SH3 (BLOCKS domain)	http://blocks.fhcrc.org/blocks-bin/getblock.sh?IPB011511	0.999976	0.999976	0.999976	0.999976	0.7944	0.87179	0.916773	0.860018
IPB011564: Telomere end binding protein (BLOCKS domain)	http://blocks.fhcrc.org/blocks-bin/getblock.sh?IPB011564	0.999976	0.999976	0.999976	0.961902	0.968742	0.848356	0.887773	0.999976
IPB011575: RasGAP (BLOCKS domain)	http://blocks.fhcrc.org/blocks-bin/getblock.sh?IPB011575	0.904636	0.74744	0.814991	0.999976	0.999976	0.999976	0.999976	0.86967
IPB011576: Pyridoxamine 5'-phosphate oxidase-related, FMN-binding core (BLOCKS domain)	http://blocks.fhcrc.org/blocks-bin/getblock.sh?IPB011576	0.882197	0.967614	0.945569	0.879389	0.999976	0.999976	0.999976	0.999976
IPB011583: Chitinase II (BLOCKS domain)	http://blocks.fhcrc.org/blocks-bin/getblock.sh?IPB011583	0.965183	0.999976	0.999976	0.999976	0.980339	0.951343	0.989786	0.960627
IPB011602: Fumble (BLOCKS domain)	http://blocks.fhcrc.org/blocks-bin/getblock.sh?IPB011602	0.999976	0.814991	0.999976	0.995494	0.966099	0.999976	0.950521	0.988242
IPB011616: bZIP transcription factor, bZIP_1 (BLOCKS domain)	http://blocks.fhcrc.org/blocks-bin/getblock.sh?IPB011616	0.934727	0.962981	0.882814	0.681251	0.999976	0.999976	0.999976	0.999976
IPB011629: Cobalamin synthesis CobW, C-terminal (BLOCKS domain)	http://blocks.fhcrc.org/blocks-bin/getblock.sh?IPB011629	0.999976	0.999976	0.999976	0.999976	0.830458	0.826551	0.769249	0.796274
IPB011683: Glycosyl hydrolase 53 (BLOCKS domain)	http://blocks.fhcrc.org/blocks-bin/getblock.sh?IPB011683	0.999976	0.948495	0.984781	0.999976	0.966099	0.999976	0.998968	0.91548
IPB011706: Multicopper oxidase, type 2 (BLOCKS domain)	http://blocks.fhcrc.org/blocks-bin/getblock.sh?IPB011706	0.893574	0.972963	0.929962	0.999976	0.999976	0.999976	0.999976	0.884629
IPB011717: Tetratricopeptide TPR_4 (BLOCKS domain)	http://blocks.fhcrc.org/blocks-bin/getblock.sh?IPB011717	0.931769	0.999976	0.941539	0.89819	0.999976	0.999976	0.999976	0.999976
IPB011766: Thiamine pyrophosphate enzyme, C-terminal TPP-binding (BLOCKS domain)	http://blocks.fhcrc.org/blocks-bin/getblock.sh?IPB011766	0.76261	0.821258	0.907881	0.871803	0.999976	0.999976	0.999976	0.999976
IPB012280: Semialdehyde dehydrogenase, dimerisation region (BLOCKS domain)	http://blocks.fhcrc.org/blocks-bin/getblock.sh?IPB012280	0.999976	0.999976	0.999976	0.999976	0.87179	0.851974	0.780296	0.827416
IPB012308: DNA ligase, N-terminal (BLOCKS domain)	http://blocks.fhcrc.org/blocks-bin/getblock.sh?IPB012308	0.974688	0.911626	0.989427	0.997004	0.999976	0.999976	0.949263	0.999976
IPB012420: CBP4 (BLOCKS domain)	http://blocks.fhcrc.org/blocks-bin/getblock.sh?IPB012420	0.999976	0.999976	0.945404	0.999976	0.965738	0.951343	0.999976	0.973903
IPB012439: Protein of unknown function DUF1640 (BLOCKS domain)	http://blocks.fhcrc.org/blocks-bin/getblock.sh?IPB012439	0.999976	0.999976	0.999976	0.999976	0.849727	0.846317	0.900423	0.935355
IPB012485: Mis6 (BLOCKS domain)	http://blocks.fhcrc.org/blocks-bin/getblock.sh?IPB012485	0.999976	0.89819	0.882197	0.999976	0.960627	0.999976	0.999976	0.887833
IPB012486: N1221-like (BLOCKS domain)	http://blocks.fhcrc.org/blocks-bin/getblock.sh?IPB012486	0.999976	0.999976	0.999976	0.961902	0.889183	0.884488	0.887773	0.999976
IPB012501: Vps54-like (BLOCKS domain)	http://blocks.fhcrc.org/blocks-bin/getblock.sh?IPB012501	0.999976	0.999976	0.999976	0.999976	0.974137	0.780296	0.967433	0.954387
IPB012541: DBP10CT (BLOCKS domain)	http://blocks.fhcrc.org/blocks-bin/getblock.sh?IPB012541	0.999976	0.999976	0.999976	0.999976	0.754145	0.643284	0.754145	0.733489
IPB012588: PMC2NT (BLOCKS domain)	http://blocks.fhcrc.org/blocks-bin/getblock.sh?IPB012588	0.999976	0.999976	0.999976	0.999976	0.748278	0.87179	0.696198	0.738707
IPB012617: TRAUB (BLOCKS domain)	http://blocks.fhcrc.org/blocks-bin/getblock.sh?IPB012617	0.999976	0.999976	0.968921	0.999976	0.91231	0.980281	0.999976	0.970303
IPB012875: Protein of unknown function DUF1674 (BLOCKS domain)	http://blocks.fhcrc.org/blocks-bin/getblock.sh?IPB012875	0.974688	0.937671	0.937239	0.989877	0.999976	0.999976	0.999976	0.992953
IPB012901: N2227-like (BLOCKS domain)	http://blocks.fhcrc.org/blocks-bin/getblock.sh?IPB012901	0.870337	0.999976	0.765598	0.781651	0.999976	0.974855	0.999976	0.999976
IPB012908: PGAP1-like (BLOCKS domain)	http://blocks.fhcrc.org/blocks-bin/getblock.sh?IPB012908	0.999976	0.999976	0.999976	0.999976	0.827416	0.936304	0.845807	0.926959
IPB012913: Glucosidase II beta subunit-like (BLOCKS domain)	http://blocks.fhcrc.org/blocks-bin/getblock.sh?IPB012913	0.412841	0.566453	0.520893	0.999976	0.999976	0.999976	0.999976	0.904711
IPB012920: Spb1, C-terminal (BLOCKS domain)	http://blocks.fhcrc.org/blocks-bin/getblock.sh?IPB012920	0.999976	0.999976	0.999976	0.999976	0.231283	0.585329	0.525812	0.580467
IPB012936: Protein of unknown function DUF1692 (BLOCKS domain)	http://blocks.fhcrc.org/blocks-bin/getblock.sh?IPB012936	0.999976	0.999976	0.999976	0.999976	0.827416	0.943601	0.954516	0.832837
IPB012941: Phenol hydroxylase, C-terminal dimerisation (BLOCKS domain)	http://blocks.fhcrc.org/blocks-bin/getblock.sh?IPB012941	0.999976	0.999976	0.999976	0.989786	0.989877	0.938513	0.900932	0.936304
IPB012943: Spindle associated (BLOCKS domain)	http://blocks.fhcrc.org/blocks-bin/getblock.sh?IPB012943	0.999976	0.911686	0.839136	0.796883	0.879389	0.999976	0.999976	0.999976
IPB012945: Tubulin binding cofactor C (BLOCKS domain)	http://blocks.fhcrc.org/blocks-bin/getblock.sh?IPB012945	0.870369	0.902273	0.999976	0.844654	0.999976	0.999976	0.980748	0.999976
IPB012946: X8 (BLOCKS domain)	http://blocks.fhcrc.org/blocks-bin/getblock.sh?IPB012946	0.915572	0.867945	0.871045	0.827416	0.999976	0.921289	0.999976	0.999976
IPB012948: AARP2CN (BLOCKS domain)	http://blocks.fhcrc.org/blocks-bin/getblock.sh?IPB012948	0.93635	0.999976	0.961701	0.997249	0.885877	0.999976	0.936304	0.918171
IPB012951: Berberine/berberine-like (BLOCKS domain)	http://blocks.fhcrc.org/blocks-bin/getblock.sh?IPB012951	0.840137	0.961701	0.887854	0.999976	0.999976	0.999976	0.999976	0.999976
IPB012952: BING4, C-terminal (BLOCKS domain)	http://blocks.fhcrc.org/blocks-bin/getblock.sh?IPB012952	0.890501	0.964501	0.880266	0.882197	0.999976	0.999976	0.999976	0.999976
IPB012954: BP28, C-terminal (BLOCKS domain)	http://blocks.fhcrc.org/blocks-bin/getblock.sh?IPB012954	0.786291	0.786291	0.912895	0.991715	0.999976	0.999976	0.999976	0.992421
IPB012955: CASP, C-terminal (BLOCKS domain)	http://blocks.fhcrc.org/blocks-bin/getblock.sh?IPB012955	0.999976	0.999976	0.999976	0.999976	0.962932	0.671643	0.827416	0.792534
IPB012960: DKCLD (BLOCKS domain)	http://blocks.fhcrc.org/blocks-bin/getblock.sh?IPB012960	0.999976	0.999976	0.999976	0.999976	0.756203	0.853652	0.756203	0.698574
IPB012961: DSH, C-terminal (BLOCKS domain)	http://blocks.fhcrc.org/blocks-bin/getblock.sh?IPB012961	0.967433	0.999976	0.999976	0.993198	0.999976	0.87179	0.976169	0.989758
IPB012965: Protein of unknown function DUF1708 (BLOCKS domain)	http://blocks.fhcrc.org/blocks-bin/getblock.sh?IPB012965	0.707087	0.786291	0.869224	0.999976	0.999976	0.999976	0.999976	0.939313
IPB012974: NOP5, N-terminal (BLOCKS domain)	http://blocks.fhcrc.org/blocks-bin/getblock.sh?IPB012974	0.999976	0.999976	0.999976	0.999976	0.936304	0.951343	0.810647	0.794616
IPB012976: NOSIC (BLOCKS domain)	http://blocks.fhcrc.org/blocks-bin/getblock.sh?IPB012976	0.999976	0.999976	0.999976	0.999976	0.936304	0.951343	0.810647	0.794616
IPB012978: Protein of unknown function, NUC173 (BLOCKS domain)	http://blocks.fhcrc.org/blocks-bin/getblock.sh?IPB012978	0.999976	0.956081	0.842734	0.999976	0.945072	0.999976	0.999976	0.937438
IPB012989: SEP (BLOCKS domain)	http://blocks.fhcrc.org/blocks-bin/getblock.sh?IPB012989	0.999976	0.999976	0.999976	0.999976	0.801403	0.643284	0.76261	0.844654
IPB013027: FAD-dependent pyridine nucleotide reductase signature (BLOCKS domain)	http://blocks.fhcrc.org/blocks-bin/getblock.sh?IPB013027	0.999976	0.999976	0.999976	0.999976	0.788669	0.815854	0.834736	0.903352
IPB013079: 6-phosphofructo-2-kinase (BLOCKS domain)	http://blocks.fhcrc.org/blocks-bin/getblock.sh?IPB013079	0.999976	0.999976	0.999976	0.974904	0.962981	0.967614	0.936304	0.988262
IPB013093: ATPase AAA-2 (BLOCKS domain)	http://blocks.fhcrc.org/blocks-bin/getblock.sh?IPB013093	0.821258	0.926493	0.83091	0.784412	0.999976	0.999976	0.999976	0.999976
IPB013094: Alpha/beta hydrolase fold-3 (BLOCKS domain)	http://blocks.fhcrc.org/blocks-bin/getblock.sh?IPB013094	0.566453	0.901564	0.787907	0.507133	0.999976	0.999976	0.999976	0.999976
IPB013096: Cupin 2, conserved barrel (BLOCKS domain)	http://blocks.fhcrc.org/blocks-bin/getblock.sh?IPB013096	0.863485	0.827416	0.728143	0.840831	0.971886	0.992715	0.877488	0.921096
IPB013099: Ion transport 2, bacterial (BLOCKS domain)	http://blocks.fhcrc.org/blocks-bin/getblock.sh?IPB013099	0.913918	0.911466	0.900423	0.978069	0.999976	0.999976	0.999976	0.999976
IPB013101: Leucine-rich repeat 2 (BLOCKS domain)	http://blocks.fhcrc.org/blocks-bin/getblock.sh?IPB013101	0.965685	0.985944	0.986639	0.955068	0.999976	0.997498	0.997249	0.999976
IPB013108: Amidohydrolase 3 (BLOCKS domain)	http://blocks.fhcrc.org/blocks-bin/getblock.sh?IPB013108	0.999976	0.999976	0.999976	0.999976	0.887773	0.880893	0.827416	0.821258
IPB013120: Male sterility C-terminal (BLOCKS domain)	http://blocks.fhcrc.org/blocks-bin/getblock.sh?IPB013120	0.902225	0.830295	0.886084	0.787907	0.999976	0.999976	0.999976	0.999976
IPB013130: Ferric reductase-like transmembrane component, N-terminal (BLOCKS domain)	http://blocks.fhcrc.org/blocks-bin/getblock.sh?IPB013130	0.999976	0.908989	0.796351	0.738225	0.938513	0.821258	0.786291	0.698574
IPB013137: Zinc finger, TFIIB-type (BLOCKS domain)	http://blocks.fhcrc.org/blocks-bin/getblock.sh?IPB013137	0.987584	0.847165	0.967433	0.851974	0.999976	0.999976	0.999976	0.999976
IPB013148: Glycosyl hydrolases family 32, N terminal (BLOCKS domain)	http://blocks.fhcrc.org/blocks-bin/getblock.sh?IPB013148	0.999976	0.830295	0.957786	0.999976	0.961701	0.999976	0.961902	0.911342
IPB013154: Alcohol dehydrogenase GroES-like (BLOCKS domain)	http://blocks.fhcrc.org/blocks-bin/getblock.sh?IPB013154	0.830957	0.985784	0.916125	0.882197	0.999976	0.999976	0.999976	0.906404
IPB013155: tRNA synthetase, valyl/leucyl, anticodon-binding (BLOCKS domain)	http://blocks.fhcrc.org/blocks-bin/getblock.sh?IPB013155	0.999976	0.999976	0.999976	0.999976	0.801403	0.906355	0.809342	0.871803
IPB013520: Exonuclease, RNase T and DNA polymerase III (BLOCKS domain)	http://blocks.fhcrc.org/blocks-bin/getblock.sh?IPB013520	0.93713	0.992421	0.904711	0.937998	0.846551	0.900423	0.76261	0.871803
IPB013537: Acetyl-CoA carboxylase, central region (BLOCKS domain)	http://blocks.fhcrc.org/blocks-bin/getblock.sh?IPB013537	0.566453	0.566453	0.69524	0.916552	0.999976	0.999976	0.999976	0.999976
IPB013562: Domain of unknown function DUF1726 (BLOCKS domain)	http://blocks.fhcrc.org/blocks-bin/getblock.sh?IPB013562	0.999976	0.999976	0.999976	0.999976	0.841579	0.906837	0.821258	0.851974
IPB013567: EF hand associated, type-2 (BLOCKS domain)	http://blocks.fhcrc.org/blocks-bin/getblock.sh?IPB013567	0.999976	0.999976	0.999976	0.999976	0.978683	0.801403	0.820558	0.871803
IPB013578: Peptidase M16C associated (BLOCKS domain)	http://blocks.fhcrc.org/blocks-bin/getblock.sh?IPB013578	0.999976	0.985784	0.966099	0.999976	0.951343	0.997498	0.999976	0.931063
IPB013616: Chitin synthase N-terminal (BLOCKS domain)	http://blocks.fhcrc.org/blocks-bin/getblock.sh?IPB013616	0.999976	0.883772	0.916552	0.892467	0.999976	0.999976	0.999976	0.999976
IPB013637: PLU-1-like (BLOCKS domain)	http://blocks.fhcrc.org/blocks-bin/getblock.sh?IPB013637	0.972963	0.999976	0.916773	0.938513	0.999976	0.840137	0.999976	0.999976
IPB013684: Miro-like (BLOCKS domain)	http://blocks.fhcrc.org/blocks-bin/getblock.sh?IPB013684	0.999976	0.999976	0.999976	0.999976	0.882931	0.916773	0.7944	0.882197
IPB013697: Domain of unknown function DUF1744 (BLOCKS domain)	http://blocks.fhcrc.org/blocks-bin/getblock.sh?IPB013697	0.831774	0.725816	0.850438	0.884488	0.999976	0.999976	0.999976	0.999976
IPB013709: LeuA allosteric (dimerisation) domain (BLOCKS domain)	http://blocks.fhcrc.org/blocks-bin/getblock.sh?IPB013709	0.847165	0.840137	0.972086	0.977883	0.999976	0.999976	0.999976	0.999976
IPB013717: PIG-P (BLOCKS domain)	http://blocks.fhcrc.org/blocks-bin/getblock.sh?IPB013717	0.999976	0.999976	0.999976	0.999976	0.883517	0.794616	0.774781	0.754703
IPB013719: Domain of unknown function DUF1747, eukaryote (BLOCKS domain)	http://blocks.fhcrc.org/blocks-bin/getblock.sh?IPB013719	0.87179	0.950177	0.961701	0.951343	0.999976	0.999976	0.999976	0.999976
IPB013721: STAG (BLOCKS domain)	http://blocks.fhcrc.org/blocks-bin/getblock.sh?IPB013721	0.815854	0.795872	0.908921	0.91781	0.999976	0.999976	0.999976	0.999976
IPB013725: DNA replication factor C-terminal (BLOCKS domain)	http://blocks.fhcrc.org/blocks-bin/getblock.sh?IPB013725	0.9278	0.968012	0.945357	0.972619	0.999976	0.999976	0.999976	0.999976
IPB013729: Multiprotein bridging factor 1, N-terminal (BLOCKS domain)	http://blocks.fhcrc.org/blocks-bin/getblock.sh?IPB013729	0.826373	0.821258	0.790954	0.821258	0.999976	0.999976	0.999976	0.999976
IPB013740: Redoxin (BLOCKS domain)	http://blocks.fhcrc.org/blocks-bin/getblock.sh?IPB013740	0.908966	0.999976	0.906837	0.999976	0.999976	0.950903	0.999976	0.999976
IPB013748: Replication factor C (BLOCKS domain)	http://blocks.fhcrc.org/blocks-bin/getblock.sh?IPB013748	0.999976	0.999976	0.999976	0.999976	0.839921	0.691386	0.794616	0.826551
IPB013749: Phosphomethylpyrimidine kinase type-1 (BLOCKS domain)	http://blocks.fhcrc.org/blocks-bin/getblock.sh?IPB013749	0.999976	0.999976	0.999976	0.999976	0.93635	0.870369	0.919997	0.83091
IPB013750: GHMP kinase, C-terminal (BLOCKS domain)	http://blocks.fhcrc.org/blocks-bin/getblock.sh?IPB013750	0.999976	0.999976	0.999976	0.999976	0.872321	0.851974	0.881024	0.877488
IPB013842: GTP-binding protein LepA, C-terminal (BLOCKS domain)	http://blocks.fhcrc.org/blocks-bin/getblock.sh?IPB013842	0.999976	0.999976	0.999976	0.999976	0.87774	0.840831	0.827416	0.7967
IPB013878: Mo25-like (BLOCKS domain)	http://blocks.fhcrc.org/blocks-bin/getblock.sh?IPB013878	0.990885	0.999976	0.999976	0.999976	0.992715	0.909189	0.882197	0.967803
IPB013890: Transcriptional repressor Tup1, N-terminal (BLOCKS domain)	http://blocks.fhcrc.org/blocks-bin/getblock.sh?IPB013890	0.999976	0.999976	0.999976	0.999976	0.961401	0.946733	0.809342	0.707215
IPB013922: Cyclin-related 2 (BLOCKS domain)	http://blocks.fhcrc.org/blocks-bin/getblock.sh?IPB013922	0.974688	0.882197	0.938045	0.950521	0.999976	0.999976	0.999976	0.990878
IPB013923: Autophagy protein Apg16 (BLOCKS domain)	http://blocks.fhcrc.org/blocks-bin/getblock.sh?IPB013923	0.86283	0.913918	0.992715	0.880353	0.999976	0.999976	0.991116	0.999976
IPB013931: Oxidative stress survival, Svf1-like (BLOCKS domain)	http://blocks.fhcrc.org/blocks-bin/getblock.sh?IPB013931	0.999976	0.999976	0.999976	0.999976	0.936304	0.820068	0.787907	0.907213
IPB013953: FACT complex subunit Spt16p/Cdc68p (BLOCKS domain)	http://blocks.fhcrc.org/blocks-bin/getblock.sh?IPB013953	0.87179	0.950177	0.961701	0.951343	0.999976	0.999976	0.999976	0.999976
IPB013956: E3 ubiquitin ligase, BRE1 (BLOCKS domain)	http://blocks.fhcrc.org/blocks-bin/getblock.sh?IPB013956	0.999976	0.999976	0.999976	0.86283	0.916773	0.870337	0.980339	0.999976
IPB013957: Protein of unknown function DUF1777 (BLOCKS domain)	http://blocks.fhcrc.org/blocks-bin/getblock.sh?IPB013957	0.999976	0.999976	0.999976	0.999976	0.87179	0.908966	0.857239	0.974688
IPB013968: KR (BLOCKS domain)	http://blocks.fhcrc.org/blocks-bin/getblock.sh?IPB013968	0.999976	0.999976	0.986639	0.989263	0.874653	0.936304	0.993198	0.999976
IPB013969: Oligosaccharide biosynthesis protein Alg14 like (BLOCKS domain)	http://blocks.fhcrc.org/blocks-bin/getblock.sh?IPB013969	0.999976	0.999976	0.999976	0.999976	0.87179	0.971154	0.964245	0.883772
IPB014029: NADH-ubiquinone oxidoreductase, chain 49kDa, conserved region (BLOCKS domain)	http://blocks.fhcrc.org/blocks-bin/getblock.sh?IPB014029	0.999976	0.999976	0.999976	0.999976	0.788669	0.869224	0.884488	0.857662
TIGR00002: S16 (TIGRFAMS protein family)	http://cmr.jcvi.org/tigr-scripts/CMR/HmmReport.cgi?hmm_acc=TIGR00002	0.999976	0.988615	0.999976	0.999976	0.847057	0.994181	0.871803	0.828936
TIGR00003: Cu ion bd (TIGRFAMS protein family)	http://cmr.jcvi.org/tigr-scripts/CMR/HmmReport.cgi?hmm_acc=TIGR00003	0.933471	0.829938	0.924775	0.964203	0.999976	0.999976	0.999976	0.999976
TIGR00004: YjgF-like (TIGRFAMS protein family)	http://cmr.jcvi.org/tigr-scripts/CMR/HmmReport.cgi?hmm_acc=TIGR00004	0.916773	0.985784	0.866456	0.913918	0.999976	0.999976	0.999976	0.999976
TIGR00005: rluA subfam (TIGRFAMS protein family)	http://cmr.jcvi.org/tigr-scripts/CMR/HmmReport.cgi?hmm_acc=TIGR00005	0.999976	0.999976	0.999976	0.999976	0.575105	0.946981	0.868879	0.780296
TIGR00009: L28 (TIGRFAMS protein family)	http://cmr.jcvi.org/tigr-scripts/CMR/HmmReport.cgi?hmm_acc=TIGR00009	0.999976	0.999976	0.999976	0.999976	0.916773	0.93713	0.888829	0.87179
TIGR00012: L29 (TIGRFAMS protein family)	http://cmr.jcvi.org/tigr-scripts/CMR/HmmReport.cgi?hmm_acc=TIGR00012	0.993728	0.999976	0.98253	0.999976	0.814992	0.999976	0.931818	0.974855
TIGR00018: panC (TIGRFAMS protein family)	http://cmr.jcvi.org/tigr-scripts/CMR/HmmReport.cgi?hmm_acc=TIGR00018	0.88085	0.992953	0.999976	0.916773	0.999976	0.990071	0.945062	0.999976
TIGR00021: rpiA (TIGRFAMS protein family)	http://cmr.jcvi.org/tigr-scripts/CMR/HmmReport.cgi?hmm_acc=TIGR00021	0.999976	0.999976	0.999976	0.999976	0.852943	0.945357	0.867945	0.913918
TIGR00032: argG (TIGRFAMS protein family)	http://cmr.jcvi.org/tigr-scripts/CMR/HmmReport.cgi?hmm_acc=TIGR00032	0.999976	0.972619	0.99989	0.866547	0.894192	0.999976	0.982673	0.999976
TIGR00033: aroC (TIGRFAMS protein family)	http://cmr.jcvi.org/tigr-scripts/CMR/HmmReport.cgi?hmm_acc=TIGR00033	0.999976	0.957786	0.979047	0.961902	0.93635	0.999976	0.999976	0.999976
TIGR00034: aroFGH (TIGRFAMS protein family)	http://cmr.jcvi.org/tigr-scripts/CMR/HmmReport.cgi?hmm_acc=TIGR00034	0.999976	0.954387	0.999976	0.999976	0.851974	0.999976	0.882197	0.936911
TIGR00037: eIF 5A (TIGRFAMS protein family)	http://cmr.jcvi.org/tigr-scripts/CMR/HmmReport.cgi?hmm_acc=TIGR00037	0.999976	0.999976	0.999976	0.999976	0.801403	0.814992	0.84434	0.821258
TIGR00040: yfcE (TIGRFAMS protein family)	http://cmr.jcvi.org/tigr-scripts/CMR/HmmReport.cgi?hmm_acc=TIGR00040	0.999976	0.999976	0.999976	0.999976	0.971886	0.882814	0.951604	0.950903
TIGR00041: DTMP kinase (TIGRFAMS protein family)	http://cmr.jcvi.org/tigr-scripts/CMR/HmmReport.cgi?hmm_acc=TIGR00041	0.870075	0.871803	0.844654	0.874653	0.999976	0.999976	0.999976	0.999976
TIGR00042: Ham1p like (TIGRFAMS protein family)	http://cmr.jcvi.org/tigr-scripts/CMR/HmmReport.cgi?hmm_acc=TIGR00042	0.998839	0.916773	0.999976	0.999976	0.984825	0.999976	0.975874	0.868879
TIGR00044: PP YBL036C (TIGRFAMS protein family)	http://cmr.jcvi.org/tigr-scripts/CMR/HmmReport.cgi?hmm_acc=TIGR00044	0.951343	0.906837	0.934727	0.895854	0.999976	0.999976	0.999976	0.999976
TIGR00049: HesB yadR yfhF (TIGRFAMS protein family)	http://cmr.jcvi.org/tigr-scripts/CMR/HmmReport.cgi?hmm_acc=TIGR00049	0.908966	0.832735	0.830957	0.862694	0.999976	0.999976	0.999976	0.999976
TIGR00055: uppS (TIGRFAMS protein family)	http://cmr.jcvi.org/tigr-scripts/CMR/HmmReport.cgi?hmm_acc=TIGR00055	0.999976	0.999976	0.999976	0.895854	0.966867	0.992501	0.951343	0.999976
TIGR00057: Sua5 YciO YrdC (TIGRFAMS protein family)	http://cmr.jcvi.org/tigr-scripts/CMR/HmmReport.cgi?hmm_acc=TIGR00057	0.999976	0.999976	0.999976	0.999976	0.950903	0.830295	0.882197	0.922225
TIGR00059: L17 (TIGRFAMS protein family)	http://cmr.jcvi.org/tigr-scripts/CMR/HmmReport.cgi?hmm_acc=TIGR00059	0.999976	0.999976	0.999976	0.999976	0.887773	0.954132	0.972963	0.918171
TIGR00062: L27 (TIGRFAMS protein family)	http://cmr.jcvi.org/tigr-scripts/CMR/HmmReport.cgi?hmm_acc=TIGR00062	0.930308	0.93713	0.842034	0.937343	0.999976	0.999976	0.999976	0.999976
TIGR00063: folE (TIGRFAMS protein family)	http://cmr.jcvi.org/tigr-scripts/CMR/HmmReport.cgi?hmm_acc=TIGR00063	0.999976	0.997004	0.999976	0.951343	0.974688	0.999976	0.912895	0.971886
TIGR00066: g glut trans (TIGRFAMS protein family)	http://cmr.jcvi.org/tigr-scripts/CMR/HmmReport.cgi?hmm_acc=TIGR00066	0.828936	0.827416	0.871803	0.830295	0.999976	0.999976	0.999976	0.999976
TIGR00068: glyox I (TIGRFAMS protein family)	http://cmr.jcvi.org/tigr-scripts/CMR/HmmReport.cgi?hmm_acc=TIGR00068	0.999976	0.966867	0.999976	0.976643	0.950521	0.999976	0.974855	0.999976
TIGR00069: hisD (TIGRFAMS protein family)	http://cmr.jcvi.org/tigr-scripts/CMR/HmmReport.cgi?hmm_acc=TIGR00069	0.999976	0.999976	0.999976	0.945072	0.870337	0.999284	0.909189	0.999976
TIGR00070: hisG (TIGRFAMS protein family)	http://cmr.jcvi.org/tigr-scripts/CMR/HmmReport.cgi?hmm_acc=TIGR00070	0.999976	0.902072	0.999976	0.999976	0.821258	0.999976	0.908921	0.827416
TIGR00071: hisT truA (TIGRFAMS protein family)	http://cmr.jcvi.org/tigr-scripts/CMR/HmmReport.cgi?hmm_acc=TIGR00071	0.999976	0.999976	0.999976	0.999976	0.969683	0.826373	0.966099	0.999976
TIGR00078: nadC (TIGRFAMS protein family)	http://cmr.jcvi.org/tigr-scripts/CMR/HmmReport.cgi?hmm_acc=TIGR00078	0.999976	0.988262	0.999976	0.999976	0.945357	0.994629	0.942184	0.9029
TIGR00080: pimt (TIGRFAMS protein family)	http://cmr.jcvi.org/tigr-scripts/CMR/HmmReport.cgi?hmm_acc=TIGR00080	0.999976	0.978683	0.999976	0.966632	0.900689	0.999976	0.93713	0.999976
TIGR00081: purC (TIGRFAMS protein family)	http://cmr.jcvi.org/tigr-scripts/CMR/HmmReport.cgi?hmm_acc=TIGR00081	0.999976	0.988262	0.999976	0.999976	0.870369	0.994629	0.882197	0.821552
TIGR00087: surE (TIGRFAMS protein family)	http://cmr.jcvi.org/tigr-scripts/CMR/HmmReport.cgi?hmm_acc=TIGR00087	0.999976	0.902072	0.967433	0.999976	0.945072	0.999976	0.999976	0.999976
TIGR00088: trmD (TIGRFAMS protein family)	http://cmr.jcvi.org/tigr-scripts/CMR/HmmReport.cgi?hmm_acc=TIGR00088	0.999976	0.999976	0.999976	0.999976	0.966632	0.87179	0.932766	0.814991
TIGR00091: CHP91 (TIGRFAMS protein family)	http://cmr.jcvi.org/tigr-scripts/CMR/HmmReport.cgi?hmm_acc=TIGR00091	0.899894	0.99989	0.988262	0.977021	0.999976	0.982673	0.995494	0.999976
TIGR00092: CHP92 (TIGRFAMS protein family)	http://cmr.jcvi.org/tigr-scripts/CMR/HmmReport.cgi?hmm_acc=TIGR00092	0.999976	0.999976	0.999976	0.999976	0.910032	0.951343	0.882814	0.882197
TIGR00094: PsU synth TruD (TIGRFAMS protein family)	http://cmr.jcvi.org/tigr-scripts/CMR/HmmReport.cgi?hmm_acc=TIGR00094	0.941104	0.967108	0.882814	0.851974	0.999976	0.999976	0.999976	0.999976
TIGR00097: HMP-P kinase (TIGRFAMS protein family)	http://cmr.jcvi.org/tigr-scripts/CMR/HmmReport.cgi?hmm_acc=TIGR00097	0.999976	0.999976	0.999976	0.999976	0.93635	0.870369	0.919997	0.83091
TIGR00099: Cof-subfamily (TIGRFAMS protein family)	http://cmr.jcvi.org/tigr-scripts/CMR/HmmReport.cgi?hmm_acc=TIGR00099	0.956081	0.999976	0.999976	0.993682	0.966632	0.906404	0.967433	0.992501
TIGR00101: ureG (TIGRFAMS protein family)	http://cmr.jcvi.org/tigr-scripts/CMR/HmmReport.cgi?hmm_acc=TIGR00101	0.999976	0.999976	0.999976	0.999976	0.95824	0.980748	0.951629	0.961902
TIGR00106: DUF77 (TIGRFAMS protein family)	http://cmr.jcvi.org/tigr-scripts/CMR/HmmReport.cgi?hmm_acc=TIGR00106	0.913918	0.912895	0.999976	0.930308	0.999563	0.999976	0.999976	0.999976
TIGR00108: eRF (TIGRFAMS protein family)	http://cmr.jcvi.org/tigr-scripts/CMR/HmmReport.cgi?hmm_acc=TIGR00108	0.999976	0.999976	0.999976	0.999976	0.809342	0.874653	0.831164	0.835025
TIGR00109: hemH (TIGRFAMS protein family)	http://cmr.jcvi.org/tigr-scripts/CMR/HmmReport.cgi?hmm_acc=TIGR00109	0.999976	0.999976	0.999976	0.999976	0.839196	0.948495	0.93336	0.728143
TIGR00110: ilvD (TIGRFAMS protein family)	http://cmr.jcvi.org/tigr-scripts/CMR/HmmReport.cgi?hmm_acc=TIGR00110	0.999976	0.999976	0.999976	0.936304	0.894192	0.977883	0.999976	0.987584
TIGR00111: pelota (TIGRFAMS protein family)	http://cmr.jcvi.org/tigr-scripts/CMR/HmmReport.cgi?hmm_acc=TIGR00111	0.999976	0.964501	0.988262	0.987584	0.967108	0.999976	0.995372	0.996608
TIGR00112: proC (TIGRFAMS protein family)	http://cmr.jcvi.org/tigr-scripts/CMR/HmmReport.cgi?hmm_acc=TIGR00112	0.999976	0.982474	0.945072	0.945569	0.999976	0.827416	0.986147	0.790576
TIGR00118: acolac lg (TIGRFAMS protein family)	http://cmr.jcvi.org/tigr-scripts/CMR/HmmReport.cgi?hmm_acc=TIGR00118	0.935543	0.895854	0.814991	0.787907	0.999976	0.999976	0.999976	0.999976
TIGR00119: acolac sm (TIGRFAMS protein family)	http://cmr.jcvi.org/tigr-scripts/CMR/HmmReport.cgi?hmm_acc=TIGR00119	0.999976	0.961436	0.999976	0.999976	0.814991	0.999976	0.891772	0.916773
TIGR00120: ArgJ (TIGRFAMS protein family)	http://cmr.jcvi.org/tigr-scripts/CMR/HmmReport.cgi?hmm_acc=TIGR00120	0.991631	0.884488	0.999976	0.989758	0.992421	0.999976	0.886727	0.993198
TIGR00121: birA ligase (TIGRFAMS protein family)	http://cmr.jcvi.org/tigr-scripts/CMR/HmmReport.cgi?hmm_acc=TIGR00121	0.970832	0.962484	0.967108	0.911686	0.999976	0.999976	0.999976	0.999976
TIGR00125: cyt tran rel (TIGRFAMS protein family)	http://cmr.jcvi.org/tigr-scripts/CMR/HmmReport.cgi?hmm_acc=TIGR00125	0.999976	0.999976	0.999976	0.999976	0.986639	0.985784	0.999976	0.893574
TIGR00126: deoC (TIGRFAMS protein family)	http://cmr.jcvi.org/tigr-scripts/CMR/HmmReport.cgi?hmm_acc=TIGR00126	0.999976	0.999976	0.999976	0.999976	0.93635	0.696198	0.733489	0.76261
TIGR00127: nadp idh euk (TIGRFAMS protein family)	http://cmr.jcvi.org/tigr-scripts/CMR/HmmReport.cgi?hmm_acc=TIGR00127	0.999976	0.999976	0.999976	0.999976	0.835025	0.794616	0.728143	0.827416
TIGR00131: gal kin (TIGRFAMS protein family)	http://cmr.jcvi.org/tigr-scripts/CMR/HmmReport.cgi?hmm_acc=TIGR00131	0.999976	0.999976	0.999976	0.999976	0.872321	0.851974	0.881024	0.877488
TIGR00133: gatB (TIGRFAMS protein family)	http://cmr.jcvi.org/tigr-scripts/CMR/HmmReport.cgi?hmm_acc=TIGR00133	0.999976	0.999976	0.999976	0.999976	0.813843	0.881024	0.908921	0.871045
TIGR00136: gidA (TIGRFAMS protein family)	http://cmr.jcvi.org/tigr-scripts/CMR/HmmReport.cgi?hmm_acc=TIGR00136	0.999976	0.999976	0.999976	0.999976	0.847412	0.847412	0.87179	0.936646
TIGR00139: h aconitase (TIGRFAMS protein family)	http://cmr.jcvi.org/tigr-scripts/CMR/HmmReport.cgi?hmm_acc=TIGR00139	0.999976	0.935355	0.999976	0.999976	0.666649	0.999976	0.827416	0.786453
TIGR00149: UPF0047 (TIGRFAMS protein family)	http://cmr.jcvi.org/tigr-scripts/CMR/HmmReport.cgi?hmm_acc=TIGR00149	0.999976	0.999976	0.999976	0.999976	0.900423	0.962981	0.87179	0.874653
TIGR00152: Depp CoAkinase (TIGRFAMS protein family)	http://cmr.jcvi.org/tigr-scripts/CMR/HmmReport.cgi?hmm_acc=TIGR00152	0.988262	0.999976	0.916125	0.945072	0.999976	0.999976	0.989786	0.99965
TIGR00163: PS decarb (TIGRFAMS protein family)	http://cmr.jcvi.org/tigr-scripts/CMR/HmmReport.cgi?hmm_acc=TIGR00163	0.999976	0.999976	0.967433	0.999976	0.787907	0.989786	0.999976	0.999976
TIGR00165: S18 (TIGRFAMS protein family)	http://cmr.jcvi.org/tigr-scripts/CMR/HmmReport.cgi?hmm_acc=TIGR00165	0.999976	0.999976	0.997249	0.999976	0.945072	0.967433	0.986147	0.847165
TIGR00167: cbbA (TIGRFAMS protein family)	http://cmr.jcvi.org/tigr-scripts/CMR/HmmReport.cgi?hmm_acc=TIGR00167	0.999976	0.999976	0.999976	0.999976	0.728143	0.827416	0.76261	0.881031
TIGR00168: infC (TIGRFAMS protein family)	http://cmr.jcvi.org/tigr-scripts/CMR/HmmReport.cgi?hmm_acc=TIGR00168	0.999976	0.999976	0.956951	0.999976	0.967433	0.936304	0.999976	0.882197
TIGR00169: leuB (TIGRFAMS protein family)	http://cmr.jcvi.org/tigr-scripts/CMR/HmmReport.cgi?hmm_acc=TIGR00169	0.999976	0.999976	0.999976	0.999976	0.748491	0.666649	0.666649	0.733489
TIGR00170: leuC (TIGRFAMS protein family)	http://cmr.jcvi.org/tigr-scripts/CMR/HmmReport.cgi?hmm_acc=TIGR00170	0.999976	0.999976	0.999976	0.999976	0.501229	0.882814	0.817408	0.831774
TIGR00171: leuD (TIGRFAMS protein family)	http://cmr.jcvi.org/tigr-scripts/CMR/HmmReport.cgi?hmm_acc=TIGR00171	0.999976	0.999976	0.999976	0.999976	0.501229	0.882814	0.817408	0.831774
TIGR00172: maf (TIGRFAMS protein family)	http://cmr.jcvi.org/tigr-scripts/CMR/HmmReport.cgi?hmm_acc=TIGR00172	0.999976	0.999976	0.999976	0.999976	0.96352	0.936304	0.93713	0.881542
TIGR00174: miaA (TIGRFAMS protein family)	http://cmr.jcvi.org/tigr-scripts/CMR/HmmReport.cgi?hmm_acc=TIGR00174	0.835025	0.821258	0.936304	0.934727	0.999976	0.999976	0.999976	0.999976
TIGR00175: mito nad idh (TIGRFAMS protein family)	http://cmr.jcvi.org/tigr-scripts/CMR/HmmReport.cgi?hmm_acc=TIGR00175	0.999976	0.999976	0.999976	0.999976	0.801403	0.887833	0.948577	0.866129
TIGR00177: molyb syn (TIGRFAMS protein family)	http://cmr.jcvi.org/tigr-scripts/CMR/HmmReport.cgi?hmm_acc=TIGR00177	0.999976	0.999976	0.957848	0.999976	0.974855	0.999976	0.999976	0.919456
TIGR00184: purA (TIGRFAMS protein family)	http://cmr.jcvi.org/tigr-scripts/CMR/HmmReport.cgi?hmm_acc=TIGR00184	0.966099	0.882814	0.840137	0.84124	0.999976	0.999976	0.999976	0.999976
TIGR00187: ribE (TIGRFAMS protein family)	http://cmr.jcvi.org/tigr-scripts/CMR/HmmReport.cgi?hmm_acc=TIGR00187	0.999976	0.999976	0.999976	0.999976	0.913918	0.858233	0.827416	0.86283
TIGR00189: tesB (TIGRFAMS protein family)	http://cmr.jcvi.org/tigr-scripts/CMR/HmmReport.cgi?hmm_acc=TIGR00189	0.999976	0.999976	0.999976	0.999976	0.999976	0.949263	0.999976	0.994629
TIGR00191: thrB (TIGRFAMS protein family)	http://cmr.jcvi.org/tigr-scripts/CMR/HmmReport.cgi?hmm_acc=TIGR00191	0.922863	0.950645	0.999976	0.887833	0.999976	0.999976	0.967642	0.999976
TIGR00192: urease beta (TIGRFAMS protein family)	http://cmr.jcvi.org/tigr-scripts/CMR/HmmReport.cgi?hmm_acc=TIGR00192	0.999976	0.999976	0.999976	0.988242	0.974688	0.936304	0.967433	0.995494
TIGR00193: urease gam (TIGRFAMS protein family)	http://cmr.jcvi.org/tigr-scripts/CMR/HmmReport.cgi?hmm_acc=TIGR00193	0.999976	0.999976	0.999976	0.988242	0.974688	0.936304	0.967433	0.995494
TIGR00195: exoDNase III (TIGRFAMS protein family)	http://cmr.jcvi.org/tigr-scripts/CMR/HmmReport.cgi?hmm_acc=TIGR00195	0.999976	0.999049	0.922863	0.999976	0.96352	0.984351	0.999976	0.972619
TIGR00196: yjeF cterm (TIGRFAMS protein family)	http://cmr.jcvi.org/tigr-scripts/CMR/HmmReport.cgi?hmm_acc=TIGR00196	0.999976	0.962981	0.835025	0.871803	0.968854	0.999976	0.999976	0.999976
TIGR00197: yjeF nterm (TIGRFAMS protein family)	http://cmr.jcvi.org/tigr-scripts/CMR/HmmReport.cgi?hmm_acc=TIGR00197	0.949263	0.999976	0.997004	0.999976	0.999976	0.831164	0.986639	0.884488
TIGR00198: cat per HPI (TIGRFAMS protein family)	http://cmr.jcvi.org/tigr-scripts/CMR/HmmReport.cgi?hmm_acc=TIGR00198	0.997498	0.999976	0.968921	0.931063	0.985784	0.868849	0.999976	0.999976
TIGR00199: cinA cterm (TIGRFAMS protein family)	http://cmr.jcvi.org/tigr-scripts/CMR/HmmReport.cgi?hmm_acc=TIGR00199	0.826373	0.882814	0.801403	0.809342	0.999976	0.999976	0.999976	0.999976
TIGR00209: galT 1 (TIGRFAMS protein family)	http://cmr.jcvi.org/tigr-scripts/CMR/HmmReport.cgi?hmm_acc=TIGR00209	0.999976	0.999976	0.999976	0.999976	0.827416	0.86283	0.877488	0.862694
TIGR00212: hemC (TIGRFAMS protein family)	http://cmr.jcvi.org/tigr-scripts/CMR/HmmReport.cgi?hmm_acc=TIGR00212	0.999976	0.999976	0.945931	0.884488	0.901495	0.950521	0.999976	0.999976
TIGR00214: lipB (TIGRFAMS protein family)	http://cmr.jcvi.org/tigr-scripts/CMR/HmmReport.cgi?hmm_acc=TIGR00214	0.999976	0.999976	0.999976	0.999976	0.967108	0.844654	0.922225	0.951343
TIGR00218: manA (TIGRFAMS protein family)	http://cmr.jcvi.org/tigr-scripts/CMR/HmmReport.cgi?hmm_acc=TIGR00218	0.938927	0.939313	0.848471	0.728143	0.982474	0.951343	0.966099	0.979678
TIGR00220: mscL (TIGRFAMS protein family)	http://cmr.jcvi.org/tigr-scripts/CMR/HmmReport.cgi?hmm_acc=TIGR00220	0.800649	0.786633	0.930308	0.999976	0.999976	0.999976	0.999976	0.908322
TIGR00221: nagA (TIGRFAMS protein family)	http://cmr.jcvi.org/tigr-scripts/CMR/HmmReport.cgi?hmm_acc=TIGR00221	0.803193	0.796454	0.951343	0.999976	0.999976	0.999976	0.999976	0.927192
TIGR00222: panB (TIGRFAMS protein family)	http://cmr.jcvi.org/tigr-scripts/CMR/HmmReport.cgi?hmm_acc=TIGR00222	0.882197	0.936583	0.996541	0.968012	0.999976	0.999976	0.987861	0.999976
TIGR00224: pckA (TIGRFAMS protein family)	http://cmr.jcvi.org/tigr-scripts/CMR/HmmReport.cgi?hmm_acc=TIGR00224	0.975874	0.999976	0.999976	0.999976	0.999976	0.959549	0.962981	0.938513
TIGR00229: sensory box (TIGRFAMS protein family)	http://cmr.jcvi.org/tigr-scripts/CMR/HmmReport.cgi?hmm_acc=TIGR00229	0.941832	0.999976	0.881031	0.815316	0.999976	0.895854	0.847165	0.962981
TIGR00231: small GTP (TIGRFAMS protein family)	http://cmr.jcvi.org/tigr-scripts/CMR/HmmReport.cgi?hmm_acc=TIGR00231	0.999976	0.999349	0.999976	0.999976	0.574265	0.387541	0.711839	0.786291
TIGR00232: tktlase bact (TIGRFAMS protein family)	http://cmr.jcvi.org/tigr-scripts/CMR/HmmReport.cgi?hmm_acc=TIGR00232	0.814992	0.895382	0.901939	0.904636	0.69775	0.961902	0.938513	0.934727
TIGR00233: trpS (TIGRFAMS protein family)	http://cmr.jcvi.org/tigr-scripts/CMR/HmmReport.cgi?hmm_acc=TIGR00233	0.999976	0.999976	0.999976	0.967803	0.995494	0.951343	0.975874	0.999976
TIGR00234: tyrS (TIGRFAMS protein family)	http://cmr.jcvi.org/tigr-scripts/CMR/HmmReport.cgi?hmm_acc=TIGR00234	0.999976	0.999976	0.999976	0.997046	0.922478	0.999976	0.936112	0.934727
TIGR00235: udk (TIGRFAMS protein family)	http://cmr.jcvi.org/tigr-scripts/CMR/HmmReport.cgi?hmm_acc=TIGR00235	0.999976	0.970459	0.999976	0.999976	0.926146	0.999976	0.94793	0.775534
TIGR00239: 2oxo dh E1 (TIGRFAMS protein family)	http://cmr.jcvi.org/tigr-scripts/CMR/HmmReport.cgi?hmm_acc=TIGR00239	0.882814	0.827416	0.80924	0.994783	0.999976	0.999976	0.999976	0.988262
TIGR00256: DTyrtRNA deacyls (TIGRFAMS protein family)	http://cmr.jcvi.org/tigr-scripts/CMR/HmmReport.cgi?hmm_acc=TIGR00256	0.961952	0.999976	0.999976	0.999976	0.999976	0.953647	0.952411	0.957786
TIGR00260: thrC (TIGRFAMS protein family)	http://cmr.jcvi.org/tigr-scripts/CMR/HmmReport.cgi?hmm_acc=TIGR00260	0.999976	0.962981	0.999976	0.999976	0.794616	0.999976	0.847057	0.918171
TIGR00262: trpA (TIGRFAMS protein family)	http://cmr.jcvi.org/tigr-scripts/CMR/HmmReport.cgi?hmm_acc=TIGR00262	0.988697	0.882814	0.882197	0.986639	0.994017	0.999976	0.999976	0.997046
TIGR00263: trpB (TIGRFAMS protein family)	http://cmr.jcvi.org/tigr-scripts/CMR/HmmReport.cgi?hmm_acc=TIGR00263	0.988697	0.882814	0.882197	0.986639	0.994017	0.999976	0.999976	0.997046
TIGR00266: DUF124 (TIGRFAMS protein family)	http://cmr.jcvi.org/tigr-scripts/CMR/HmmReport.cgi?hmm_acc=TIGR00266	0.999976	0.89887	0.927192	0.962714	0.870968	0.870075	0.871045	0.864792
TIGR00272: DPH2 (TIGRFAMS protein family)	http://cmr.jcvi.org/tigr-scripts/CMR/HmmReport.cgi?hmm_acc=TIGR00272	0.999976	0.986557	0.98993	0.999976	0.938513	0.997249	0.992953	0.951102
TIGR00275: HI0933 like (TIGRFAMS protein family)	http://cmr.jcvi.org/tigr-scripts/CMR/HmmReport.cgi?hmm_acc=TIGR00275	0.999976	0.999976	0.999976	0.999976	0.884488	0.883519	0.967433	0.936304
TIGR00279: L10e (TIGRFAMS protein family)	http://cmr.jcvi.org/tigr-scripts/CMR/HmmReport.cgi?hmm_acc=TIGR00279	0.999976	0.999976	0.999976	0.999976	0.780296	0.89887	0.853839	0.900423
TIGR00280: L37a (TIGRFAMS protein family)	http://cmr.jcvi.org/tigr-scripts/CMR/HmmReport.cgi?hmm_acc=TIGR00280	0.999976	0.999976	0.999976	0.999976	0.801849	0.799654	0.666649	0.790954
TIGR00283: Pep tRNA hydro PTH2 (TIGRFAMS protein family)	http://cmr.jcvi.org/tigr-scripts/CMR/HmmReport.cgi?hmm_acc=TIGR00283	0.999976	0.999976	0.999976	0.999976	0.87179	0.927852	0.906404	0.936304
TIGR00290: MJ0570 dom (TIGRFAMS protein family)	http://cmr.jcvi.org/tigr-scripts/CMR/HmmReport.cgi?hmm_acc=TIGR00290	0.830295	0.887773	0.851974	0.845807	0.999976	0.999976	0.999976	0.999976
TIGR00291: SBDS (TIGRFAMS protein family)	http://cmr.jcvi.org/tigr-scripts/CMR/HmmReport.cgi?hmm_acc=TIGR00291	0.999976	0.999976	0.999976	0.999976	0.786291	0.76261	0.725816	0.795887
TIGR00292: Thi4 (TIGRFAMS protein family)	http://cmr.jcvi.org/tigr-scripts/CMR/HmmReport.cgi?hmm_acc=TIGR00292	0.999976	0.987584	0.922318	0.999976	0.652659	0.999976	0.999976	0.999976
TIGR00296: AMMECR1 (TIGRFAMS protein family)	http://cmr.jcvi.org/tigr-scripts/CMR/HmmReport.cgi?hmm_acc=TIGR00296	0.882931	0.999976	0.999976	0.973903	0.999976	0.884695	0.945072	0.999976
TIGR00297: DUF92 TM (TIGRFAMS protein family)	http://cmr.jcvi.org/tigr-scripts/CMR/HmmReport.cgi?hmm_acc=TIGR00297	0.999976	0.974688	0.999976	0.999976	0.913127	0.999976	0.98025	0.871803
TIGR00307: S8e (TIGRFAMS protein family)	http://cmr.jcvi.org/tigr-scripts/CMR/HmmReport.cgi?hmm_acc=TIGR00307	0.999976	0.999976	0.999976	0.999976	0.833864	0.999976	0.913918	0.882197
TIGR00308: TRM1 (TIGRFAMS protein family)	http://cmr.jcvi.org/tigr-scripts/CMR/HmmReport.cgi?hmm_acc=TIGR00308	0.999976	0.999976	0.999976	0.999976	0.936304	0.794616	0.87179	0.847023
TIGR00309: V ATPase subD (TIGRFAMS protein family)	http://cmr.jcvi.org/tigr-scripts/CMR/HmmReport.cgi?hmm_acc=TIGR00309	0.999976	0.999976	0.999976	0.908921	0.938513	0.792534	0.831164	0.999976
TIGR00310: ZPR1 znf (TIGRFAMS protein family)	http://cmr.jcvi.org/tigr-scripts/CMR/HmmReport.cgi?hmm_acc=TIGR00310	0.999976	0.989786	0.999976	0.999976	0.792534	0.992953	0.960659	0.80924
TIGR00321: dhys (TIGRFAMS protein family)	http://cmr.jcvi.org/tigr-scripts/CMR/HmmReport.cgi?hmm_acc=TIGR00321	0.999976	0.999976	0.999976	0.999976	0.814991	0.831164	0.801403	0.936304
TIGR00322: diphth2 R (TIGRFAMS protein family)	http://cmr.jcvi.org/tigr-scripts/CMR/HmmReport.cgi?hmm_acc=TIGR00322	0.999976	0.945357	0.954387	0.999976	0.953664	0.999976	0.999976	0.976169
TIGR00323: eIF-6 (TIGRFAMS protein family)	http://cmr.jcvi.org/tigr-scripts/CMR/HmmReport.cgi?hmm_acc=TIGR00323	0.999976	0.950119	0.999976	0.999976	0.790954	0.999976	0.882814	0.871803
TIGR00324: endA (TIGRFAMS protein family)	http://cmr.jcvi.org/tigr-scripts/CMR/HmmReport.cgi?hmm_acc=TIGR00324	0.964175	0.999976	0.999976	0.999976	0.999976	0.954474	0.850261	0.971886
TIGR00326: eubact ribD (TIGRFAMS protein family)	http://cmr.jcvi.org/tigr-scripts/CMR/HmmReport.cgi?hmm_acc=TIGR00326	0.999976	0.999976	0.999976	0.999976	0.87179	0.794616	0.82964	0.897801
TIGR00329: gcp (TIGRFAMS protein family)	http://cmr.jcvi.org/tigr-scripts/CMR/HmmReport.cgi?hmm_acc=TIGR00329	0.999976	0.948496	0.999976	0.967108	0.967433	0.975874	0.999976	0.999976
TIGR00335: primase sml (TIGRFAMS protein family)	http://cmr.jcvi.org/tigr-scripts/CMR/HmmReport.cgi?hmm_acc=TIGR00335	0.912895	0.999976	0.999976	0.935355	0.999976	0.967108	0.877746	0.999976
TIGR00336: pyrE (TIGRFAMS protein family)	http://cmr.jcvi.org/tigr-scripts/CMR/HmmReport.cgi?hmm_acc=TIGR00336	0.999976	0.945072	0.999976	0.999976	0.901564	0.999976	0.942263	0.868052
TIGR00337: PyrG (TIGRFAMS protein family)	http://cmr.jcvi.org/tigr-scripts/CMR/HmmReport.cgi?hmm_acc=TIGR00337	0.999976	0.919742	0.999976	0.999976	0.936304	0.999976	0.945072	0.814991
TIGR00338: serB (TIGRFAMS protein family)	http://cmr.jcvi.org/tigr-scripts/CMR/HmmReport.cgi?hmm_acc=TIGR00338	0.829938	0.764245	0.835025	0.908322	0.999976	0.999976	0.999976	0.999976
TIGR00339: sopT (TIGRFAMS protein family)	http://cmr.jcvi.org/tigr-scripts/CMR/HmmReport.cgi?hmm_acc=TIGR00339	0.999976	0.999976	0.999976	0.999976	0.826551	0.866456	0.857239	0.87179
TIGR00343: Snz1p/Sor1 (TIGRFAMS protein family)	http://cmr.jcvi.org/tigr-scripts/CMR/HmmReport.cgi?hmm_acc=TIGR00343	0.999976	0.882197	0.999976	0.999976	0.913494	0.999976	0.87179	0.965313
TIGR00344: alaS (TIGRFAMS protein family)	http://cmr.jcvi.org/tigr-scripts/CMR/HmmReport.cgi?hmm_acc=TIGR00344	0.999976	0.999976	0.999976	0.988262	0.913918	0.882197	0.984301	0.999309
TIGR00345: arsA (TIGRFAMS protein family)	http://cmr.jcvi.org/tigr-scripts/CMR/HmmReport.cgi?hmm_acc=TIGR00345	0.999976	0.999976	0.999976	0.999976	0.901564	0.83091	0.790954	0.799654
TIGR00355: purH (TIGRFAMS protein family)	http://cmr.jcvi.org/tigr-scripts/CMR/HmmReport.cgi?hmm_acc=TIGR00355	0.999976	0.985784	0.999976	0.999976	0.902225	0.997498	0.967108	0.962714
TIGR00357: MsrB (TIGRFAMS protein family)	http://cmr.jcvi.org/tigr-scripts/CMR/HmmReport.cgi?hmm_acc=TIGR00357	0.999976	0.999976	0.999976	0.964501	0.966202	0.935711	0.958576	0.999976
TIGR00365: Glutredox-rel (TIGRFAMS protein family)	http://cmr.jcvi.org/tigr-scripts/CMR/HmmReport.cgi?hmm_acc=TIGR00365	0.999976	0.999976	0.999976	0.999976	0.9029	0.827416	0.801403	0.765598
TIGR00369: unchar dom 1 (TIGRFAMS protein family)	http://cmr.jcvi.org/tigr-scripts/CMR/HmmReport.cgi?hmm_acc=TIGR00369	0.999976	0.999976	0.999976	0.999976	0.887773	0.827416	0.947183	0.901564
TIGR00376: put DNA helic (TIGRFAMS protein family)	http://cmr.jcvi.org/tigr-scripts/CMR/HmmReport.cgi?hmm_acc=TIGR00376	0.973476	0.996775	0.999976	0.999976	0.999976	0.987584	0.962981	0.895854
TIGR00378: cax (TIGRFAMS protein family)	http://cmr.jcvi.org/tigr-scripts/CMR/HmmReport.cgi?hmm_acc=TIGR00378	0.999976	0.968921	0.964553	0.999976	0.847165	0.999976	0.999976	0.934727
TIGR00382: clpX (TIGRFAMS protein family)	http://cmr.jcvi.org/tigr-scripts/CMR/HmmReport.cgi?hmm_acc=TIGR00382	0.999976	0.999976	0.999976	0.943512	0.972963	0.851601	0.872321	0.999976
TIGR00384: dhsB (TIGRFAMS protein family)	http://cmr.jcvi.org/tigr-scripts/CMR/HmmReport.cgi?hmm_acc=TIGR00384	0.999976	0.999976	0.999976	0.999976	0.847165	0.945072	0.961428	0.912724
TIGR00389: glyS dimeric (TIGRFAMS protein family)	http://cmr.jcvi.org/tigr-scripts/CMR/HmmReport.cgi?hmm_acc=TIGR00389	0.999976	0.913868	0.999976	0.999976	0.956575	0.999976	0.962981	0.982474
TIGR00392: ileS (TIGRFAMS protein family)	http://cmr.jcvi.org/tigr-scripts/CMR/HmmReport.cgi?hmm_acc=TIGR00392	0.999976	0.999976	0.999976	0.999976	0.909365	0.784412	0.809342	0.909189
TIGR00395: leuS arch (TIGRFAMS protein family)	http://cmr.jcvi.org/tigr-scripts/CMR/HmmReport.cgi?hmm_acc=TIGR00395	0.966732	0.972963	0.844654	0.997249	0.999976	0.999976	0.999976	0.986147
TIGR00396: leuS bact (TIGRFAMS protein family)	http://cmr.jcvi.org/tigr-scripts/CMR/HmmReport.cgi?hmm_acc=TIGR00396	0.999976	0.999976	0.999976	0.999976	0.709086	0.961902	0.794616	0.831774
TIGR00398: metG (TIGRFAMS protein family)	http://cmr.jcvi.org/tigr-scripts/CMR/HmmReport.cgi?hmm_acc=TIGR00398	0.999976	0.999976	0.999976	0.916773	0.884488	0.967433	0.999976	0.999976
TIGR00401: msrA (TIGRFAMS protein family)	http://cmr.jcvi.org/tigr-scripts/CMR/HmmReport.cgi?hmm_acc=TIGR00401	0.999976	0.9993	0.996775	0.999976	0.982467	0.984164	0.987584	0.916773
TIGR00407: proA (TIGRFAMS protein family)	http://cmr.jcvi.org/tigr-scripts/CMR/HmmReport.cgi?hmm_acc=TIGR00407	0.999976	0.999976	0.999976	0.999976	0.881031	0.845716	0.908921	0.906404
TIGR00408: proS fam I (TIGRFAMS protein family)	http://cmr.jcvi.org/tigr-scripts/CMR/HmmReport.cgi?hmm_acc=TIGR00408	0.989578	0.999976	0.999976	0.999976	0.993287	0.913918	0.851974	0.967803
TIGR00414: serS (TIGRFAMS protein family)	http://cmr.jcvi.org/tigr-scripts/CMR/HmmReport.cgi?hmm_acc=TIGR00414	0.999976	0.999976	0.999976	0.999976	0.69775	0.895854	0.976905	0.971123
TIGR00417: speE (TIGRFAMS protein family)	http://cmr.jcvi.org/tigr-scripts/CMR/HmmReport.cgi?hmm_acc=TIGR00417	0.999976	0.999976	0.999976	0.999976	0.69775	0.999976	0.936304	0.814991
TIGR00418: thrS (TIGRFAMS protein family)	http://cmr.jcvi.org/tigr-scripts/CMR/HmmReport.cgi?hmm_acc=TIGR00418	0.999976	0.999976	0.999976	0.999976	0.887773	0.848356	0.911686	0.884488
TIGR00419: tim (TIGRFAMS protein family)	http://cmr.jcvi.org/tigr-scripts/CMR/HmmReport.cgi?hmm_acc=TIGR00419	0.999976	0.999976	0.999976	0.999976	0.999976	0.908966	0.901939	0.945072
TIGR00420: trmU (TIGRFAMS protein family)	http://cmr.jcvi.org/tigr-scripts/CMR/HmmReport.cgi?hmm_acc=TIGR00420	0.999976	0.999976	0.999976	0.999976	0.796635	0.953647	0.821258	0.801403
TIGR00422: valS (TIGRFAMS protein family)	http://cmr.jcvi.org/tigr-scripts/CMR/HmmReport.cgi?hmm_acc=TIGR00422	0.999976	0.999976	0.999976	0.999976	0.976169	0.87179	0.87179	0.964203
TIGR00425: CBF5 (TIGRFAMS protein family)	http://cmr.jcvi.org/tigr-scripts/CMR/HmmReport.cgi?hmm_acc=TIGR00425	0.999976	0.999976	0.999976	0.999976	0.756203	0.853652	0.756203	0.698574
TIGR00430: Q tRNA tgt (TIGRFAMS protein family)	http://cmr.jcvi.org/tigr-scripts/CMR/HmmReport.cgi?hmm_acc=TIGR00430	0.999976	0.945072	0.888829	0.999976	0.950903	0.999976	0.999976	0.870075
TIGR00433: bioB (TIGRFAMS protein family)	http://cmr.jcvi.org/tigr-scripts/CMR/HmmReport.cgi?hmm_acc=TIGR00433	0.999976	0.964815	0.977021	0.999976	0.951629	0.999976	0.999976	0.929338
TIGR00434: cysH (TIGRFAMS protein family)	http://cmr.jcvi.org/tigr-scripts/CMR/HmmReport.cgi?hmm_acc=TIGR00434	0.999976	0.877488	0.999976	0.999976	0.877488	0.999976	0.877488	0.810647
TIGR00435: cysS (TIGRFAMS protein family)	http://cmr.jcvi.org/tigr-scripts/CMR/HmmReport.cgi?hmm_acc=TIGR00435	0.739156	0.815854	0.733489	0.738225	0.999976	0.999976	0.999976	0.999976
TIGR00440: glnS (TIGRFAMS protein family)	http://cmr.jcvi.org/tigr-scripts/CMR/HmmReport.cgi?hmm_acc=TIGR00440	0.999976	0.999976	0.999976	0.999976	0.826551	0.871045	0.803193	0.882197
TIGR00442: hisS (TIGRFAMS protein family)	http://cmr.jcvi.org/tigr-scripts/CMR/HmmReport.cgi?hmm_acc=TIGR00442	0.999976	0.999976	0.999976	0.999976	0.901564	0.927192	0.870075	0.924449
TIGR00446: nop2p (TIGRFAMS protein family)	http://cmr.jcvi.org/tigr-scripts/CMR/HmmReport.cgi?hmm_acc=TIGR00446	0.999976	0.999976	0.999976	0.999976	0.781382	0.827416	0.69524	0.745238
TIGR00447: pth (TIGRFAMS protein family)	http://cmr.jcvi.org/tigr-scripts/CMR/HmmReport.cgi?hmm_acc=TIGR00447	0.999976	0.999976	0.999976	0.999976	0.869224	0.963118	0.87179	0.9278
TIGR00449: tgt general (TIGRFAMS protein family)	http://cmr.jcvi.org/tigr-scripts/CMR/HmmReport.cgi?hmm_acc=TIGR00449	0.999976	0.999976	0.999976	0.999976	0.887773	0.821258	0.827416	0.784412
TIGR00451: unchar dom 2 (TIGRFAMS protein family)	http://cmr.jcvi.org/tigr-scripts/CMR/HmmReport.cgi?hmm_acc=TIGR00451	0.999976	0.999976	0.999976	0.999976	0.76261	0.882931	0.831475	0.796635
TIGR00455: apsK (TIGRFAMS protein family)	http://cmr.jcvi.org/tigr-scripts/CMR/HmmReport.cgi?hmm_acc=TIGR00455	0.999976	0.999976	0.999976	0.999976	0.777976	0.845716	0.765598	0.794616
TIGR00456: argS (TIGRFAMS protein family)	http://cmr.jcvi.org/tigr-scripts/CMR/HmmReport.cgi?hmm_acc=TIGR00456	0.999976	0.999066	0.999976	0.968854	0.786453	0.984301	0.870075	0.999976
TIGR00457: asnS (TIGRFAMS protein family)	http://cmr.jcvi.org/tigr-scripts/CMR/HmmReport.cgi?hmm_acc=TIGR00457	0.999976	0.999976	0.999976	0.999976	0.999976	0.999976	0.821258	0.999976
TIGR00458: aspS arch (TIGRFAMS protein family)	http://cmr.jcvi.org/tigr-scripts/CMR/HmmReport.cgi?hmm_acc=TIGR00458	0.882197	0.871803	0.999976	0.999976	0.967433	0.999976	0.951343	0.985784
TIGR00459: aspS bact (TIGRFAMS protein family)	http://cmr.jcvi.org/tigr-scripts/CMR/HmmReport.cgi?hmm_acc=TIGR00459	0.956694	0.931666	0.967108	0.992953	0.999976	0.999976	0.999976	0.989786
TIGR00461: gcvP (TIGRFAMS protein family)	http://cmr.jcvi.org/tigr-scripts/CMR/HmmReport.cgi?hmm_acc=TIGR00461	0.999976	0.999976	0.999976	0.999976	0.973553	0.871803	0.856307	0.821258
TIGR00463: gltX arch (TIGRFAMS protein family)	http://cmr.jcvi.org/tigr-scripts/CMR/HmmReport.cgi?hmm_acc=TIGR00463	0.999976	0.999976	0.999976	0.999976	0.87179	0.814991	0.666649	0.843033
TIGR00465: ilvC (TIGRFAMS protein family)	http://cmr.jcvi.org/tigr-scripts/CMR/HmmReport.cgi?hmm_acc=TIGR00465	0.999976	0.938927	0.999976	0.999976	0.821258	0.999976	0.955068	0.87179
TIGR00468: pheS (TIGRFAMS protein family)	http://cmr.jcvi.org/tigr-scripts/CMR/HmmReport.cgi?hmm_acc=TIGR00468	0.999976	0.999976	0.999976	0.999976	0.928688	0.936304	0.87774	0.925277
TIGR00471: pheT arch (TIGRFAMS protein family)	http://cmr.jcvi.org/tigr-scripts/CMR/HmmReport.cgi?hmm_acc=TIGR00471	0.999976	0.999976	0.999976	0.999976	0.908966	0.911342	0.891772	0.879544
TIGR00473: pssA (TIGRFAMS protein family)	http://cmr.jcvi.org/tigr-scripts/CMR/HmmReport.cgi?hmm_acc=TIGR00473	0.999976	0.999976	0.999976	0.999976	0.830537	0.911686	0.877792	0.901564
TIGR00482: NAMN adtrnsfrase (TIGRFAMS protein family)	http://cmr.jcvi.org/tigr-scripts/CMR/HmmReport.cgi?hmm_acc=TIGR00482	0.999976	0.999976	0.999976	0.999976	0.827416	0.945072	0.847976	0.950521
TIGR00483: EF-1 alpha (TIGRFAMS protein family)	http://cmr.jcvi.org/tigr-scripts/CMR/HmmReport.cgi?hmm_acc=TIGR00483	0.999976	0.999976	0.999976	0.999976	0.686485	0.860602	0.76261	0.746997
TIGR00484: EF-G (TIGRFAMS protein family)	http://cmr.jcvi.org/tigr-scripts/CMR/HmmReport.cgi?hmm_acc=TIGR00484	0.907879	0.893121	0.995494	0.949327	0.999976	0.999976	0.988262	0.999976
TIGR00485: EF-Tu (TIGRFAMS protein family)	http://cmr.jcvi.org/tigr-scripts/CMR/HmmReport.cgi?hmm_acc=TIGR00485	0.986147	0.975874	0.951068	0.946693	0.997307	0.999976	0.999976	0.999976
TIGR00486: interacting NIF3 (TIGRFAMS protein family)	http://cmr.jcvi.org/tigr-scripts/CMR/HmmReport.cgi?hmm_acc=TIGR00486	0.827416	0.999976	0.999976	0.860332	0.999976	0.945072	0.967433	0.999976
TIGR00487: IF-2 (TIGRFAMS protein family)	http://cmr.jcvi.org/tigr-scripts/CMR/HmmReport.cgi?hmm_acc=TIGR00487	0.999976	0.999976	0.999976	0.999976	0.945072	0.999976	0.803193	0.913918
TIGR00493: clpP (TIGRFAMS protein family)	http://cmr.jcvi.org/tigr-scripts/CMR/HmmReport.cgi?hmm_acc=TIGR00493	0.999976	0.999976	0.999976	0.999976	0.952935	0.87179	0.931063	0.943512
TIGR00494: crcB (TIGRFAMS protein family)	http://cmr.jcvi.org/tigr-scripts/CMR/HmmReport.cgi?hmm_acc=TIGR00494	0.968012	0.945072	0.968895	0.992715	0.999976	0.999976	0.999976	0.990868
TIGR00496: frr (TIGRFAMS protein family)	http://cmr.jcvi.org/tigr-scripts/CMR/HmmReport.cgi?hmm_acc=TIGR00496	0.999976	0.951343	0.999976	0.999976	0.910171	0.999976	0.96352	0.795872
TIGR00499: lysS bact (TIGRFAMS protein family)	http://cmr.jcvi.org/tigr-scripts/CMR/HmmReport.cgi?hmm_acc=TIGR00499	0.999976	0.999976	0.999976	0.999976	0.87179	0.989786	0.877746	0.866547
TIGR00500: met pdase I (TIGRFAMS protein family)	http://cmr.jcvi.org/tigr-scripts/CMR/HmmReport.cgi?hmm_acc=TIGR00500	0.999976	0.999976	0.999976	0.999976	0.780296	0.815854	0.780296	0.820304
TIGR00501: met pdase II (TIGRFAMS protein family)	http://cmr.jcvi.org/tigr-scripts/CMR/HmmReport.cgi?hmm_acc=TIGR00501	0.916773	0.847165	0.999976	0.887717	0.975424	0.827416	0.999976	0.999976
TIGR00502: nagB (TIGRFAMS protein family)	http://cmr.jcvi.org/tigr-scripts/CMR/HmmReport.cgi?hmm_acc=TIGR00502	0.76261	0.811089	0.814991	0.786291	0.999976	0.999976	0.999976	0.999976
TIGR00505: ribA (TIGRFAMS protein family)	http://cmr.jcvi.org/tigr-scripts/CMR/HmmReport.cgi?hmm_acc=TIGR00505	0.967923	0.901564	0.980991	0.966632	0.999976	0.999976	0.999976	0.999976
TIGR00506: ribB (TIGRFAMS protein family)	http://cmr.jcvi.org/tigr-scripts/CMR/HmmReport.cgi?hmm_acc=TIGR00506	0.986639	0.906404	0.999976	0.964553	0.997004	0.999976	0.934727	0.999976
TIGR00510: lipA (TIGRFAMS protein family)	http://cmr.jcvi.org/tigr-scripts/CMR/HmmReport.cgi?hmm_acc=TIGR00510	0.999976	0.999976	0.999976	0.934727	0.846388	0.933471	0.95585	0.999976
TIGR00517: acyl carrier (TIGRFAMS protein family)	http://cmr.jcvi.org/tigr-scripts/CMR/HmmReport.cgi?hmm_acc=TIGR00517	0.999976	0.999976	0.999976	0.985944	0.881031	0.913918	0.968854	0.997498
TIGR00520: asnASE II (TIGRFAMS protein family)	http://cmr.jcvi.org/tigr-scripts/CMR/HmmReport.cgi?hmm_acc=TIGR00520	0.999976	0.988262	0.999976	0.999976	0.780296	0.995494	0.809019	0.827416
TIGR00522: dph5 (TIGRFAMS protein family)	http://cmr.jcvi.org/tigr-scripts/CMR/HmmReport.cgi?hmm_acc=TIGR00522	0.999976	0.999976	0.999976	0.999976	0.851974	0.868879	0.815764	0.931704
TIGR00523: eIF-1A (TIGRFAMS protein family)	http://cmr.jcvi.org/tigr-scripts/CMR/HmmReport.cgi?hmm_acc=TIGR00523	0.999976	0.999976	0.999976	0.999976	0.851122	0.915646	0.847412	0.936304
TIGR00524: eIF-2B rel (TIGRFAMS protein family)	http://cmr.jcvi.org/tigr-scripts/CMR/HmmReport.cgi?hmm_acc=TIGR00524	0.999976	0.999976	0.999976	0.999976	0.967433	0.877488	0.827416	0.827416
TIGR00526: folB dom (TIGRFAMS protein family)	http://cmr.jcvi.org/tigr-scripts/CMR/HmmReport.cgi?hmm_acc=TIGR00526	0.999976	0.999976	0.999976	0.999976	0.970357	0.877488	0.936304	0.942589
TIGR00527: gcvH (TIGRFAMS protein family)	http://cmr.jcvi.org/tigr-scripts/CMR/HmmReport.cgi?hmm_acc=TIGR00527	0.999976	0.999976	0.999976	0.999976	0.882931	0.672842	0.811089	0.775534
TIGR00528: gcvT (TIGRFAMS protein family)	http://cmr.jcvi.org/tigr-scripts/CMR/HmmReport.cgi?hmm_acc=TIGR00528	0.979047	0.996775	0.905644	0.87179	0.999976	0.987584	0.999976	0.999976
TIGR00530: AGP acyltrn (TIGRFAMS protein family)	http://cmr.jcvi.org/tigr-scripts/CMR/HmmReport.cgi?hmm_acc=TIGR00530	0.999976	0.999976	0.999976	0.999976	0.800577	0.765034	0.781651	0.787907
TIGR00533: HMG CoA R NADP (TIGRFAMS protein family)	http://cmr.jcvi.org/tigr-scripts/CMR/HmmReport.cgi?hmm_acc=TIGR00533	0.999976	0.999941	0.999976	0.999976	0.76261	0.863954	0.787907	0.780412
TIGR00535: SAM DCase (TIGRFAMS protein family)	http://cmr.jcvi.org/tigr-scripts/CMR/HmmReport.cgi?hmm_acc=TIGR00535	0.972619	0.982673	0.999976	0.863954	0.999976	0.99989	0.936304	0.999976
TIGR00549: mevalon kin (TIGRFAMS protein family)	http://cmr.jcvi.org/tigr-scripts/CMR/HmmReport.cgi?hmm_acc=TIGR00549	0.979047	0.921096	0.999976	0.999976	0.999976	0.999976	0.96555	0.938411
TIGR00555: panK eukar (TIGRFAMS protein family)	http://cmr.jcvi.org/tigr-scripts/CMR/HmmReport.cgi?hmm_acc=TIGR00555	0.999976	0.814991	0.999976	0.995494	0.966099	0.999976	0.950521	0.988242
TIGR00556: pantethn trn (TIGRFAMS protein family)	http://cmr.jcvi.org/tigr-scripts/CMR/HmmReport.cgi?hmm_acc=TIGR00556	0.979678	0.997498	0.967433	0.962981	0.999976	0.985822	0.999976	0.999976
TIGR00558: pdxH (TIGRFAMS protein family)	http://cmr.jcvi.org/tigr-scripts/CMR/HmmReport.cgi?hmm_acc=TIGR00558	0.827416	0.830957	0.809701	0.826551	0.999976	0.999976	0.999976	0.999976
TIGR00561: pntA (TIGRFAMS protein family)	http://cmr.jcvi.org/tigr-scripts/CMR/HmmReport.cgi?hmm_acc=TIGR00561	0.970303	0.999976	0.999976	0.999976	0.999976	0.940597	0.847165	0.972963
TIGR00562: proto IX ox (TIGRFAMS protein family)	http://cmr.jcvi.org/tigr-scripts/CMR/HmmReport.cgi?hmm_acc=TIGR00562	0.916773	0.951343	0.962981	0.882197	0.999976	0.999976	0.999976	0.999976
TIGR00564: trpE most (TIGRFAMS protein family)	http://cmr.jcvi.org/tigr-scripts/CMR/HmmReport.cgi?hmm_acc=TIGR00564	0.999976	0.988697	0.999976	0.966867	0.767959	0.994017	0.882197	0.999976
TIGR00566: trpG papA (TIGRFAMS protein family)	http://cmr.jcvi.org/tigr-scripts/CMR/HmmReport.cgi?hmm_acc=TIGR00566	0.999976	0.999976	0.999976	0.934727	0.87201	0.827416	0.87179	0.999976
TIGR00570: cdk7 (TIGRFAMS protein family)	http://cmr.jcvi.org/tigr-scripts/CMR/HmmReport.cgi?hmm_acc=TIGR00570	0.908921	0.927852	0.967614	0.967433	0.999976	0.999976	0.999976	0.999976
TIGR00574: dnl1 (TIGRFAMS protein family)	http://cmr.jcvi.org/tigr-scripts/CMR/HmmReport.cgi?hmm_acc=TIGR00574	0.89887	0.786291	0.919618	0.999976	0.999976	0.999976	0.999976	0.999976
TIGR00576: dut (TIGRFAMS protein family)	http://cmr.jcvi.org/tigr-scripts/CMR/HmmReport.cgi?hmm_acc=TIGR00576	0.999976	0.999976	0.999976	0.999976	0.867945	0.874964	0.826702	0.833564
TIGR00578: ku70 (TIGRFAMS protein family)	http://cmr.jcvi.org/tigr-scripts/CMR/HmmReport.cgi?hmm_acc=TIGR00578	0.974338	0.999976	0.999976	0.937252	0.999976	0.728143	0.909061	0.999976
TIGR00581: moaC (TIGRFAMS protein family)	http://cmr.jcvi.org/tigr-scripts/CMR/HmmReport.cgi?hmm_acc=TIGR00581	0.995087	0.984301	0.992953	0.932857	0.988262	0.999199	0.989786	0.999976
TIGR00583: mre11 (TIGRFAMS protein family)	http://cmr.jcvi.org/tigr-scripts/CMR/HmmReport.cgi?hmm_acc=TIGR00583	0.889139	0.867945	0.821258	0.866547	0.999976	0.999976	0.999976	0.999976
TIGR00585: mutl (TIGRFAMS protein family)	http://cmr.jcvi.org/tigr-scripts/CMR/HmmReport.cgi?hmm_acc=TIGR00585	0.999976	0.999976	0.999976	0.999976	0.821258	0.938927	0.989022	0.936304
TIGR00587: nfo (TIGRFAMS protein family)	http://cmr.jcvi.org/tigr-scripts/CMR/HmmReport.cgi?hmm_acc=TIGR00587	0.984781	0.999976	0.999976	0.999976	0.998849	0.76261	0.957786	0.848471
TIGR00589: ogt (TIGRFAMS protein family)	http://cmr.jcvi.org/tigr-scripts/CMR/HmmReport.cgi?hmm_acc=TIGR00589	0.992501	0.921096	0.999976	0.999976	0.999976	0.999976	0.999976	0.80487
TIGR00590: pcna (TIGRFAMS protein family)	http://cmr.jcvi.org/tigr-scripts/CMR/HmmReport.cgi?hmm_acc=TIGR00590	0.999976	0.999976	0.999976	0.999976	0.833564	0.709086	0.815564	0.787907
TIGR00592: pol2 (TIGRFAMS protein family)	http://cmr.jcvi.org/tigr-scripts/CMR/HmmReport.cgi?hmm_acc=TIGR00592	0.999976	0.999976	0.999976	0.999976	0.999976	0.829976	0.821258	0.988262
TIGR00596: rad1 (TIGRFAMS protein family)	http://cmr.jcvi.org/tigr-scripts/CMR/HmmReport.cgi?hmm_acc=TIGR00596	0.950521	0.999976	0.999976	0.999976	0.999976	0.916773	0.870337	0.934727
TIGR00597: rad10 (TIGRFAMS protein family)	http://cmr.jcvi.org/tigr-scripts/CMR/HmmReport.cgi?hmm_acc=TIGR00597	0.951343	0.999976	0.962981	0.999976	0.999976	0.946163	0.999976	0.972963
TIGR00598: rad14 (TIGRFAMS protein family)	http://cmr.jcvi.org/tigr-scripts/CMR/HmmReport.cgi?hmm_acc=TIGR00598	0.999976	0.999976	0.999976	0.999976	0.913918	0.864073	0.916773	0.913918
TIGR00599: rad18 (TIGRFAMS protein family)	http://cmr.jcvi.org/tigr-scripts/CMR/HmmReport.cgi?hmm_acc=TIGR00599	0.999976	0.999976	0.999976	0.999976	0.871045	0.850164	0.87179	0.954015
TIGR00600: rad2 (TIGRFAMS protein family)	http://cmr.jcvi.org/tigr-scripts/CMR/HmmReport.cgi?hmm_acc=TIGR00600	0.170619	0.318182	0.87179	0.999976	0.999976	0.999976	0.999976	0.943331
TIGR00601: rad23 (TIGRFAMS protein family)	http://cmr.jcvi.org/tigr-scripts/CMR/HmmReport.cgi?hmm_acc=TIGR00601	0.999976	0.999976	0.999976	0.999976	0.763293	0.901564	0.849467	0.842734
TIGR00602: rad24 (TIGRFAMS protein family)	http://cmr.jcvi.org/tigr-scripts/CMR/HmmReport.cgi?hmm_acc=TIGR00602	0.929183	0.999976	0.988262	0.882931	0.999976	0.999976	0.999976	0.999976
TIGR00603: rad25 (TIGRFAMS protein family)	http://cmr.jcvi.org/tigr-scripts/CMR/HmmReport.cgi?hmm_acc=TIGR00603	0.951243	0.87179	0.999976	0.986483	0.999976	0.999976	0.968876	0.997249
TIGR00604: rad3 (TIGRFAMS protein family)	http://cmr.jcvi.org/tigr-scripts/CMR/HmmReport.cgi?hmm_acc=TIGR00604	0.999976	0.999976	0.999976	0.999976	0.907881	0.908689	0.831164	0.874653
TIGR00605: rad4 (TIGRFAMS protein family)	http://cmr.jcvi.org/tigr-scripts/CMR/HmmReport.cgi?hmm_acc=TIGR00605	0.938927	0.916773	0.815854	0.882197	0.999976	0.999976	0.999976	0.999976
TIGR00606: rad50 (TIGRFAMS protein family)	http://cmr.jcvi.org/tigr-scripts/CMR/HmmReport.cgi?hmm_acc=TIGR00606	0.844654	0.87179	0.993951	0.981438	0.999976	0.999976	0.988995	0.999976
TIGR00607: rad52 (TIGRFAMS protein family)	http://cmr.jcvi.org/tigr-scripts/CMR/HmmReport.cgi?hmm_acc=TIGR00607	0.999976	0.949263	0.999976	0.831475	0.974688	0.999976	0.950902	0.999976
TIGR00614: recQ fam (TIGRFAMS protein family)	http://cmr.jcvi.org/tigr-scripts/CMR/HmmReport.cgi?hmm_acc=TIGR00614	0.882814	0.972963	0.984301	0.999976	0.999976	0.999976	0.999976	0.91021
TIGR00617: rpa1 (TIGRFAMS protein family)	http://cmr.jcvi.org/tigr-scripts/CMR/HmmReport.cgi?hmm_acc=TIGR00617	0.967433	0.916773	0.971954	0.919997	0.999976	0.999976	0.999976	0.999976
TIGR00621: ssb (TIGRFAMS protein family)	http://cmr.jcvi.org/tigr-scripts/CMR/HmmReport.cgi?hmm_acc=TIGR00621	0.999976	0.999976	0.999976	0.985784	0.978683	0.936304	0.936304	0.997498
TIGR00627: tfb4 (TIGRFAMS protein family)	http://cmr.jcvi.org/tigr-scripts/CMR/HmmReport.cgi?hmm_acc=TIGR00627	0.982673	0.973553	0.945569	0.923959	0.99989	0.999976	0.999976	0.999976
TIGR00628: ung (TIGRFAMS protein family)	http://cmr.jcvi.org/tigr-scripts/CMR/HmmReport.cgi?hmm_acc=TIGR00628	0.999976	0.999976	0.999976	0.999976	0.884488	0.786291	0.830295	0.83489
TIGR00629: uvde (TIGRFAMS protein family)	http://cmr.jcvi.org/tigr-scripts/CMR/HmmReport.cgi?hmm_acc=TIGR00629	0.847165	0.827416	0.916322	0.959767	0.999976	0.999976	0.999976	0.999976
TIGR00633: xth (TIGRFAMS protein family)	http://cmr.jcvi.org/tigr-scripts/CMR/HmmReport.cgi?hmm_acc=TIGR00633	0.999976	0.999049	0.922863	0.999976	0.96352	0.984351	0.999976	0.972619
TIGR00650: MG442 (TIGRFAMS protein family)	http://cmr.jcvi.org/tigr-scripts/CMR/HmmReport.cgi?hmm_acc=TIGR00650	0.999976	0.999976	0.999976	0.999976	0.686485	0.891705	0.798585	0.696198
TIGR00654: PhzF family (TIGRFAMS protein family)	http://cmr.jcvi.org/tigr-scripts/CMR/HmmReport.cgi?hmm_acc=TIGR00654	0.61615	0.725816	0.780296	0.666649	0.999976	0.999976	0.999976	0.999976
TIGR00655: PurU (TIGRFAMS protein family)	http://cmr.jcvi.org/tigr-scripts/CMR/HmmReport.cgi?hmm_acc=TIGR00655	0.999976	0.999976	0.992953	0.851974	0.921782	0.970357	0.989786	0.999976
TIGR00657: asp kinases (TIGRFAMS protein family)	http://cmr.jcvi.org/tigr-scripts/CMR/HmmReport.cgi?hmm_acc=TIGR00657	0.999976	0.999976	0.999976	0.971376	0.948875	0.953647	0.978045	0.999976
TIGR00658: orni carb tr (TIGRFAMS protein family)	http://cmr.jcvi.org/tigr-scripts/CMR/HmmReport.cgi?hmm_acc=TIGR00658	0.999976	0.999976	0.999976	0.999976	0.809019	0.926146	0.874964	0.792534
TIGR00670: asp carb tr (TIGRFAMS protein family)	http://cmr.jcvi.org/tigr-scripts/CMR/HmmReport.cgi?hmm_acc=TIGR00670	0.970422	0.920578	0.856698	0.999976	0.999976	0.999976	0.999976	0.877488
TIGR00675: dcm (TIGRFAMS protein family)	http://cmr.jcvi.org/tigr-scripts/CMR/HmmReport.cgi?hmm_acc=TIGR00675	0.908319	0.999976	0.954221	0.886259	0.999976	0.926728	0.900423	0.945569
TIGR00677: fadh2 euk (TIGRFAMS protein family)	http://cmr.jcvi.org/tigr-scripts/CMR/HmmReport.cgi?hmm_acc=TIGR00677	0.999976	0.999976	0.999976	0.999976	0.741418	0.652471	0.691386	0.636542
TIGR00685: T6PP (TIGRFAMS protein family)	http://cmr.jcvi.org/tigr-scripts/CMR/HmmReport.cgi?hmm_acc=TIGR00685	0.999976	0.999976	0.999976	0.929261	0.925277	0.999976	0.999976	0.989786
TIGR00693: thiE (TIGRFAMS protein family)	http://cmr.jcvi.org/tigr-scripts/CMR/HmmReport.cgi?hmm_acc=TIGR00693	0.999976	0.999976	0.999976	0.999976	0.87179	0.912895	0.912895	0.826373
TIGR00694: thiM (TIGRFAMS protein family)	http://cmr.jcvi.org/tigr-scripts/CMR/HmmReport.cgi?hmm_acc=TIGR00694	0.999976	0.999976	0.999976	0.999976	0.87179	0.912895	0.912895	0.826373
TIGR00699: GABAtrns euk (TIGRFAMS protein family)	http://cmr.jcvi.org/tigr-scripts/CMR/HmmReport.cgi?hmm_acc=TIGR00699	0.999976	0.999976	0.999976	0.997249	0.895854	0.973145	0.946417	0.986557
TIGR00707: argD (TIGRFAMS protein family)	http://cmr.jcvi.org/tigr-scripts/CMR/HmmReport.cgi?hmm_acc=TIGR00707	0.999976	0.999976	0.999976	0.999976	0.825733	0.887773	0.912221	0.895854
TIGR00711: efflux EmrB (TIGRFAMS protein family)	http://cmr.jcvi.org/tigr-scripts/CMR/HmmReport.cgi?hmm_acc=TIGR00711	0.938513	0.886288	0.938513	0.972963	0.999976	0.999976	0.999976	0.999976
TIGR00714: hscB (TIGRFAMS protein family)	http://cmr.jcvi.org/tigr-scripts/CMR/HmmReport.cgi?hmm_acc=TIGR00714	0.999976	0.926524	0.933921	0.992715	0.945781	0.999976	0.999976	0.991226
TIGR00724: urea amlyse rel (TIGRFAMS protein family)	http://cmr.jcvi.org/tigr-scripts/CMR/HmmReport.cgi?hmm_acc=TIGR00724	0.961436	0.989786	0.938513	0.906837	0.999976	0.992953	0.999976	0.999976
TIGR00727: ISP4 OPT (TIGRFAMS protein family)	http://cmr.jcvi.org/tigr-scripts/CMR/HmmReport.cgi?hmm_acc=TIGR00727	0.76261	0.333579	0.61914	0.76261	0.999976	0.999976	0.999976	0.999976
TIGR00728: OPT sfam (TIGRFAMS protein family)	http://cmr.jcvi.org/tigr-scripts/CMR/HmmReport.cgi?hmm_acc=TIGR00728	0.784412	0.626795	0.783533	0.786925	0.999976	0.999976	0.999976	0.999976
TIGR00729: RnhII (TIGRFAMS protein family)	http://cmr.jcvi.org/tigr-scripts/CMR/HmmReport.cgi?hmm_acc=TIGR00729	0.999976	0.999976	0.999976	0.999976	0.882197	0.827416	0.87179	0.805122
TIGR00730: CHP730 (TIGRFAMS protein family)	http://cmr.jcvi.org/tigr-scripts/CMR/HmmReport.cgi?hmm_acc=TIGR00730	0.999976	0.999976	0.999976	0.999976	0.954387	0.867945	0.958576	0.970521
TIGR00735: hisF (TIGRFAMS protein family)	http://cmr.jcvi.org/tigr-scripts/CMR/HmmReport.cgi?hmm_acc=TIGR00735	0.999976	0.988507	0.999976	0.999976	0.869224	0.994514	0.830957	0.951343
TIGR00745: apbA panE (TIGRFAMS protein family)	http://cmr.jcvi.org/tigr-scripts/CMR/HmmReport.cgi?hmm_acc=TIGR00745	0.902273	0.909189	0.916773	0.827416	0.999976	0.999976	0.999976	0.9969
TIGR00755: ksgA (TIGRFAMS protein family)	http://cmr.jcvi.org/tigr-scripts/CMR/HmmReport.cgi?hmm_acc=TIGR00755	0.999976	0.999976	0.999976	0.999976	0.754145	0.951343	0.711839	0.61615
TIGR00756: PPR (TIGRFAMS protein family)	http://cmr.jcvi.org/tigr-scripts/CMR/HmmReport.cgi?hmm_acc=TIGR00756	0.86676	0.796635	0.910755	0.827416	0.999976	0.999976	0.999976	0.999976
TIGR00761: argB (TIGRFAMS protein family)	http://cmr.jcvi.org/tigr-scripts/CMR/HmmReport.cgi?hmm_acc=TIGR00761	0.999976	0.999976	0.999976	0.999976	0.87179	0.851974	0.780296	0.827416
TIGR00763: lon (TIGRFAMS protein family)	http://cmr.jcvi.org/tigr-scripts/CMR/HmmReport.cgi?hmm_acc=TIGR00763	0.999976	0.999976	0.999815	0.999976	0.986935	0.999976	0.981818	0.895643
TIGR00797: matE (TIGRFAMS protein family)	http://cmr.jcvi.org/tigr-scripts/CMR/HmmReport.cgi?hmm_acc=TIGR00797	0.999976	0.999976	0.999976	0.999976	0.999976	0.936304	0.728143	0.753035
TIGR00798: mtc (TIGRFAMS protein family)	http://cmr.jcvi.org/tigr-scripts/CMR/HmmReport.cgi?hmm_acc=TIGR00798	0.999976	0.999976	0.999976	0.999976	0.755062	0.967433	0.842734	0.867945
TIGR00800: ncs1 (TIGRFAMS protein family)	http://cmr.jcvi.org/tigr-scripts/CMR/HmmReport.cgi?hmm_acc=TIGR00800	0.783533	0.999976	0.860099	0.858657	0.999976	0.944394	0.999976	0.999976
TIGR00801: ncs2 (TIGRFAMS protein family)	http://cmr.jcvi.org/tigr-scripts/CMR/HmmReport.cgi?hmm_acc=TIGR00801	0.934727	0.920932	0.992249	0.945072	0.999976	0.999976	0.991871	0.999976
TIGR00803: nst (TIGRFAMS protein family)	http://cmr.jcvi.org/tigr-scripts/CMR/HmmReport.cgi?hmm_acc=TIGR00803	0.999976	0.999976	0.999976	0.999976	0.394513	0.940832	0.696198	0.754145
TIGR00804: nupC (TIGRFAMS protein family)	http://cmr.jcvi.org/tigr-scripts/CMR/HmmReport.cgi?hmm_acc=TIGR00804	0.999976	0.908921	0.999976	0.999976	0.887773	0.999976	0.87179	0.972963
TIGR00813: sss (TIGRFAMS protein family)	http://cmr.jcvi.org/tigr-scripts/CMR/HmmReport.cgi?hmm_acc=TIGR00813	0.977021	0.999976	0.999976	0.999976	0.999976	0.817648	0.815854	0.999976
TIGR00815: sulP (TIGRFAMS protein family)	http://cmr.jcvi.org/tigr-scripts/CMR/HmmReport.cgi?hmm_acc=TIGR00815	0.999976	0.871803	0.936911	0.929962	0.967614	0.999976	0.999976	0.999976
TIGR00820: zip (TIGRFAMS protein family)	http://cmr.jcvi.org/tigr-scripts/CMR/HmmReport.cgi?hmm_acc=TIGR00820	0.999976	0.999976	0.999976	0.999976	0.916773	0.895854	0.912895	0.89887
TIGR00832: acr3 (TIGRFAMS protein family)	http://cmr.jcvi.org/tigr-scripts/CMR/HmmReport.cgi?hmm_acc=TIGR00832	0.999976	0.999976	0.999976	0.999976	0.999976	0.871803	0.863809	0.871803
TIGR00834: ae (TIGRFAMS protein family)	http://cmr.jcvi.org/tigr-scripts/CMR/HmmReport.cgi?hmm_acc=TIGR00834	0.696198	0.814991	0.945569	0.999976	0.971123	0.87179	0.913918	0.0880056
TIGR00836: amt (TIGRFAMS protein family)	http://cmr.jcvi.org/tigr-scripts/CMR/HmmReport.cgi?hmm_acc=TIGR00836	0.945072	0.999976	0.989786	0.867945	0.999976	0.909189	0.877746	0.999976
TIGR00838: argH (TIGRFAMS protein family)	http://cmr.jcvi.org/tigr-scripts/CMR/HmmReport.cgi?hmm_acc=TIGR00838	0.999976	0.815854	0.961902	0.906404	0.943512	0.999976	0.999976	0.999976
TIGR00840: b cpa1 (TIGRFAMS protein family)	http://cmr.jcvi.org/tigr-scripts/CMR/HmmReport.cgi?hmm_acc=TIGR00840	0.999976	0.999976	0.999976	0.999976	0.941361	0.826373	0.848638	0.830537
TIGR00846: caca2 (TIGRFAMS protein family)	http://cmr.jcvi.org/tigr-scripts/CMR/HmmReport.cgi?hmm_acc=TIGR00846	0.999976	0.968921	0.964553	0.999976	0.847165	0.999976	0.999976	0.934727
TIGR00861: MIP (TIGRFAMS protein family)	http://cmr.jcvi.org/tigr-scripts/CMR/HmmReport.cgi?hmm_acc=TIGR00861	0.945072	0.969531	0.89446	0.874653	0.999976	0.999976	0.999976	0.999976
TIGR00869: sec62 (TIGRFAMS protein family)	http://cmr.jcvi.org/tigr-scripts/CMR/HmmReport.cgi?hmm_acc=TIGR00869	0.997498	0.999976	0.999976	0.951343	0.985784	0.916773	0.851974	0.999976
TIGR00871: zwf (TIGRFAMS protein family)	http://cmr.jcvi.org/tigr-scripts/CMR/HmmReport.cgi?hmm_acc=TIGR00871	0.999976	0.999976	0.999976	0.999976	0.746997	0.851974	0.835025	0.821258
TIGR00873: gnd (TIGRFAMS protein family)	http://cmr.jcvi.org/tigr-scripts/CMR/HmmReport.cgi?hmm_acc=TIGR00873	0.999976	0.979047	0.999976	0.934916	0.895854	0.999976	0.867945	0.999976
TIGR00874: talAB (TIGRFAMS protein family)	http://cmr.jcvi.org/tigr-scripts/CMR/HmmReport.cgi?hmm_acc=TIGR00874	0.999976	0.999976	0.999976	0.936304	0.885834	0.966001	0.971368	0.999976
TIGR00877: purD (TIGRFAMS protein family)	http://cmr.jcvi.org/tigr-scripts/CMR/HmmReport.cgi?hmm_acc=TIGR00877	0.999976	0.999976	0.999976	0.999976	0.728143	0.87179	0.784412	0.686061
TIGR00878: purM (TIGRFAMS protein family)	http://cmr.jcvi.org/tigr-scripts/CMR/HmmReport.cgi?hmm_acc=TIGR00878	0.999976	0.999976	0.999976	0.999976	0.728143	0.87179	0.784412	0.686061
TIGR00879: SP (TIGRFAMS protein family)	http://cmr.jcvi.org/tigr-scripts/CMR/HmmReport.cgi?hmm_acc=TIGR00879	0.636542	0.542514	0.827416	0.983166	0.999976	0.911686	0.87179	0.862531
TIGR00884: guaA Cterm (TIGRFAMS protein family)	http://cmr.jcvi.org/tigr-scripts/CMR/HmmReport.cgi?hmm_acc=TIGR00884	0.999976	0.999976	0.999976	0.999976	0.796635	0.953647	0.821258	0.801403
TIGR00886: 2A0108 (TIGRFAMS protein family)	http://cmr.jcvi.org/tigr-scripts/CMR/HmmReport.cgi?hmm_acc=TIGR00886	0.999976	0.999976	0.999976	0.999976	0.967614	0.819345	0.0736493	0.0869828
TIGR00887: 2A0109 (TIGRFAMS protein family)	http://cmr.jcvi.org/tigr-scripts/CMR/HmmReport.cgi?hmm_acc=TIGR00887	0.74744	0.821258	0.837195	0.830295	0.999976	0.999976	0.999976	0.999976
TIGR00888: guaA Nterm (TIGRFAMS protein family)	http://cmr.jcvi.org/tigr-scripts/CMR/HmmReport.cgi?hmm_acc=TIGR00888	0.999976	0.999976	0.999976	0.999976	0.796635	0.953647	0.821258	0.801403
TIGR00907: 2A0304 (TIGRFAMS protein family)	http://cmr.jcvi.org/tigr-scripts/CMR/HmmReport.cgi?hmm_acc=TIGR00907	0.821258	0.401811	0.619809	0.999976	0.999976	0.999976	0.999976	0.96988
TIGR00913: 2A0310 (TIGRFAMS protein family)	http://cmr.jcvi.org/tigr-scripts/CMR/HmmReport.cgi?hmm_acc=TIGR00913	0.698574	0.869224	0.74188	0.761003	0.999976	0.999976	0.999976	0.999976
TIGR00928: purB (TIGRFAMS protein family)	http://cmr.jcvi.org/tigr-scripts/CMR/HmmReport.cgi?hmm_acc=TIGR00928	0.999976	0.922225	0.967614	0.968854	0.913918	0.999976	0.999976	0.999976
TIGR00934: 2a38euk (TIGRFAMS protein family)	http://cmr.jcvi.org/tigr-scripts/CMR/HmmReport.cgi?hmm_acc=TIGR00934	0.968012	0.794616	0.827416	0.925066	0.999976	0.999976	0.999976	0.999976
TIGR00936: ahcY (TIGRFAMS protein family)	http://cmr.jcvi.org/tigr-scripts/CMR/HmmReport.cgi?hmm_acc=TIGR00936	0.999976	0.999976	0.999976	0.999976	0.796635	0.847165	0.711777	0.619809
TIGR00939: 2a57 (TIGRFAMS protein family)	http://cmr.jcvi.org/tigr-scripts/CMR/HmmReport.cgi?hmm_acc=TIGR00939	0.999976	0.902072	0.870369	0.950521	0.949259	0.999976	0.999976	0.999976
TIGR00952: S15 bact (TIGRFAMS protein family)	http://cmr.jcvi.org/tigr-scripts/CMR/HmmReport.cgi?hmm_acc=TIGR00952	0.999976	0.919347	0.968854	0.999976	0.981207	0.999976	0.999976	0.936304
TIGR00956: 3a01205 (TIGRFAMS protein family)	http://cmr.jcvi.org/tigr-scripts/CMR/HmmReport.cgi?hmm_acc=TIGR00956	0.978045	0.937671	0.916552	0.815854	0.999976	0.999976	0.999976	0.999976
TIGR00962: atpA (TIGRFAMS protein family)	http://cmr.jcvi.org/tigr-scripts/CMR/HmmReport.cgi?hmm_acc=TIGR00962	0.999976	0.995494	0.999976	0.999976	0.814991	0.988262	0.938513	0.906495
TIGR00967: 3a0501s007 (TIGRFAMS protein family)	http://cmr.jcvi.org/tigr-scripts/CMR/HmmReport.cgi?hmm_acc=TIGR00967	0.999976	0.999976	0.999976	0.999976	0.796635	0.71251	0.633035	0.61914
TIGR00970: leuA yeast (TIGRFAMS protein family)	http://cmr.jcvi.org/tigr-scripts/CMR/HmmReport.cgi?hmm_acc=TIGR00970	0.847165	0.840137	0.972086	0.977883	0.999976	0.999976	0.999976	0.999976
TIGR00976: /NonD (TIGRFAMS protein family)	http://cmr.jcvi.org/tigr-scripts/CMR/HmmReport.cgi?hmm_acc=TIGR00976	0.911686	0.851601	0.967108	0.999976	0.999976	0.999976	0.999976	0.951343
TIGR00978: asd EA (TIGRFAMS protein family)	http://cmr.jcvi.org/tigr-scripts/CMR/HmmReport.cgi?hmm_acc=TIGR00978	0.999976	0.999976	0.999976	0.999976	0.80924	0.975874	0.792534	0.907712
TIGR00979: fumC II (TIGRFAMS protein family)	http://cmr.jcvi.org/tigr-scripts/CMR/HmmReport.cgi?hmm_acc=TIGR00979	0.999976	0.999976	0.999976	0.999976	0.981207	0.953664	0.96771	0.950521
TIGR00981: rpsL bact (TIGRFAMS protein family)	http://cmr.jcvi.org/tigr-scripts/CMR/HmmReport.cgi?hmm_acc=TIGR00981	0.999976	0.967433	0.914238	0.905826	0.969054	0.999976	0.999976	0.999976
TIGR00982: S23 S12 E A (TIGRFAMS protein family)	http://cmr.jcvi.org/tigr-scripts/CMR/HmmReport.cgi?hmm_acc=TIGR00982	0.999976	0.999976	0.999976	0.999976	0.815854	0.881034	0.786291	0.83091
TIGR00985: 3a0801s04tom (TIGRFAMS protein family)	http://cmr.jcvi.org/tigr-scripts/CMR/HmmReport.cgi?hmm_acc=TIGR00985	0.986639	0.999976	0.989786	0.827416	0.997004	0.971886	0.992953	0.999976
TIGR00986: 3a0801s05tom22 (TIGRFAMS protein family)	http://cmr.jcvi.org/tigr-scripts/CMR/HmmReport.cgi?hmm_acc=TIGR00986	0.999976	0.999976	0.999976	0.999976	0.877488	0.971368	0.871094	0.814992
TIGR00990: 3a0801s09 (TIGRFAMS protein family)	http://cmr.jcvi.org/tigr-scripts/CMR/HmmReport.cgi?hmm_acc=TIGR00990	0.999976	0.999976	0.999976	0.999976	0.896989	0.831164	0.841579	0.882197
TIGR01008: rpsC E A (TIGRFAMS protein family)	http://cmr.jcvi.org/tigr-scripts/CMR/HmmReport.cgi?hmm_acc=TIGR01008	0.999976	0.999976	0.999976	0.999976	0.738225	0.981207	0.845716	0.827416
TIGR01011: rpsB bact (TIGRFAMS protein family)	http://cmr.jcvi.org/tigr-scripts/CMR/HmmReport.cgi?hmm_acc=TIGR01011	0.999976	0.999976	0.999976	0.999976	0.823204	0.950109	0.930401	0.913918
TIGR01012: Sa S2 E A (TIGRFAMS protein family)	http://cmr.jcvi.org/tigr-scripts/CMR/HmmReport.cgi?hmm_acc=TIGR01012	0.999976	0.999976	0.999976	0.999976	0.449834	0.889811	0.696198	0.61914
TIGR01015: hmgA (TIGRFAMS protein family)	http://cmr.jcvi.org/tigr-scripts/CMR/HmmReport.cgi?hmm_acc=TIGR01015	0.999976	0.909061	0.991715	0.999976	0.999976	0.999976	0.999976	0.87179
TIGR01016: sucCoAbeta (TIGRFAMS protein family)	http://cmr.jcvi.org/tigr-scripts/CMR/HmmReport.cgi?hmm_acc=TIGR01016	0.999976	0.999976	0.999976	0.999976	0.580467	0.644993	0.647695	0.821258
TIGR01018: rpsD arch (TIGRFAMS protein family)	http://cmr.jcvi.org/tigr-scripts/CMR/HmmReport.cgi?hmm_acc=TIGR01018	0.999976	0.999976	0.999976	0.999976	0.752316	0.884488	0.758164	0.754145
TIGR01019: sucCoAalpha (TIGRFAMS protein family)	http://cmr.jcvi.org/tigr-scripts/CMR/HmmReport.cgi?hmm_acc=TIGR01019	0.999976	0.999976	0.999976	0.999976	0.686485	0.821258	0.580467	0.745238
TIGR01020: rpsE arch (TIGRFAMS protein family)	http://cmr.jcvi.org/tigr-scripts/CMR/HmmReport.cgi?hmm_acc=TIGR01020	0.999976	0.986639	0.999976	0.999976	0.672842	0.997201	0.785753	0.76261
TIGR01024: rplS bact (TIGRFAMS protein family)	http://cmr.jcvi.org/tigr-scripts/CMR/HmmReport.cgi?hmm_acc=TIGR01024	0.999976	0.999976	0.999976	0.999976	0.862694	0.890197	0.801403	0.830458
TIGR01025: rpsS arch (TIGRFAMS protein family)	http://cmr.jcvi.org/tigr-scripts/CMR/HmmReport.cgi?hmm_acc=TIGR01025	0.999976	0.999976	0.999976	0.999976	0.80924	0.910687	0.815764	0.815854
TIGR01027: proB (TIGRFAMS protein family)	http://cmr.jcvi.org/tigr-scripts/CMR/HmmReport.cgi?hmm_acc=TIGR01027	0.999976	0.87179	0.945072	0.972963	0.936304	0.999976	0.999976	0.999976
TIGR01028: S7 S5 E A (TIGRFAMS protein family)	http://cmr.jcvi.org/tigr-scripts/CMR/HmmReport.cgi?hmm_acc=TIGR01028	0.999976	0.999976	0.999976	0.999976	0.429782	0.863954	0.845807	0.821258
TIGR01033: DUF28 (TIGRFAMS protein family)	http://cmr.jcvi.org/tigr-scripts/CMR/HmmReport.cgi?hmm_acc=TIGR01033	0.83091	0.811089	0.89887	0.999976	0.999976	0.999976	0.999976	0.87179
TIGR01034: metK (TIGRFAMS protein family)	http://cmr.jcvi.org/tigr-scripts/CMR/HmmReport.cgi?hmm_acc=TIGR01034	0.999976	0.999976	0.999976	0.999976	0.895854	0.847165	0.794616	0.769633
TIGR01038: L22 arch (TIGRFAMS protein family)	http://cmr.jcvi.org/tigr-scripts/CMR/HmmReport.cgi?hmm_acc=TIGR01038	0.999976	0.999976	0.999976	0.999976	0.670619	0.948577	0.80924	0.728143
TIGR01039: atpD (TIGRFAMS protein family)	http://cmr.jcvi.org/tigr-scripts/CMR/HmmReport.cgi?hmm_acc=TIGR01039	0.999976	0.999976	0.999976	0.999976	0.746997	0.821583	0.908966	0.87179
TIGR01040: V-ATPase V1 B (TIGRFAMS protein family)	http://cmr.jcvi.org/tigr-scripts/CMR/HmmReport.cgi?hmm_acc=TIGR01040	0.999976	0.999976	0.999976	0.999976	0.925066	0.843033	0.936646	0.938513
TIGR01042: V-ATPase V1 A (TIGRFAMS protein family)	http://cmr.jcvi.org/tigr-scripts/CMR/HmmReport.cgi?hmm_acc=TIGR01042	0.999976	0.999976	0.999976	0.999976	0.975874	0.866129	0.936304	0.966903
TIGR01044: rplV bact (TIGRFAMS protein family)	http://cmr.jcvi.org/tigr-scripts/CMR/HmmReport.cgi?hmm_acc=TIGR01044	0.999976	0.979047	0.999976	0.999976	0.866547	0.999976	0.974216	0.887168
TIGR01046: S10 Arc S20 Euk (TIGRFAMS protein family)	http://cmr.jcvi.org/tigr-scripts/CMR/HmmReport.cgi?hmm_acc=TIGR01046	0.999976	0.999976	0.999976	0.999976	0.774904	0.908921	0.738225	0.728143
TIGR01060: eno (TIGRFAMS protein family)	http://cmr.jcvi.org/tigr-scripts/CMR/HmmReport.cgi?hmm_acc=TIGR01060	0.999976	0.999976	0.999976	0.999976	0.781574	0.930308	0.815854	0.87179
TIGR01064: pyruv kin (TIGRFAMS protein family)	http://cmr.jcvi.org/tigr-scripts/CMR/HmmReport.cgi?hmm_acc=TIGR01064	0.999976	0.999976	0.999976	0.999976	0.83679	0.847057	0.904988	0.954743
TIGR01066: rplM bact (TIGRFAMS protein family)	http://cmr.jcvi.org/tigr-scripts/CMR/HmmReport.cgi?hmm_acc=TIGR01066	0.999976	0.999976	0.999976	0.999976	0.904863	0.87179	0.870337	0.874653
TIGR01067: rplN bact (TIGRFAMS protein family)	http://cmr.jcvi.org/tigr-scripts/CMR/HmmReport.cgi?hmm_acc=TIGR01067	0.999976	0.999976	0.999976	0.999976	0.847412	0.858657	0.882814	0.916773
TIGR01068: thioredoxin (TIGRFAMS protein family)	http://cmr.jcvi.org/tigr-scripts/CMR/HmmReport.cgi?hmm_acc=TIGR01068	0.999976	0.989263	0.999976	0.926959	0.936911	0.959632	0.992953	0.999976
TIGR01071: rplO bact (TIGRFAMS protein family)	http://cmr.jcvi.org/tigr-scripts/CMR/HmmReport.cgi?hmm_acc=TIGR01071	0.999976	0.999976	0.999976	0.999976	0.863117	0.945781	0.974388	0.9029
TIGR01072: murA (TIGRFAMS protein family)	http://cmr.jcvi.org/tigr-scripts/CMR/HmmReport.cgi?hmm_acc=TIGR01072	0.786453	0.301233	0.288809	0.275976	0.999976	0.999976	0.999976	0.999976
TIGR01077: L13 A E (TIGRFAMS protein family)	http://cmr.jcvi.org/tigr-scripts/CMR/HmmReport.cgi?hmm_acc=TIGR01077	0.999976	0.999976	0.999976	0.999976	0.892467	0.887773	0.746997	0.958576
TIGR01079: rplX bact (TIGRFAMS protein family)	http://cmr.jcvi.org/tigr-scripts/CMR/HmmReport.cgi?hmm_acc=TIGR01079	0.999976	0.999976	0.999976	0.999976	0.887773	0.815764	0.896415	0.840831
TIGR01080: rplX A E (TIGRFAMS protein family)	http://cmr.jcvi.org/tigr-scripts/CMR/HmmReport.cgi?hmm_acc=TIGR01080	0.999976	0.999976	0.999976	0.999976	0.827416	0.909133	0.887773	0.842211
TIGR01088: aroQ (TIGRFAMS protein family)	http://cmr.jcvi.org/tigr-scripts/CMR/HmmReport.cgi?hmm_acc=TIGR01088	0.954387	0.997249	0.999976	0.966099	0.999976	0.991226	0.999976	0.988262
TIGR01090: apt (TIGRFAMS protein family)	http://cmr.jcvi.org/tigr-scripts/CMR/HmmReport.cgi?hmm_acc=TIGR01090	0.999976	0.975424	0.999976	0.999976	0.870075	0.999976	0.915572	0.967433
TIGR01093: aroD (TIGRFAMS protein family)	http://cmr.jcvi.org/tigr-scripts/CMR/HmmReport.cgi?hmm_acc=TIGR01093	0.999976	0.999976	0.999976	0.981246	0.928159	0.87774	0.999976	0.988262
TIGR01100: V ATP synt C (TIGRFAMS protein family)	http://cmr.jcvi.org/tigr-scripts/CMR/HmmReport.cgi?hmm_acc=TIGR01100	0.999976	0.999976	0.999976	0.999976	0.871483	0.899789	0.847057	0.871803
TIGR01101: V ATP synt F (TIGRFAMS protein family)	http://cmr.jcvi.org/tigr-scripts/CMR/HmmReport.cgi?hmm_acc=TIGR01101	0.999976	0.999976	0.999976	0.999976	0.833564	0.833564	0.819345	0.866129
TIGR01116: ATPase-IIA1 Ca (TIGRFAMS protein family)	http://cmr.jcvi.org/tigr-scripts/CMR/HmmReport.cgi?hmm_acc=TIGR01116	0.999976	0.999976	0.999976	0.999976	0.765598	0.871803	0.76261	0.826551
TIGR01123: ilvE II (TIGRFAMS protein family)	http://cmr.jcvi.org/tigr-scripts/CMR/HmmReport.cgi?hmm_acc=TIGR01123	0.999976	0.988262	0.999976	0.999976	0.896633	0.999976	0.871803	0.999976
TIGR01124: ilvA 2Cterm (TIGRFAMS protein family)	http://cmr.jcvi.org/tigr-scripts/CMR/HmmReport.cgi?hmm_acc=TIGR01124	0.999976	0.999976	0.999976	0.999976	0.783456	0.87031	0.763975	0.748278
TIGR01126: pdi dom (TIGRFAMS protein family)	http://cmr.jcvi.org/tigr-scripts/CMR/HmmReport.cgi?hmm_acc=TIGR01126	0.999976	0.999976	0.999976	0.999976	0.755062	0.902072	0.561672	0.566453
TIGR01130: ER PDI fam (TIGRFAMS protein family)	http://cmr.jcvi.org/tigr-scripts/CMR/HmmReport.cgi?hmm_acc=TIGR01130	0.999976	0.999976	0.999976	0.999976	0.847057	0.958898	0.786291	0.734348
TIGR01131: ATP synt 6 or A (TIGRFAMS protein family)	http://cmr.jcvi.org/tigr-scripts/CMR/HmmReport.cgi?hmm_acc=TIGR01131	0.906495	0.999976	0.858233	0.999976	0.999976	0.995572	0.999976	0.989371
TIGR01134: purF (TIGRFAMS protein family)	http://cmr.jcvi.org/tigr-scripts/CMR/HmmReport.cgi?hmm_acc=TIGR01134	0.999976	0.999976	0.999976	0.999976	0.787893	0.851974	0.728143	0.716942
TIGR01137: cysta beta (TIGRFAMS protein family)	http://cmr.jcvi.org/tigr-scripts/CMR/HmmReport.cgi?hmm_acc=TIGR01137	0.940597	0.999976	0.999976	0.999976	0.999976	0.936304	0.887773	0.799654
TIGR01141: hisC (TIGRFAMS protein family)	http://cmr.jcvi.org/tigr-scripts/CMR/HmmReport.cgi?hmm_acc=TIGR01141	0.883336	0.851974	0.896989	0.833864	0.999976	0.999976	0.999976	0.999976
TIGR01145: ATP synt delta (TIGRFAMS protein family)	http://cmr.jcvi.org/tigr-scripts/CMR/HmmReport.cgi?hmm_acc=TIGR01145	0.999976	0.999976	0.999976	0.989888	0.866547	0.973314	0.936304	0.992953
TIGR01146: ATPsyn F1gamma (TIGRFAMS protein family)	http://cmr.jcvi.org/tigr-scripts/CMR/HmmReport.cgi?hmm_acc=TIGR01146	0.984825	0.999976	0.999976	0.999976	0.998839	0.971954	0.967379	0.907613
TIGR01147: V ATP synt G (TIGRFAMS protein family)	http://cmr.jcvi.org/tigr-scripts/CMR/HmmReport.cgi?hmm_acc=TIGR01147	0.999976	0.999976	0.999976	0.999976	0.884488	0.851974	0.937252	0.973553
TIGR01160: SUI1 MOF2 (TIGRFAMS protein family)	http://cmr.jcvi.org/tigr-scripts/CMR/HmmReport.cgi?hmm_acc=TIGR01160	0.999976	0.999976	0.999976	0.999976	0.76261	0.884488	0.895854	0.874586
TIGR01161: purK (TIGRFAMS protein family)	http://cmr.jcvi.org/tigr-scripts/CMR/HmmReport.cgi?hmm_acc=TIGR01161	0.999976	0.999976	0.999976	0.999976	0.892467	0.968012	0.909189	0.971886
TIGR01162: purE (TIGRFAMS protein family)	http://cmr.jcvi.org/tigr-scripts/CMR/HmmReport.cgi?hmm_acc=TIGR01162	0.999976	0.999976	0.999976	0.999976	0.892467	0.968012	0.909189	0.971886
TIGR01163: rpe (TIGRFAMS protein family)	http://cmr.jcvi.org/tigr-scripts/CMR/HmmReport.cgi?hmm_acc=TIGR01163	0.999976	0.999976	0.999976	0.999976	0.812944	0.870075	0.871803	0.870075
TIGR01164: rplP bact (TIGRFAMS protein family)	http://cmr.jcvi.org/tigr-scripts/CMR/HmmReport.cgi?hmm_acc=TIGR01164	0.887833	0.877488	0.999976	0.945357	0.999976	0.999976	0.967433	0.999976
TIGR01169: rplA bact (TIGRFAMS protein family)	http://cmr.jcvi.org/tigr-scripts/CMR/HmmReport.cgi?hmm_acc=TIGR01169	0.999976	0.999976	0.999976	0.999976	0.871803	0.951343	0.911342	0.96059
TIGR01171: rplB bact (TIGRFAMS protein family)	http://cmr.jcvi.org/tigr-scripts/CMR/HmmReport.cgi?hmm_acc=TIGR01171	0.999976	0.999976	0.999976	0.999976	0.757331	0.882197	0.945062	0.858657
TIGR01179: galE (TIGRFAMS protein family)	http://cmr.jcvi.org/tigr-scripts/CMR/HmmReport.cgi?hmm_acc=TIGR01179	0.998839	0.981207	0.992953	0.997004	0.93713	0.999976	0.999976	0.999976
TIGR01180: aman2 put (TIGRFAMS protein family)	http://cmr.jcvi.org/tigr-scripts/CMR/HmmReport.cgi?hmm_acc=TIGR01180	0.882197	0.84403	0.827416	0.926728	0.991226	0.967433	0.999976	0.999976
TIGR01197: nramp (TIGRFAMS protein family)	http://cmr.jcvi.org/tigr-scripts/CMR/HmmReport.cgi?hmm_acc=TIGR01197	0.999976	0.999976	0.995494	0.954015	0.968895	0.932766	0.988242	0.999976
TIGR01211: ELP3 (TIGRFAMS protein family)	http://cmr.jcvi.org/tigr-scripts/CMR/HmmReport.cgi?hmm_acc=TIGR01211	0.999976	0.975874	0.968012	0.999976	0.975874	0.999976	0.999976	0.936911
TIGR01214: rmlD (TIGRFAMS protein family)	http://cmr.jcvi.org/tigr-scripts/CMR/HmmReport.cgi?hmm_acc=TIGR01214	0.919742	0.999976	0.887773	0.851974	0.999976	0.951299	0.999976	0.999976
TIGR01216: ATP synt epsi (TIGRFAMS protein family)	http://cmr.jcvi.org/tigr-scripts/CMR/HmmReport.cgi?hmm_acc=TIGR01216	0.999976	0.938045	0.999976	0.999976	0.87179	0.999976	0.979266	0.852943
TIGR01217: ac ac CoA syn (TIGRFAMS protein family)	http://cmr.jcvi.org/tigr-scripts/CMR/HmmReport.cgi?hmm_acc=TIGR01217	0.896593	0.809342	0.790954	0.991226	0.999976	0.966202	0.999976	0.989786
TIGR01226: phe am lyase (TIGRFAMS protein family)	http://cmr.jcvi.org/tigr-scripts/CMR/HmmReport.cgi?hmm_acc=TIGR01226	0.999976	0.999976	0.93713	0.999976	0.824675	0.786291	0.999976	0.755062
TIGR01229: rocF arginase (TIGRFAMS protein family)	http://cmr.jcvi.org/tigr-scripts/CMR/HmmReport.cgi?hmm_acc=TIGR01229	0.927567	0.999976	0.999976	0.999976	0.999976	0.919742	0.953664	0.935355
TIGR01230: agmatinase (TIGRFAMS protein family)	http://cmr.jcvi.org/tigr-scripts/CMR/HmmReport.cgi?hmm_acc=TIGR01230	0.913918	0.999976	0.999976	0.985784	0.999976	0.728143	0.507133	0.631963
TIGR01235: pyruv carbox (TIGRFAMS protein family)	http://cmr.jcvi.org/tigr-scripts/CMR/HmmReport.cgi?hmm_acc=TIGR01235	0.999976	0.987584	0.999976	0.999976	0.799654	0.996608	0.827416	0.87179
TIGR01236: D1pyr5carbox1 (TIGRFAMS protein family)	http://cmr.jcvi.org/tigr-scripts/CMR/HmmReport.cgi?hmm_acc=TIGR01236	0.566453	0.786291	0.558806	0.580467	0.999976	0.999976	0.999976	0.999976
TIGR01240: mevDPdecarb (TIGRFAMS protein family)	http://cmr.jcvi.org/tigr-scripts/CMR/HmmReport.cgi?hmm_acc=TIGR01240	0.999976	0.999976	0.999976	0.999976	0.794616	0.844654	0.880893	0.866547
TIGR01241: FtsH fam (TIGRFAMS protein family)	http://cmr.jcvi.org/tigr-scripts/CMR/HmmReport.cgi?hmm_acc=TIGR01241	0.997004	0.999976	0.999976	0.999976	0.967433	0.967211	0.871803	0.913918
TIGR01242: 26Sp45 (TIGRFAMS protein family)	http://cmr.jcvi.org/tigr-scripts/CMR/HmmReport.cgi?hmm_acc=TIGR01242	0.999976	0.999976	0.999976	0.999976	0.61914	0.61914	0.790954	0.851974
TIGR01243: CDC48 (TIGRFAMS protein family)	http://cmr.jcvi.org/tigr-scripts/CMR/HmmReport.cgi?hmm_acc=TIGR01243	0.999976	0.999976	0.999976	0.986147	0.960627	0.812944	0.799871	0.997307
TIGR01245: trpD (TIGRFAMS protein family)	http://cmr.jcvi.org/tigr-scripts/CMR/HmmReport.cgi?hmm_acc=TIGR01245	0.999976	0.999976	0.999976	0.992715	0.850164	0.953647	0.887773	0.990885
TIGR01251: ribP PPkin (TIGRFAMS protein family)	http://cmr.jcvi.org/tigr-scripts/CMR/HmmReport.cgi?hmm_acc=TIGR01251	0.999976	0.999976	0.999976	0.999976	0.732686	0.882197	0.707398	0.781651
TIGR01262: maiA (TIGRFAMS protein family)	http://cmr.jcvi.org/tigr-scripts/CMR/HmmReport.cgi?hmm_acc=TIGR01262	0.944901	0.916322	0.916773	0.900423	0.999976	0.999976	0.999976	0.999976
TIGR01263: 4HPPD (TIGRFAMS protein family)	http://cmr.jcvi.org/tigr-scripts/CMR/HmmReport.cgi?hmm_acc=TIGR01263	0.671643	0.847165	0.815764	0.774904	0.999976	0.962981	0.882197	0.999976
TIGR01266: fum ac acetase (TIGRFAMS protein family)	http://cmr.jcvi.org/tigr-scripts/CMR/HmmReport.cgi?hmm_acc=TIGR01266	0.976602	0.966867	0.967433	0.988242	0.999976	0.866456	0.919347	0.696198
TIGR01274: ACC deam (TIGRFAMS protein family)	http://cmr.jcvi.org/tigr-scripts/CMR/HmmReport.cgi?hmm_acc=TIGR01274	0.999976	0.999976	0.997498	0.999976	0.958576	0.956399	0.985784	0.895854
TIGR01292: TRX reduct (TIGRFAMS protein family)	http://cmr.jcvi.org/tigr-scripts/CMR/HmmReport.cgi?hmm_acc=TIGR01292	0.999976	0.999976	0.999976	0.999976	0.815854	0.835025	0.786633	0.821258
TIGR01297: CDF (TIGRFAMS protein family)	http://cmr.jcvi.org/tigr-scripts/CMR/HmmReport.cgi?hmm_acc=TIGR01297	0.967614	0.999976	0.999976	0.813843	0.999976	0.999976	0.848418	0.999976
TIGR01302: IMP dehydrog (TIGRFAMS protein family)	http://cmr.jcvi.org/tigr-scripts/CMR/HmmReport.cgi?hmm_acc=TIGR01302	0.999976	0.999976	0.999976	0.999976	0.636542	0.89887	0.744473	0.733489
TIGR01307: pgm bpd ind (TIGRFAMS protein family)	http://cmr.jcvi.org/tigr-scripts/CMR/HmmReport.cgi?hmm_acc=TIGR01307	0.999976	0.882197	0.788272	0.827416	0.633564	0.999976	0.999976	0.999976
TIGR01308: rpmD bact (TIGRFAMS protein family)	http://cmr.jcvi.org/tigr-scripts/CMR/HmmReport.cgi?hmm_acc=TIGR01308	0.999976	0.999976	0.999976	0.999976	0.920342	0.851974	0.950062	0.906495
TIGR01310: L7 (TIGRFAMS protein family)	http://cmr.jcvi.org/tigr-scripts/CMR/HmmReport.cgi?hmm_acc=TIGR01310	0.999976	0.999976	0.999976	0.999976	0.733489	0.851974	0.810647	0.780296
TIGR01311: glycerol kin (TIGRFAMS protein family)	http://cmr.jcvi.org/tigr-scripts/CMR/HmmReport.cgi?hmm_acc=TIGR01311	0.999976	0.999976	0.999976	0.999976	0.904711	0.758164	0.961949	0.921096
TIGR01313: therm gnt kin (TIGRFAMS protein family)	http://cmr.jcvi.org/tigr-scripts/CMR/HmmReport.cgi?hmm_acc=TIGR01313	0.847412	0.755062	0.814992	0.935711	0.999976	0.999976	0.999976	0.999976
TIGR01315: 5C CHO kinase (TIGRFAMS protein family)	http://cmr.jcvi.org/tigr-scripts/CMR/HmmReport.cgi?hmm_acc=TIGR01315	0.999976	0.999976	0.999976	0.999976	0.597963	0.870968	0.922225	0.913918
TIGR01317: GOGAT sm gam (TIGRFAMS protein family)	http://cmr.jcvi.org/tigr-scripts/CMR/HmmReport.cgi?hmm_acc=TIGR01317	0.997004	0.981207	0.850261	0.972086	0.986639	0.999976	0.999976	0.999976
TIGR01326: OAH OAS sulfhy (TIGRFAMS protein family)	http://cmr.jcvi.org/tigr-scripts/CMR/HmmReport.cgi?hmm_acc=TIGR01326	0.814992	0.805122	0.774781	0.780296	0.999976	0.999976	0.999976	0.999976
TIGR01327: PGDH (TIGRFAMS protein family)	http://cmr.jcvi.org/tigr-scripts/CMR/HmmReport.cgi?hmm_acc=TIGR01327	0.809019	0.89887	0.786291	0.775738	0.999976	0.999976	0.999976	0.999976
TIGR01330: bisphos HAL2 (TIGRFAMS protein family)	http://cmr.jcvi.org/tigr-scripts/CMR/HmmReport.cgi?hmm_acc=TIGR01330	0.999976	0.999976	0.999976	0.999976	0.882197	0.836861	0.796635	0.831774
TIGR01340: aconitase mito (TIGRFAMS protein family)	http://cmr.jcvi.org/tigr-scripts/CMR/HmmReport.cgi?hmm_acc=TIGR01340	0.999976	0.999976	0.999976	0.993728	0.815854	0.876401	0.909061	0.999976
TIGR01344: malate syn A (TIGRFAMS protein family)	http://cmr.jcvi.org/tigr-scripts/CMR/HmmReport.cgi?hmm_acc=TIGR01344	0.871803	0.999976	0.999976	0.999976	0.999976	0.943512	0.871045	0.884488
TIGR01346: isocit lyase (TIGRFAMS protein family)	http://cmr.jcvi.org/tigr-scripts/CMR/HmmReport.cgi?hmm_acc=TIGR01346	0.999976	0.999976	0.999976	0.999976	0.845716	0.817648	0.814991	0.894192
TIGR01347: sucB (TIGRFAMS protein family)	http://cmr.jcvi.org/tigr-scripts/CMR/HmmReport.cgi?hmm_acc=TIGR01347	0.999976	0.999976	0.999976	0.999976	0.939313	0.881031	0.936112	0.949658
TIGR01349: PDHac trf mito (TIGRFAMS protein family)	http://cmr.jcvi.org/tigr-scripts/CMR/HmmReport.cgi?hmm_acc=TIGR01349	0.999976	0.999976	0.999976	0.999976	0.666649	0.897989	0.853652	0.738225
TIGR01350: lipoamide DH (TIGRFAMS protein family)	http://cmr.jcvi.org/tigr-scripts/CMR/HmmReport.cgi?hmm_acc=TIGR01350	0.999976	0.999976	0.999976	0.999976	0.814992	0.827416	0.955158	0.967433
TIGR01351: adk (TIGRFAMS protein family)	http://cmr.jcvi.org/tigr-scripts/CMR/HmmReport.cgi?hmm_acc=TIGR01351	0.999976	0.999976	0.999976	0.999976	0.901564	0.972619	0.863435	0.918023
TIGR01354: cyt deam tetra (TIGRFAMS protein family)	http://cmr.jcvi.org/tigr-scripts/CMR/HmmReport.cgi?hmm_acc=TIGR01354	0.999976	0.999976	0.999976	0.974216	0.87179	0.866129	0.999976	0.99989
TIGR01356: aroA (TIGRFAMS protein family)	http://cmr.jcvi.org/tigr-scripts/CMR/HmmReport.cgi?hmm_acc=TIGR01356	0.866129	0.999976	0.827416	0.870075	0.999976	0.89446	0.999976	0.999976
TIGR01357: aroB (TIGRFAMS protein family)	http://cmr.jcvi.org/tigr-scripts/CMR/HmmReport.cgi?hmm_acc=TIGR01357	0.866129	0.999976	0.827416	0.870075	0.999976	0.89446	0.999976	0.999976
TIGR01358: DAHP synth II (TIGRFAMS protein family)	http://cmr.jcvi.org/tigr-scripts/CMR/HmmReport.cgi?hmm_acc=TIGR01358	0.999976	0.999976	0.951343	0.830295	0.912895	0.999976	0.985784	0.999976
TIGR01359: UMP CMP kin fam (TIGRFAMS protein family)	http://cmr.jcvi.org/tigr-scripts/CMR/HmmReport.cgi?hmm_acc=TIGR01359	0.999976	0.999976	0.999976	0.999976	0.851974	0.806689	0.912542	0.934727
TIGR01364: serC 1 (TIGRFAMS protein family)	http://cmr.jcvi.org/tigr-scripts/CMR/HmmReport.cgi?hmm_acc=TIGR01364	0.999976	0.962714	0.999976	0.999976	0.871803	0.999976	0.916773	0.959632
TIGR01368: CPSaseIIsmall (TIGRFAMS protein family)	http://cmr.jcvi.org/tigr-scripts/CMR/HmmReport.cgi?hmm_acc=TIGR01368	0.999976	0.927852	0.967433	0.999976	0.958474	0.999976	0.999976	0.988262
TIGR01369: CPSaseII lrg (TIGRFAMS protein family)	http://cmr.jcvi.org/tigr-scripts/CMR/HmmReport.cgi?hmm_acc=TIGR01369	0.999976	0.999976	0.967433	0.999976	0.986763	0.966001	0.886441	0.854821
TIGR01370: cysRS (TIGRFAMS protein family)	http://cmr.jcvi.org/tigr-scripts/CMR/HmmReport.cgi?hmm_acc=TIGR01370	0.999976	0.999976	0.999976	0.999976	0.684941	0.763293	0.850261	0.95738
TIGR01371: met syn B12ind (TIGRFAMS protein family)	http://cmr.jcvi.org/tigr-scripts/CMR/HmmReport.cgi?hmm_acc=TIGR01371	0.999976	0.999976	0.999976	0.999976	0.784412	0.9029	0.733489	0.725816
TIGR01378: thi PPkinase (TIGRFAMS protein family)	http://cmr.jcvi.org/tigr-scripts/CMR/HmmReport.cgi?hmm_acc=TIGR01378	0.999976	0.999976	0.999976	0.999976	0.895854	0.945072	0.934727	0.827416
TIGR01381: E1 like apg7 (TIGRFAMS protein family)	http://cmr.jcvi.org/tigr-scripts/CMR/HmmReport.cgi?hmm_acc=TIGR01381	0.999976	0.999976	0.999976	0.999976	0.968854	0.9029	0.951343	0.976643
TIGR01385: TFSII (TIGRFAMS protein family)	http://cmr.jcvi.org/tigr-scripts/CMR/HmmReport.cgi?hmm_acc=TIGR01385	0.999976	0.999976	0.999976	0.999976	0.711839	0.899747	0.763789	0.767959
TIGR01392: homoserO Ac trn (TIGRFAMS protein family)	http://cmr.jcvi.org/tigr-scripts/CMR/HmmReport.cgi?hmm_acc=TIGR01392	0.999976	0.999976	0.999976	0.999976	0.810647	0.87179	0.888919	0.821258
TIGR01393: lepA (TIGRFAMS protein family)	http://cmr.jcvi.org/tigr-scripts/CMR/HmmReport.cgi?hmm_acc=TIGR01393	0.999976	0.999976	0.999976	0.999976	0.87774	0.840831	0.827416	0.7967
TIGR01408: Ube1 (TIGRFAMS protein family)	http://cmr.jcvi.org/tigr-scripts/CMR/HmmReport.cgi?hmm_acc=TIGR01408	0.999976	0.999976	0.999976	0.999976	0.870075	0.938513	0.912724	0.843033
TIGR01413: Dyp perox fam (TIGRFAMS protein family)	http://cmr.jcvi.org/tigr-scripts/CMR/HmmReport.cgi?hmm_acc=TIGR01413	0.135755	0.786291	0.934727	0.916773	0.999976	0.999976	0.999976	0.999976
TIGR01416: Rieske proteo (TIGRFAMS protein family)	http://cmr.jcvi.org/tigr-scripts/CMR/HmmReport.cgi?hmm_acc=TIGR01416	0.999976	0.974055	0.995979	0.999976	0.937998	0.999976	0.988242	0.951343
TIGR01418: PEP synth (TIGRFAMS protein family)	http://cmr.jcvi.org/tigr-scripts/CMR/HmmReport.cgi?hmm_acc=TIGR01418	0.76261	0.671247	0.728143	0.999976	0.999976	0.999976	0.999976	0.945072
TIGR01421: gluta reduc 1 (TIGRFAMS protein family)	http://cmr.jcvi.org/tigr-scripts/CMR/HmmReport.cgi?hmm_acc=TIGR01421	0.999976	0.999976	0.999976	0.999976	0.799654	0.804618	0.847165	0.921096
TIGR01425: SRP54 euk (TIGRFAMS protein family)	http://cmr.jcvi.org/tigr-scripts/CMR/HmmReport.cgi?hmm_acc=TIGR01425	0.999976	0.999976	0.985784	0.999976	0.814992	0.901564	0.997498	0.938513
TIGR01428: HAD type II (TIGRFAMS protein family)	http://cmr.jcvi.org/tigr-scripts/CMR/HmmReport.cgi?hmm_acc=TIGR01428	0.951343	0.901564	0.885055	0.936304	0.999976	0.999976	0.999976	0.999976
TIGR01429: AMP deaminase (TIGRFAMS protein family)	http://cmr.jcvi.org/tigr-scripts/CMR/HmmReport.cgi?hmm_acc=TIGR01429	0.999976	0.999976	0.999976	0.999976	0.652659	0.815764	0.733489	0.785753
TIGR01430: aden deam (TIGRFAMS protein family)	http://cmr.jcvi.org/tigr-scripts/CMR/HmmReport.cgi?hmm_acc=TIGR01430	0.812944	0.871803	0.76261	0.671247	0.999976	0.999976	0.999976	0.999976
TIGR01452: PGP euk (TIGRFAMS protein family)	http://cmr.jcvi.org/tigr-scripts/CMR/HmmReport.cgi?hmm_acc=TIGR01452	0.883772	0.948496	0.997004	0.964627	0.961902	0.968012	0.999976	0.999976
TIGR01456: CECR5 (TIGRFAMS protein family)	http://cmr.jcvi.org/tigr-scripts/CMR/HmmReport.cgi?hmm_acc=TIGR01456	0.999976	0.999976	0.999976	0.888672	0.938513	0.87179	0.827416	0.999976
TIGR01460: HAD-SF-IIA (TIGRFAMS protein family)	http://cmr.jcvi.org/tigr-scripts/CMR/HmmReport.cgi?hmm_acc=TIGR01460	0.999976	0.999976	0.999976	0.87179	0.956694	0.945072	0.945062	0.999976
TIGR01464: hemE (TIGRFAMS protein family)	http://cmr.jcvi.org/tigr-scripts/CMR/HmmReport.cgi?hmm_acc=TIGR01464	0.999976	0.999976	0.999976	0.962981	0.945072	0.851974	0.945774	0.999976
TIGR01470: cysG Nterm (TIGRFAMS protein family)	http://cmr.jcvi.org/tigr-scripts/CMR/HmmReport.cgi?hmm_acc=TIGR01470	0.966202	0.999976	0.999976	0.923118	0.994997	0.799522	0.882131	0.999976
TIGR01472: gmd (TIGRFAMS protein family)	http://cmr.jcvi.org/tigr-scripts/CMR/HmmReport.cgi?hmm_acc=TIGR01472	0.882197	0.882197	0.840831	0.999976	0.999976	0.999976	0.999976	0.934727
TIGR01473: cyoE ctaB (TIGRFAMS protein family)	http://cmr.jcvi.org/tigr-scripts/CMR/HmmReport.cgi?hmm_acc=TIGR01473	0.999976	0.980748	0.893574	0.938513	0.895854	0.999976	0.999976	0.999976
TIGR01474: ubiA proteo (TIGRFAMS protein family)	http://cmr.jcvi.org/tigr-scripts/CMR/HmmReport.cgi?hmm_acc=TIGR01474	0.999976	0.99989	0.999976	0.999976	0.867945	0.982673	0.902306	0.851974
TIGR01484: HAD-SF-IIB (TIGRFAMS protein family)	http://cmr.jcvi.org/tigr-scripts/CMR/HmmReport.cgi?hmm_acc=TIGR01484	0.999976	0.999976	0.999976	0.999976	0.746997	0.840137	0.826373	0.871045
TIGR01488: HAD-SF-IB (TIGRFAMS protein family)	http://cmr.jcvi.org/tigr-scripts/CMR/HmmReport.cgi?hmm_acc=TIGR01488	0.906404	0.848777	0.948761	0.870075	0.999976	0.999976	0.999976	0.999976
TIGR01489: DKMTPPase-SF (TIGRFAMS protein family)	http://cmr.jcvi.org/tigr-scripts/CMR/HmmReport.cgi?hmm_acc=TIGR01489	0.908921	0.999976	0.999976	0.946873	0.998199	0.999976	0.894573	0.999976
TIGR01493: HAD-SF-IA-v2 (TIGRFAMS protein family)	http://cmr.jcvi.org/tigr-scripts/CMR/HmmReport.cgi?hmm_acc=TIGR01493	0.936304	0.999976	0.907011	0.881797	0.999976	0.999976	0.997004	0.999976
TIGR01494: ATPase P-type (TIGRFAMS protein family)	http://cmr.jcvi.org/tigr-scripts/CMR/HmmReport.cgi?hmm_acc=TIGR01494	0.999976	0.975424	0.999976	0.977021	0.907881	0.999976	0.999976	0.988634
TIGR01496: DHPS (TIGRFAMS protein family)	http://cmr.jcvi.org/tigr-scripts/CMR/HmmReport.cgi?hmm_acc=TIGR01496	0.999976	0.999976	0.999976	0.999976	0.801403	0.913918	0.967171	0.847165
TIGR01498: folK (TIGRFAMS protein family)	http://cmr.jcvi.org/tigr-scripts/CMR/HmmReport.cgi?hmm_acc=TIGR01498	0.999976	0.999976	0.999976	0.999976	0.801403	0.913918	0.967171	0.847165
TIGR01499: folC (TIGRFAMS protein family)	http://cmr.jcvi.org/tigr-scripts/CMR/HmmReport.cgi?hmm_acc=TIGR01499	0.937998	0.999976	0.999976	0.999976	0.993302	0.626795	0.794616	0.926728
TIGR01502: B methylAsp ase (TIGRFAMS protein family)	http://cmr.jcvi.org/tigr-scripts/CMR/HmmReport.cgi?hmm_acc=TIGR01502	0.787907	0.831164	0.780296	0.786291	0.999976	0.999976	0.999976	0.999976
TIGR01507: hopene cyclase (TIGRFAMS protein family)	http://cmr.jcvi.org/tigr-scripts/CMR/HmmReport.cgi?hmm_acc=TIGR01507	0.999976	0.882197	0.946099	0.966099	0.945569	0.999976	0.999976	0.975874
TIGR01509: HAD-SF-IA-v3 (TIGRFAMS protein family)	http://cmr.jcvi.org/tigr-scripts/CMR/HmmReport.cgi?hmm_acc=TIGR01509	0.999976	0.999976	0.999976	0.999976	0.919742	0.810647	0.890501	0.900423
TIGR01511: ATPase-IB1 Cu (TIGRFAMS protein family)	http://cmr.jcvi.org/tigr-scripts/CMR/HmmReport.cgi?hmm_acc=TIGR01511	0.885877	0.999976	0.999976	0.924775	0.999976	0.999976	0.985784	0.966867
TIGR01514: NAPRTase (TIGRFAMS protein family)	http://cmr.jcvi.org/tigr-scripts/CMR/HmmReport.cgi?hmm_acc=TIGR01514	0.999976	0.916773	0.922797	0.999976	0.908921	0.999976	0.999976	0.869336
TIGR01517: ATPase-IIB Ca (TIGRFAMS protein family)	http://cmr.jcvi.org/tigr-scripts/CMR/HmmReport.cgi?hmm_acc=TIGR01517	0.835025	0.796635	0.82964	0.999976	0.786453	0.999976	0.796635	0.809342
TIGR01520: FruBisAldo II A (TIGRFAMS protein family)	http://cmr.jcvi.org/tigr-scripts/CMR/HmmReport.cgi?hmm_acc=TIGR01520	0.999976	0.999976	0.999976	0.999976	0.566453	0.906263	0.821258	0.794616
TIGR01522: ATPase-IIA2 Ca (TIGRFAMS protein family)	http://cmr.jcvi.org/tigr-scripts/CMR/HmmReport.cgi?hmm_acc=TIGR01522	0.89887	0.882197	0.982673	0.999976	0.999976	0.999976	0.999941	0.98025
TIGR01523: ATPase-IID K-Na (TIGRFAMS protein family)	http://cmr.jcvi.org/tigr-scripts/CMR/HmmReport.cgi?hmm_acc=TIGR01523	0.999976	0.91111	0.842734	0.784412	0.745238	0.989786	0.999976	0.999976
TIGR01525: ATPase-IB hvy (TIGRFAMS protein family)	http://cmr.jcvi.org/tigr-scripts/CMR/HmmReport.cgi?hmm_acc=TIGR01525	0.885877	0.999976	0.999976	0.924775	0.999976	0.999976	0.985784	0.966867
TIGR01534: GAPDH-I (TIGRFAMS protein family)	http://cmr.jcvi.org/tigr-scripts/CMR/HmmReport.cgi?hmm_acc=TIGR01534	0.746997	0.753035	0.858657	0.826702	0.988242	0.999976	0.999976	0.999976
TIGR01536: asn synth AEB (TIGRFAMS protein family)	http://cmr.jcvi.org/tigr-scripts/CMR/HmmReport.cgi?hmm_acc=TIGR01536	0.999976	0.987584	0.999976	0.990071	0.826346	0.9966	0.805122	0.992953
TIGR01549: HAD-SF-IA-v1 (TIGRFAMS protein family)	http://cmr.jcvi.org/tigr-scripts/CMR/HmmReport.cgi?hmm_acc=TIGR01549	0.911256	0.999976	0.989263	0.941878	0.999976	0.827416	0.993926	0.999976
TIGR01550: DOC P1 (TIGRFAMS protein family)	http://cmr.jcvi.org/tigr-scripts/CMR/HmmReport.cgi?hmm_acc=TIGR01550	0.84486	0.882931	0.882931	0.898814	0.999976	0.999976	0.999976	0.999976
TIGR01559: squal synth (TIGRFAMS protein family)	http://cmr.jcvi.org/tigr-scripts/CMR/HmmReport.cgi?hmm_acc=TIGR01559	0.999976	0.991226	0.999976	0.999976	0.952982	0.992695	0.858657	0.882931
TIGR01571: A thal Cys rich (TIGRFAMS protein family)	http://cmr.jcvi.org/tigr-scripts/CMR/HmmReport.cgi?hmm_acc=TIGR01571	0.999976	0.999976	0.999976	0.999976	0.728143	0.66191	0.76261	0.781651
TIGR01622: SF-CC1 (TIGRFAMS protein family)	http://cmr.jcvi.org/tigr-scripts/CMR/HmmReport.cgi?hmm_acc=TIGR01622	0.999976	0.999976	0.999976	0.999976	0.877075	0.916773	0.884488	0.912895
TIGR01632: L11 bact (TIGRFAMS protein family)	http://cmr.jcvi.org/tigr-scripts/CMR/HmmReport.cgi?hmm_acc=TIGR01632	0.999976	0.973244	0.999976	0.999976	0.885877	0.999976	0.953664	0.851974
TIGR01642: U2AF lg (TIGRFAMS protein family)	http://cmr.jcvi.org/tigr-scripts/CMR/HmmReport.cgi?hmm_acc=TIGR01642	0.728143	0.665223	0.76261	0.999976	0.999976	0.999976	0.999976	0.872459
TIGR01647: ATPase-IIIA H (TIGRFAMS protein family)	http://cmr.jcvi.org/tigr-scripts/CMR/HmmReport.cgi?hmm_acc=TIGR01647	0.999976	0.999976	0.999976	0.999976	0.99989	0.887854	0.814991	0.999976
TIGR01652: ATPase-Plipid (TIGRFAMS protein family)	http://cmr.jcvi.org/tigr-scripts/CMR/HmmReport.cgi?hmm_acc=TIGR01652	0.999976	0.919742	0.929962	0.862849	0.999976	0.999976	0.999976	0.999976
TIGR01657: P-ATPase-V (TIGRFAMS protein family)	http://cmr.jcvi.org/tigr-scripts/CMR/HmmReport.cgi?hmm_acc=TIGR01657	0.999976	0.999976	0.999976	0.999976	0.997004	0.87179	0.997046	0.982673
TIGR01681: HAD-SF-IIIC (TIGRFAMS protein family)	http://cmr.jcvi.org/tigr-scripts/CMR/HmmReport.cgi?hmm_acc=TIGR01681	0.999976	0.999976	0.999976	0.999976	0.827416	0.87179	0.783456	0.756203
TIGR01685: MDP-1 (TIGRFAMS protein family)	http://cmr.jcvi.org/tigr-scripts/CMR/HmmReport.cgi?hmm_acc=TIGR01685	0.999976	0.999976	0.999976	0.999976	0.827416	0.87179	0.783456	0.756203
TIGR01694: MTAP (TIGRFAMS protein family)	http://cmr.jcvi.org/tigr-scripts/CMR/HmmReport.cgi?hmm_acc=TIGR01694	0.999976	0.999976	0.999976	0.999976	0.80924	0.972963	0.821258	0.887717
TIGR01697: PNPH-PUNA-XAPA (TIGRFAMS protein family)	http://cmr.jcvi.org/tigr-scripts/CMR/HmmReport.cgi?hmm_acc=TIGR01697	0.999976	0.967433	0.999976	0.999976	0.935355	0.999976	0.821258	0.809701
TIGR01700: PNPH (TIGRFAMS protein family)	http://cmr.jcvi.org/tigr-scripts/CMR/HmmReport.cgi?hmm_acc=TIGR01700	0.999976	0.967433	0.999976	0.999976	0.935355	0.999976	0.821258	0.809701
TIGR01722: MMSDH (TIGRFAMS protein family)	http://cmr.jcvi.org/tigr-scripts/CMR/HmmReport.cgi?hmm_acc=TIGR01722	0.999976	0.999976	0.999976	0.999976	0.910171	0.732686	0.711839	0.781651
TIGR01733: AA-adenyl-dom (TIGRFAMS protein family)	http://cmr.jcvi.org/tigr-scripts/CMR/HmmReport.cgi?hmm_acc=TIGR01733	0.988262	0.566453	0.925947	0.973553	0.999976	0.999976	0.999976	0.988242
TIGR01735: FGAM synt (TIGRFAMS protein family)	http://cmr.jcvi.org/tigr-scripts/CMR/HmmReport.cgi?hmm_acc=TIGR01735	0.964501	0.991226	0.872321	0.87179	0.999976	0.992519	0.999976	0.999976
TIGR01740: pyrF (TIGRFAMS protein family)	http://cmr.jcvi.org/tigr-scripts/CMR/HmmReport.cgi?hmm_acc=TIGR01740	0.999976	0.999976	0.999976	0.999976	0.911466	0.966099	0.961902	0.916675
TIGR01746: Thioester-redct (TIGRFAMS protein family)	http://cmr.jcvi.org/tigr-scripts/CMR/HmmReport.cgi?hmm_acc=TIGR01746	0.999976	0.733489	0.908989	0.821258	0.999976	0.999976	0.999976	0.999976
TIGR01772: MDH euk gproteo (TIGRFAMS protein family)	http://cmr.jcvi.org/tigr-scripts/CMR/HmmReport.cgi?hmm_acc=TIGR01772	0.999976	0.999976	0.999976	0.934727	0.94127	0.908966	0.914648	0.957786
TIGR01780: SSADH (TIGRFAMS protein family)	http://cmr.jcvi.org/tigr-scripts/CMR/HmmReport.cgi?hmm_acc=TIGR01780	0.986147	0.999976	0.966332	0.919997	0.999976	0.999976	0.999976	0.999976
TIGR01787: squalene cyclas (TIGRFAMS protein family)	http://cmr.jcvi.org/tigr-scripts/CMR/HmmReport.cgi?hmm_acc=TIGR01787	0.944134	0.725816	0.798852	0.999976	0.999976	0.999976	0.999976	0.999976
TIGR01788: Glu-decarb-GAD (TIGRFAMS protein family)	http://cmr.jcvi.org/tigr-scripts/CMR/HmmReport.cgi?hmm_acc=TIGR01788	0.926728	0.871803	0.826373	0.826373	0.999976	0.999976	0.968012	0.892467
TIGR01792: urease alph (TIGRFAMS protein family)	http://cmr.jcvi.org/tigr-scripts/CMR/HmmReport.cgi?hmm_acc=TIGR01792	0.999976	0.999976	0.999976	0.988242	0.974688	0.936304	0.967433	0.995494
TIGR01793: cit synth euk (TIGRFAMS protein family)	http://cmr.jcvi.org/tigr-scripts/CMR/HmmReport.cgi?hmm_acc=TIGR01793	0.999976	0.999976	0.999976	0.999976	0.711839	0.830295	0.790954	0.76261
TIGR01802: CM pl-yst (TIGRFAMS protein family)	http://cmr.jcvi.org/tigr-scripts/CMR/HmmReport.cgi?hmm_acc=TIGR01802	0.999976	0.999976	0.999976	0.999976	0.913918	0.871803	0.882197	0.881031
TIGR01809: Shik-DH-AROM (TIGRFAMS protein family)	http://cmr.jcvi.org/tigr-scripts/CMR/HmmReport.cgi?hmm_acc=TIGR01809	0.866129	0.999976	0.827416	0.870075	0.999976	0.89446	0.999976	0.999976
TIGR01812: sdhA frdA Gneg (TIGRFAMS protein family)	http://cmr.jcvi.org/tigr-scripts/CMR/HmmReport.cgi?hmm_acc=TIGR01812	0.999976	0.966099	0.964815	0.981207	0.887773	0.999976	0.999976	0.999976
TIGR01813: flavo cyto c (TIGRFAMS protein family)	http://cmr.jcvi.org/tigr-scripts/CMR/HmmReport.cgi?hmm_acc=TIGR01813	0.986639	0.877746	0.889811	0.995572	0.967433	0.780296	0.870337	0.998069
TIGR01814: kynureninase (TIGRFAMS protein family)	http://cmr.jcvi.org/tigr-scripts/CMR/HmmReport.cgi?hmm_acc=TIGR01814	0.999976	0.848777	0.968854	0.968225	0.999976	0.999976	0.992481	0.999976
TIGR01816: sdhA forward (TIGRFAMS protein family)	http://cmr.jcvi.org/tigr-scripts/CMR/HmmReport.cgi?hmm_acc=TIGR01816	0.999976	0.966099	0.964815	0.981207	0.887773	0.999976	0.999976	0.999976
TIGR01821: 5aminolev synth (TIGRFAMS protein family)	http://cmr.jcvi.org/tigr-scripts/CMR/HmmReport.cgi?hmm_acc=TIGR01821	0.963845	0.870337	0.633564	0.781574	0.999976	0.999976	0.999976	0.999976
TIGR01823: PabB-fungal (TIGRFAMS protein family)	http://cmr.jcvi.org/tigr-scripts/CMR/HmmReport.cgi?hmm_acc=TIGR01823	0.882197	0.821258	0.951343	0.974216	0.999976	0.999976	0.999976	0.999976
TIGR01833: HMG-CoA-S euk (TIGRFAMS protein family)	http://cmr.jcvi.org/tigr-scripts/CMR/HmmReport.cgi?hmm_acc=TIGR01833	0.999976	0.999976	0.999976	0.999976	0.591363	0.784412	0.585329	0.456118
TIGR01840: esterase phb (TIGRFAMS protein family)	http://cmr.jcvi.org/tigr-scripts/CMR/HmmReport.cgi?hmm_acc=TIGR01840	0.922863	0.883336	0.869954	0.851974	0.999976	0.999976	0.999976	0.999976
TIGR01850: argC (TIGRFAMS protein family)	http://cmr.jcvi.org/tigr-scripts/CMR/HmmReport.cgi?hmm_acc=TIGR01850	0.999976	0.999976	0.999976	0.999976	0.87179	0.851974	0.780296	0.827416
TIGR01855: IMP synth hisH (TIGRFAMS protein family)	http://cmr.jcvi.org/tigr-scripts/CMR/HmmReport.cgi?hmm_acc=TIGR01855	0.999976	0.988507	0.999976	0.999976	0.869224	0.994514	0.830957	0.951343
TIGR01856: hisJ fam (TIGRFAMS protein family)	http://cmr.jcvi.org/tigr-scripts/CMR/HmmReport.cgi?hmm_acc=TIGR01856	0.999976	0.968876	0.980748	0.913918	0.967433	0.999976	0.999976	0.999976
TIGR01879: hydantase (TIGRFAMS protein family)	http://cmr.jcvi.org/tigr-scripts/CMR/HmmReport.cgi?hmm_acc=TIGR01879	0.937671	0.98566	0.845716	0.952057	0.999976	0.999976	0.999976	0.999976
TIGR01885: Orn aminotrans (TIGRFAMS protein family)	http://cmr.jcvi.org/tigr-scripts/CMR/HmmReport.cgi?hmm_acc=TIGR01885	0.984419	0.999976	0.999976	0.999976	0.999049	0.892467	0.912895	0.867945
TIGR01891: amidohydrolases (TIGRFAMS protein family)	http://cmr.jcvi.org/tigr-scripts/CMR/HmmReport.cgi?hmm_acc=TIGR01891	0.784412	0.851974	0.934727	0.906404	0.999976	0.999976	0.999976	0.999976
TIGR01893: aa-his-dipept (TIGRFAMS protein family)	http://cmr.jcvi.org/tigr-scripts/CMR/HmmReport.cgi?hmm_acc=TIGR01893	0.999976	0.997088	0.979678	0.999976	0.927192	0.986639	0.999976	0.875926
TIGR01930: AcCoA-C-Actrans (TIGRFAMS protein family)	http://cmr.jcvi.org/tigr-scripts/CMR/HmmReport.cgi?hmm_acc=TIGR01930	0.999976	0.997004	0.968854	0.967108	0.840608	0.76261	0.826373	0.965687
TIGR01934: MenG MenH UbiE (TIGRFAMS protein family)	http://cmr.jcvi.org/tigr-scripts/CMR/HmmReport.cgi?hmm_acc=TIGR01934	0.913918	0.950521	0.838783	0.931063	0.999976	0.999976	0.999976	0.999976
TIGR01957: nuoB fam (TIGRFAMS protein family)	http://cmr.jcvi.org/tigr-scripts/CMR/HmmReport.cgi?hmm_acc=TIGR01957	0.995494	0.999976	0.999976	0.979047	0.988242	0.93713	0.966867	0.999976
TIGR01958: nuoE fam (TIGRFAMS protein family)	http://cmr.jcvi.org/tigr-scripts/CMR/HmmReport.cgi?hmm_acc=TIGR01958	0.900423	0.946693	0.908921	0.870075	0.999976	0.999976	0.999976	0.999976
TIGR01959: nuoF fam (TIGRFAMS protein family)	http://cmr.jcvi.org/tigr-scripts/CMR/HmmReport.cgi?hmm_acc=TIGR01959	0.999976	0.999976	0.999976	0.995494	0.83091	0.896633	0.934727	0.988262
TIGR01961: NuoC fam (TIGRFAMS protein family)	http://cmr.jcvi.org/tigr-scripts/CMR/HmmReport.cgi?hmm_acc=TIGR01961	0.999976	0.999976	0.999976	0.999976	0.817408	0.874653	0.945569	0.915572
TIGR01971: NuoI (TIGRFAMS protein family)	http://cmr.jcvi.org/tigr-scripts/CMR/HmmReport.cgi?hmm_acc=TIGR01971	0.999976	0.999976	0.999976	0.999976	0.901037	0.901037	0.89887	0.937671
TIGR01973: NuoG (TIGRFAMS protein family)	http://cmr.jcvi.org/tigr-scripts/CMR/HmmReport.cgi?hmm_acc=TIGR01973	0.999976	0.989758	0.999976	0.999976	0.868052	0.993198	0.872321	0.827416
TIGR01983: UbiG (TIGRFAMS protein family)	http://cmr.jcvi.org/tigr-scripts/CMR/HmmReport.cgi?hmm_acc=TIGR01983	0.826551	0.909189	0.906323	0.83091	0.999976	0.999976	0.999976	0.999976
TIGR01986: glut syn euk (TIGRFAMS protein family)	http://cmr.jcvi.org/tigr-scripts/CMR/HmmReport.cgi?hmm_acc=TIGR01986	0.999976	0.999976	0.999976	0.999976	0.864325	0.692684	0.870337	0.888829
TIGR01988: Ubi-OHases (TIGRFAMS protein family)	http://cmr.jcvi.org/tigr-scripts/CMR/HmmReport.cgi?hmm_acc=TIGR01988	0.967108	0.984825	0.939572	0.997004	0.999976	0.998839	0.999976	0.986935
TIGR01993: Pyr-5-nucltdase (TIGRFAMS protein family)	http://cmr.jcvi.org/tigr-scripts/CMR/HmmReport.cgi?hmm_acc=TIGR01993	0.999976	0.913918	0.967433	0.971123	0.962981	0.999976	0.999976	0.999976
TIGR02012: tigrfam recA (TIGRFAMS protein family)	http://cmr.jcvi.org/tigr-scripts/CMR/HmmReport.cgi?hmm_acc=TIGR02012	0.999976	0.882814	0.999976	0.999976	0.827416	0.871803	0.887717	0.827416
TIGR02057: PAPS reductase (TIGRFAMS protein family)	http://cmr.jcvi.org/tigr-scripts/CMR/HmmReport.cgi?hmm_acc=TIGR02057	0.999976	0.877488	0.999976	0.999976	0.877488	0.999976	0.877488	0.810647
TIGR02089: TTC (TIGRFAMS protein family)	http://cmr.jcvi.org/tigr-scripts/CMR/HmmReport.cgi?hmm_acc=TIGR02089	0.999976	0.999976	0.999976	0.999976	0.105226	0.383055	0.383055	0.722764
TIGR02093: P ylase (TIGRFAMS protein family)	http://cmr.jcvi.org/tigr-scripts/CMR/HmmReport.cgi?hmm_acc=TIGR02093	0.877746	0.887833	0.884695	0.995034	0.999976	0.999976	0.999976	0.988262
TIGR02129: hisA euk (TIGRFAMS protein family)	http://cmr.jcvi.org/tigr-scripts/CMR/HmmReport.cgi?hmm_acc=TIGR02129	0.999976	0.999976	0.927852	0.999976	0.970357	0.956257	0.999976	0.938513
TIGR02146: LysS fung arch (TIGRFAMS protein family)	http://cmr.jcvi.org/tigr-scripts/CMR/HmmReport.cgi?hmm_acc=TIGR02146	0.999976	0.989263	0.999976	0.999976	0.786291	0.993728	0.671643	0.738225
TIGR02150: IPP isom 1 (TIGRFAMS protein family)	http://cmr.jcvi.org/tigr-scripts/CMR/HmmReport.cgi?hmm_acc=TIGR02150	0.999976	0.999976	0.999976	0.999976	0.850261	0.871803	0.89887	0.922863
TIGR02174: CXXU selWTH (TIGRFAMS protein family)	http://cmr.jcvi.org/tigr-scripts/CMR/HmmReport.cgi?hmm_acc=TIGR02174	0.999976	0.999976	0.999976	0.999976	0.938068	0.882197	0.882814	0.945072
TIGR02180: GRX euk (TIGRFAMS protein family)	http://cmr.jcvi.org/tigr-scripts/CMR/HmmReport.cgi?hmm_acc=TIGR02180	0.999976	0.999976	0.999976	0.999976	0.786291	0.725816	0.801403	0.826373
TIGR02188: Ac CoA lig AcsA (TIGRFAMS protein family)	http://cmr.jcvi.org/tigr-scripts/CMR/HmmReport.cgi?hmm_acc=TIGR02188	0.999976	0.999976	0.999976	0.999976	0.76261	0.692684	0.748278	0.733489
TIGR02227: sigpep I bact (TIGRFAMS protein family)	http://cmr.jcvi.org/tigr-scripts/CMR/HmmReport.cgi?hmm_acc=TIGR02227	0.999976	0.999976	0.999976	0.986639	0.919347	0.933471	0.945072	0.999976
TIGR02228: sigpep I arch (TIGRFAMS protein family)	http://cmr.jcvi.org/tigr-scripts/CMR/HmmReport.cgi?hmm_acc=TIGR02228	0.999976	0.999976	0.999976	0.999976	0.841664	0.851974	0.856773	0.827416
TIGR02231: CHP2231 (TIGRFAMS protein family)	http://cmr.jcvi.org/tigr-scripts/CMR/HmmReport.cgi?hmm_acc=TIGR02231	0.953664	0.999976	0.860602	0.847412	0.999976	0.932852	0.999976	0.999976
TIGR02238: recomb DMC1 (TIGRFAMS protein family)	http://cmr.jcvi.org/tigr-scripts/CMR/HmmReport.cgi?hmm_acc=TIGR02238	0.96179	0.753035	0.87179	0.999976	0.999976	0.999976	0.999976	0.853908
TIGR02239: recomb RAD51 (TIGRFAMS protein family)	http://cmr.jcvi.org/tigr-scripts/CMR/HmmReport.cgi?hmm_acc=TIGR02239	0.999976	0.999976	0.999976	0.999976	0.83091	0.74275	0.7944	0.87179
TIGR02250: FCP1 euk (TIGRFAMS protein family)	http://cmr.jcvi.org/tigr-scripts/CMR/HmmReport.cgi?hmm_acc=TIGR02250	0.881031	0.887773	0.867052	0.847165	0.999976	0.999976	0.999976	0.999976
TIGR02251: HIF-SF euk (TIGRFAMS protein family)	http://cmr.jcvi.org/tigr-scripts/CMR/HmmReport.cgi?hmm_acc=TIGR02251	0.967803	0.922592	0.944901	0.999976	0.999976	0.999976	0.999976	0.924822
TIGR02330: prpD (TIGRFAMS protein family)	http://cmr.jcvi.org/tigr-scripts/CMR/HmmReport.cgi?hmm_acc=TIGR02330	0.999976	0.999976	0.999976	0.999976	0.796635	0.756203	0.851974	0.74275
TIGR02340: chap CCT alpha (TIGRFAMS protein family)	http://cmr.jcvi.org/tigr-scripts/CMR/HmmReport.cgi?hmm_acc=TIGR02340	0.999976	0.999976	0.999976	0.999976	0.734495	0.666649	0.767454	0.847165
TIGR02341: chap CCT beta (TIGRFAMS protein family)	http://cmr.jcvi.org/tigr-scripts/CMR/HmmReport.cgi?hmm_acc=TIGR02341	0.999976	0.999976	0.999976	0.999976	0.945072	0.887717	0.880353	0.851152
TIGR02342: chap CCT delta (TIGRFAMS protein family)	http://cmr.jcvi.org/tigr-scripts/CMR/HmmReport.cgi?hmm_acc=TIGR02342	0.999976	0.999976	0.999976	0.999976	0.953647	0.943512	0.922478	0.814991
TIGR02343: chap CCT epsi (TIGRFAMS protein family)	http://cmr.jcvi.org/tigr-scripts/CMR/HmmReport.cgi?hmm_acc=TIGR02343	0.999976	0.999976	0.999976	0.999976	0.826551	0.830295	0.871803	0.866106
TIGR02344: chap CCT gamma (TIGRFAMS protein family)	http://cmr.jcvi.org/tigr-scripts/CMR/HmmReport.cgi?hmm_acc=TIGR02344	0.999976	0.999976	0.999976	0.999976	0.906495	0.801403	0.80924	0.980339
TIGR02345: chap CCT eta (TIGRFAMS protein family)	http://cmr.jcvi.org/tigr-scripts/CMR/HmmReport.cgi?hmm_acc=TIGR02345	0.999976	0.999976	0.997004	0.982967	0.946733	0.967108	0.987463	0.99989
TIGR02346: chap CCT theta (TIGRFAMS protein family)	http://cmr.jcvi.org/tigr-scripts/CMR/HmmReport.cgi?hmm_acc=TIGR02346	0.999976	0.999976	0.992953	0.999976	0.867945	0.666649	0.989786	0.967433
TIGR02347: chap CCT zeta (TIGRFAMS protein family)	http://cmr.jcvi.org/tigr-scripts/CMR/HmmReport.cgi?hmm_acc=TIGR02347	0.999976	0.999976	0.999976	0.999976	0.801403	0.830295	0.83091	0.814991
TIGR02348: GroEL (TIGRFAMS protein family)	http://cmr.jcvi.org/tigr-scripts/CMR/HmmReport.cgi?hmm_acc=TIGR02348	0.999976	0.999976	0.999976	0.999976	0.783456	0.88085	0.733489	0.681251
TIGR02350: prok dnaK (TIGRFAMS protein family)	http://cmr.jcvi.org/tigr-scripts/CMR/HmmReport.cgi?hmm_acc=TIGR02350	0.999976	0.999976	0.998199	0.999976	0.882197	0.821258	0.985451	0.971123
TIGR02361: dak ATP (TIGRFAMS protein family)	http://cmr.jcvi.org/tigr-scripts/CMR/HmmReport.cgi?hmm_acc=TIGR02361	0.988262	0.999976	0.999976	0.999976	0.994629	0.774904	0.961701	0.844654
TIGR02374: nitri red nirB (TIGRFAMS protein family)	http://cmr.jcvi.org/tigr-scripts/CMR/HmmReport.cgi?hmm_acc=TIGR02374	0.916322	0.999976	0.999976	0.995383	0.999976	0.938045	0.95824	0.988262
TIGR02378: nirD assim sml (TIGRFAMS protein family)	http://cmr.jcvi.org/tigr-scripts/CMR/HmmReport.cgi?hmm_acc=TIGR02378	0.916322	0.999976	0.999976	0.995383	0.999976	0.938045	0.95824	0.988262
TIGR02396: diverge rpsU (TIGRFAMS protein family)	http://cmr.jcvi.org/tigr-scripts/CMR/HmmReport.cgi?hmm_acc=TIGR02396	0.882814	0.901564	0.851974	0.884488	0.999976	0.999976	0.999976	0.999976
TIGR02400: trehalose OtsA (TIGRFAMS protein family)	http://cmr.jcvi.org/tigr-scripts/CMR/HmmReport.cgi?hmm_acc=TIGR02400	0.980783	0.999976	0.999976	0.999976	0.997004	0.931063	0.830295	0.972158
TIGR02410: carnitine TMLD (TIGRFAMS protein family)	http://cmr.jcvi.org/tigr-scripts/CMR/HmmReport.cgi?hmm_acc=TIGR02410	0.999976	0.999976	0.999976	0.999976	0.815751	0.835169	0.902072	0.877746
TIGR02411: leuko A4 hydro (TIGRFAMS protein family)	http://cmr.jcvi.org/tigr-scripts/CMR/HmmReport.cgi?hmm_acc=TIGR02411	0.906495	0.999976	0.99314	0.999976	0.999976	0.731879	0.989786	0.911686
TIGR02428: pcaJ scoB fam (TIGRFAMS protein family)	http://cmr.jcvi.org/tigr-scripts/CMR/HmmReport.cgi?hmm_acc=TIGR02428	0.936304	0.999976	0.999976	0.999976	0.999976	0.869954	0.981649	0.847412
TIGR02429: pcaI scoA fam (TIGRFAMS protein family)	http://cmr.jcvi.org/tigr-scripts/CMR/HmmReport.cgi?hmm_acc=TIGR02429	0.882197	0.999976	0.999976	0.999976	0.999976	0.827416	0.999976	0.815854
TIGR02432: lysidine TilS N (TIGRFAMS protein family)	http://cmr.jcvi.org/tigr-scripts/CMR/HmmReport.cgi?hmm_acc=TIGR02432	0.999976	0.999976	0.999976	0.996403	0.827416	0.866547	0.931672	0.988138
TIGR02452: CHP02452 (TIGRFAMS protein family)	http://cmr.jcvi.org/tigr-scripts/CMR/HmmReport.cgi?hmm_acc=TIGR02452	0.981438	0.988262	0.999976	0.999976	0.974855	0.924775	0.979266	0.999976
TIGR02453: CHP02453 (TIGRFAMS protein family)	http://cmr.jcvi.org/tigr-scripts/CMR/HmmReport.cgi?hmm_acc=TIGR02453	0.976602	0.986935	0.999976	0.999976	0.999976	0.997004	0.944596	0.827416
TIGR02478: 6PF1K euk (TIGRFAMS protein family)	http://cmr.jcvi.org/tigr-scripts/CMR/HmmReport.cgi?hmm_acc=TIGR02478	0.999976	0.999976	0.999976	0.999976	0.904711	0.927852	0.964815	0.950062
TIGR02506: NrdE NrdA (TIGRFAMS protein family)	http://cmr.jcvi.org/tigr-scripts/CMR/HmmReport.cgi?hmm_acc=TIGR02506	0.999976	0.999976	0.999976	0.999976	0.895854	0.794616	0.863117	0.936304
TIGR02666: moaA (TIGRFAMS protein family)	http://cmr.jcvi.org/tigr-scripts/CMR/HmmReport.cgi?hmm_acc=TIGR02666	0.999976	0.999976	0.999976	0.999976	0.887773	0.967108	0.87179	0.884695
TIGR02690: resist ArsH (TIGRFAMS protein family)	http://cmr.jcvi.org/tigr-scripts/CMR/HmmReport.cgi?hmm_acc=TIGR02690	0.936304	0.999976	0.83489	0.981766	0.945072	0.967433	0.999976	0.999976
TIGR02727: MTHFS bact (TIGRFAMS protein family)	http://cmr.jcvi.org/tigr-scripts/CMR/HmmReport.cgi?hmm_acc=TIGR02727	0.999976	0.999976	0.999976	0.999976	0.852943	0.975874	0.887773	0.821258
TIGR02729: Obg CgtA (TIGRFAMS protein family)	http://cmr.jcvi.org/tigr-scripts/CMR/HmmReport.cgi?hmm_acc=TIGR02729	0.999976	0.999976	0.999976	0.999976	0.811089	0.758164	0.840137	0.821258
TIGR02818: adh III F hyde (TIGRFAMS protein family)	http://cmr.jcvi.org/tigr-scripts/CMR/HmmReport.cgi?hmm_acc=TIGR02818	0.999976	0.999976	0.999976	0.970357	0.945072	0.981438	0.882814	0.999976
TIGR02821: fghA ester D (TIGRFAMS protein family)	http://cmr.jcvi.org/tigr-scripts/CMR/HmmReport.cgi?hmm_acc=TIGR02821	0.986147	0.999976	0.999976	0.999976	0.997249	0.951343	0.916773	0.965254
TIGR02824: quinone pig3 (TIGRFAMS protein family)	http://cmr.jcvi.org/tigr-scripts/CMR/HmmReport.cgi?hmm_acc=TIGR02824	0.957786	0.999976	0.999976	0.972963	0.999976	0.885877	0.885877	0.999976
TIGR02961: allantoicase (TIGRFAMS protein family)	http://cmr.jcvi.org/tigr-scripts/CMR/HmmReport.cgi?hmm_acc=TIGR02961	0.999976	0.993926	0.999976	0.999976	0.95853	0.989022	0.916773	0.961902
TIGR02963: xanthine xdhA (TIGRFAMS protein family)	http://cmr.jcvi.org/tigr-scripts/CMR/HmmReport.cgi?hmm_acc=TIGR02963	0.811089	0.827416	0.922478	0.970521	0.999976	0.999976	0.999976	0.999976
TIGR02967: guan deamin (TIGRFAMS protein family)	http://cmr.jcvi.org/tigr-scripts/CMR/HmmReport.cgi?hmm_acc=TIGR02967	0.951343	0.999349	0.999976	0.999976	0.999976	0.999976	0.999976	0.886441
TIGR02970: succ dehyd cytB (TIGRFAMS protein family)	http://cmr.jcvi.org/tigr-scripts/CMR/HmmReport.cgi?hmm_acc=TIGR02970	0.999976	0.999976	0.992953	0.999976	0.936304	0.981069	0.989903	0.876267
PS00010: asx hydroxyl (PROSITE domain)	http://expasy.org/prosite/PS00010	0.914741	0.921096	0.967433	0.945072	0.999976	0.999976	0.999976	0.999976
PS00012: phosphopantetheine (PROSITE domain)	http://expasy.org/prosite/PS00012	0.882197	0.814992	0.999976	0.962981	0.882197	0.938045	0.934727	0.920932
PS00014: er target (PROSITE domain)	http://expasy.org/prosite/PS00014	0.915572	0.985688	0.956694	0.999976	0.767959	0.686485	0.449834	0.593655
PS00018: ef hand 1 (PROSITE domain)	http://expasy.org/prosite/PS00018	0.98508	0.999976	0.95824	0.871045	0.525812	0.765598	0.884629	0.971886
PS00019: actinin 1 (PROSITE domain)	http://expasy.org/prosite/PS00019	0.999976	0.999976	0.961902	0.89714	0.999976	0.988796	0.999976	0.999976
PS00020: actinin 2 (PROSITE domain)	http://expasy.org/prosite/PS00020	0.999976	0.999976	0.961902	0.89714	0.999976	0.988796	0.999976	0.999976
PS00022: egf 1 (PROSITE domain)	http://expasy.org/prosite/PS00022	0.831164	0.945357	0.815764	0.847165	0.999976	0.999976	0.871508	0.999976
PS00024: hemopexin (PROSITE domain)	http://expasy.org/prosite/PS00024	0.938513	0.830295	0.881031	0.882814	0.999976	0.999976	0.999976	0.999976
PS00026: chit bind i 1 (PROSITE domain)	http://expasy.org/prosite/PS00026	0.871803	0.936911	0.821258	0.851974	0.999976	0.999976	0.999976	0.999976
PS00027: homeobox 1 (PROSITE domain)	http://expasy.org/prosite/PS00027	0.981438	0.671643	0.847165	0.872028	0.999976	0.999976	0.999976	0.999976
PS00028: zinc finger c2h2 1 (PROSITE domain)	http://expasy.org/prosite/PS00028	0.999976	0.821505	0.830458	0.967108	0.999976	0.999976	0.966099	0.999976
PS00032: antennapedia (PROSITE domain)	http://expasy.org/prosite/PS00032	0.860602	0.997498	0.913918	0.894192	0.999976	0.985784	0.999976	0.999976
PS00036: bzip basic (PROSITE domain)	http://expasy.org/prosite/PS00036	0.681251	0.741418	0.554535	0.520893	0.999976	0.999976	0.999976	0.999976
PS00037: myb 1 (PROSITE domain)	http://expasy.org/prosite/PS00037	0.999976	0.999976	0.999976	0.999976	0.863954	0.938513	0.945072	0.872321
PS00039: dead atp helicase (PROSITE domain)	http://expasy.org/prosite/PS00039	0.999976	0.999976	0.999976	0.999976	0.676083	0.635075	0.383055	0.674744
PS00041: hth arac family 1 (PROSITE domain)	http://expasy.org/prosite/PS00041	0.999976	0.999976	0.916773	0.835025	0.999976	0.999976	0.999976	0.999976
PS00046: histone h2a (PROSITE domain)	http://expasy.org/prosite/PS00046	0.997004	0.907881	0.847412	0.814991	0.967433	0.945072	0.850261	0.884488
PS00047: histone h4 (PROSITE domain)	http://expasy.org/prosite/PS00047	0.990287	0.999976	0.999976	0.999976	0.876112	0.767959	0.784412	0.938513
PS00049: ribosomal l14 (PROSITE domain)	http://expasy.org/prosite/PS00049	0.999976	0.999976	0.999976	0.999976	0.758164	0.767959	0.811089	0.847412
PS00052: ribosomal s7 (PROSITE domain)	http://expasy.org/prosite/PS00052	0.999976	0.999976	0.999976	0.999976	0.728143	0.945072	0.870369	0.784412
PS00053: ribosomal s8 (PROSITE domain)	http://expasy.org/prosite/PS00053	0.999976	0.999976	0.999976	0.999976	0.827416	0.908921	0.799654	0.692684
PS00054: ribosomal s11 (PROSITE domain)	http://expasy.org/prosite/PS00054	0.999976	0.999976	0.999976	0.999976	0.814991	0.847412	0.70874	0.784412
PS00055: ribosomal s12 (PROSITE domain)	http://expasy.org/prosite/PS00055	0.999976	0.999976	0.999976	0.999976	0.913918	0.989682	0.87179	0.944212
PS00056: ribosomal s17 (PROSITE domain)	http://expasy.org/prosite/PS00056	0.999976	0.999976	0.999976	0.999976	0.753035	0.893574	0.827416	0.821258
PS00057: ribosomal s18 (PROSITE domain)	http://expasy.org/prosite/PS00057	0.999976	0.999976	0.997249	0.999976	0.945072	0.967433	0.986147	0.847165
PS00058: dna mismatch repair 1 (PROSITE domain)	http://expasy.org/prosite/PS00058	0.999976	0.999976	0.974855	0.999976	0.923179	0.999976	0.999976	0.961902
PS00059: adh zinc (PROSITE domain)	http://expasy.org/prosite/PS00059	0.819248	0.934727	0.999976	0.948008	0.999976	0.999976	0.999976	0.886441
PS00060: adh iron 2 (PROSITE domain)	http://expasy.org/prosite/PS00060	0.999976	0.999976	0.999976	0.999976	0.968854	0.909449	0.999976	0.999976
PS00061: adh short (PROSITE domain)	http://expasy.org/prosite/PS00061	0.0920475	0.821258	0.507133	0.786291	0.999976	0.999976	0.999976	0.999976
PS00062: aldoketo reductase 2 (PROSITE domain)	http://expasy.org/prosite/PS00062	0.999976	0.999976	0.999976	0.877488	0.999976	0.764245	0.87179	0.887773
PS00063: aldoketo reductase 3 (PROSITE domain)	http://expasy.org/prosite/PS00063	0.999976	0.999976	0.999976	0.877488	0.999976	0.764245	0.87179	0.887773
PS00065: d 2 hydroxyacid dh 1 (PROSITE domain)	http://expasy.org/prosite/PS00065	0.809019	0.961701	0.973553	0.860018	0.999976	0.994629	0.870369	0.999976
PS00066: hmg coa reductase 1 (PROSITE domain)	http://expasy.org/prosite/PS00066	0.999976	0.999976	0.999976	0.999976	0.733489	0.814992	0.671643	0.69775
PS00067: 3hcdh (PROSITE domain)	http://expasy.org/prosite/PS00067	0.962981	0.999976	0.999976	0.999976	0.999976	0.7944	0.80924	0.831164
PS00068: mdh (PROSITE domain)	http://expasy.org/prosite/PS00068	0.999976	0.999976	0.999976	0.999976	0.831164	0.935842	0.966867	0.846475
PS00069: g6p dehydrogenase (PROSITE domain)	http://expasy.org/prosite/PS00069	0.999976	0.999976	0.999976	0.999976	0.746997	0.851974	0.835025	0.821258
PS00070: aldehyde dehydr cys (PROSITE domain)	http://expasy.org/prosite/PS00070	0.936304	0.999976	0.999976	0.999976	0.999976	0.355898	0.80924	0.827416
PS00071: gapdh (PROSITE domain)	http://expasy.org/prosite/PS00071	0.746997	0.753035	0.858657	0.826702	0.988242	0.999976	0.999976	0.999976
PS00072: acyl coa dh 1 (PROSITE domain)	http://expasy.org/prosite/PS00072	0.999976	0.999976	0.999976	0.999976	0.985784	0.775534	0.814991	0.585329
PS00073: acyl coa dh 2 (PROSITE domain)	http://expasy.org/prosite/PS00073	0.999976	0.999976	0.999976	0.999976	0.985784	0.775534	0.814991	0.585329
PS00074: glfv dehydrogenase (PROSITE domain)	http://expasy.org/prosite/PS00074	0.999976	0.908921	0.89819	0.844654	0.977772	0.999976	0.999976	0.999976
PS00075: dhfr (PROSITE domain)	http://expasy.org/prosite/PS00075	0.999976	0.999976	0.999976	0.999976	0.971082	0.945569	0.913918	0.956694
PS00076: pyridine redox 1 (PROSITE domain)	http://expasy.org/prosite/PS00076	0.999976	0.999976	0.999976	0.999976	0.671643	0.728143	0.898592	0.917567
PS00079: multicopper oxidase1 (PROSITE domain)	http://expasy.org/prosite/PS00079	0.858233	0.870337	0.61914	0.999976	0.999976	0.999976	0.999976	0.956575
PS00080: multicopper oxidase2 (PROSITE domain)	http://expasy.org/prosite/PS00080	0.858233	0.870337	0.61914	0.999976	0.999976	0.999976	0.999976	0.956575
PS00081: lipoxygenase 2 (PROSITE domain)	http://expasy.org/prosite/PS00081	0.882197	0.910687	0.851532	0.992953	0.999976	0.999976	0.999976	0.944612
PS00083: intradiol dioxygenas (PROSITE domain)	http://expasy.org/prosite/PS00083	0.827416	0.874653	0.884695	0.87179	0.999976	0.999976	0.999976	0.999976
PS00086: cytochrome p450 (PROSITE domain)	http://expasy.org/prosite/PS00086	0.76261	0.886288	0.604034	0.68712	0.96708	0.805122	0.87179	0.850647
PS00087: sod cu zn 1 (PROSITE domain)	http://expasy.org/prosite/PS00087	0.999976	0.999976	0.967433	0.938513	0.871803	0.967433	0.831164	0.992715
PS00088: sod mn (PROSITE domain)	http://expasy.org/prosite/PS00088	0.999976	0.999976	0.999976	0.999976	0.967108	0.883772	0.987584	0.87179
PS00089: ribored large (PROSITE domain)	http://expasy.org/prosite/PS00089	0.999976	0.999976	0.999976	0.999976	0.895854	0.794616	0.863117	0.936304
PS00091: thymidylate synthase (PROSITE domain)	http://expasy.org/prosite/PS00091	0.975769	0.999976	0.999976	0.999976	0.999976	0.934727	0.937998	0.975424
PS00092: n6 mtase (PROSITE domain)	http://expasy.org/prosite/PS00092	0.985784	0.951473	0.895854	0.883958	0.999976	0.938068	0.999976	0.999976
PS00093: n4 mtase (PROSITE domain)	http://expasy.org/prosite/PS00093	0.999976	0.945357	0.945357	0.999976	0.962981	0.999976	0.999976	0.908921
PS00094: c5 mtase 1 (PROSITE domain)	http://expasy.org/prosite/PS00094	0.908319	0.999976	0.954221	0.886259	0.999976	0.926728	0.900423	0.945569
PS00095: c5 mtase 2 (PROSITE domain)	http://expasy.org/prosite/PS00095	0.908319	0.999976	0.954221	0.886259	0.999976	0.926728	0.900423	0.945569
PS00096: shmt (PROSITE domain)	http://expasy.org/prosite/PS00096	0.999976	0.985784	0.999976	0.999976	0.884629	0.992715	0.815854	0.799654
PS00097: carbamoyltransferase (PROSITE domain)	http://expasy.org/prosite/PS00097	0.999976	0.999976	0.967433	0.999976	0.896415	0.999976	0.992953	0.801403
PS00098: thiolase 1 (PROSITE domain)	http://expasy.org/prosite/PS00098	0.999976	0.997004	0.968854	0.967108	0.840608	0.76261	0.826373	0.965687
PS00099: thiolase 3 (PROSITE domain)	http://expasy.org/prosite/PS00099	0.999976	0.997004	0.968854	0.967108	0.840608	0.76261	0.826373	0.965687
PS00101: hexapep transferases (PROSITE domain)	http://expasy.org/prosite/PS00101	0.999976	0.999976	0.999976	0.999976	0.999976	0.999976	0.916809	0.967614
PS00102: phosphorylase (PROSITE domain)	http://expasy.org/prosite/PS00102	0.877746	0.887833	0.884695	0.995034	0.999976	0.999976	0.999976	0.988262
PS00103: pur pyr pr transfer (PROSITE domain)	http://expasy.org/prosite/PS00103	0.999976	0.999976	0.999976	0.999976	0.76261	0.994009	0.821258	0.850562
PS00104: epsp synthase 1 (PROSITE domain)	http://expasy.org/prosite/PS00104	0.780296	0.566453	0.539032	0.525812	0.999976	0.999976	0.999976	0.999976
PS00105: aa transfer class 1 (PROSITE domain)	http://expasy.org/prosite/PS00105	0.919742	0.945569	0.833564	0.850261	0.835025	0.979047	0.902273	0.999976
PS00106: galactokinase (PROSITE domain)	http://expasy.org/prosite/PS00106	0.999976	0.999976	0.999976	0.999976	0.872321	0.851974	0.881024	0.877488
PS00107: protein kinase atp (PROSITE domain)	http://expasy.org/prosite/PS00107	0.913918	0.999976	0.999976	0.815854	0.938068	0.999976	0.801403	0.945072
PS00108: protein kinase st (PROSITE domain)	http://expasy.org/prosite/PS00108	0.900689	0.999976	0.999976	0.753035	0.746997	0.794985	0.796635	0.877746
PS00109: protein kinase tyr (PROSITE domain)	http://expasy.org/prosite/PS00109	0.999976	0.997093	0.999976	0.999976	0.986639	0.999976	0.999976	0.999976
PS00110: pyruvate kinase (PROSITE domain)	http://expasy.org/prosite/PS00110	0.999976	0.999976	0.999976	0.999976	0.83679	0.847057	0.904988	0.954743
PS00111: pglycerate kinase (PROSITE domain)	http://expasy.org/prosite/PS00111	0.966099	0.973145	0.997498	0.87179	0.999976	0.999976	0.985784	0.999976
PS00113: adenylate kinase (PROSITE domain)	http://expasy.org/prosite/PS00113	0.999976	0.999976	0.999976	0.999976	0.666649	0.827416	0.69775	0.751508
PS00114: prpp synthetase (PROSITE domain)	http://expasy.org/prosite/PS00114	0.999976	0.999976	0.999976	0.999976	0.672824	0.827416	0.532786	0.671247
PS00115: rna pol ii repeat (PROSITE domain)	http://expasy.org/prosite/PS00115	0.934727	0.999976	0.988242	0.962981	0.996433	0.997004	0.956399	0.999976
PS00116: dna polymerase b (PROSITE domain)	http://expasy.org/prosite/PS00116	0.943512	0.891416	0.950177	0.980704	0.999976	0.958576	0.992249	0.999976
PS00117: gal p udp transf i (PROSITE domain)	http://expasy.org/prosite/PS00117	0.999976	0.999976	0.999976	0.999976	0.827416	0.86283	0.877488	0.862694
PS00120: lipase ser (PROSITE domain)	http://expasy.org/prosite/PS00120	0.999976	0.999976	0.999976	0.987584	0.999976	0.999976	0.999976	0.999976
PS00122: carboxylesterase b 1 (PROSITE domain)	http://expasy.org/prosite/PS00122	0.925277	0.950521	0.871803	0.999976	0.999976	0.999976	0.988242	0.959632
PS00123: alkaline phosphatase (PROSITE domain)	http://expasy.org/prosite/PS00123	0.927474	0.814992	0.61914	0.882197	0.999976	0.999976	0.999976	0.999976
PS00124: fbpase (PROSITE domain)	http://expasy.org/prosite/PS00124	0.965313	0.999976	0.999976	0.999976	0.999976	0.811089	0.792534	0.847165
PS00125: ser thr phosphatase (PROSITE domain)	http://expasy.org/prosite/PS00125	0.999976	0.999976	0.999976	0.999976	0.847165	0.827416	0.927852	0.916773
PS00126: pdease i (PROSITE domain)	http://expasy.org/prosite/PS00126	0.901564	0.746997	0.814991	0.855638	0.999976	0.999976	0.999976	0.999976
PS00129: glycosyl hydrol f31 1 (PROSITE domain)	http://expasy.org/prosite/PS00129	0.827416	0.901564	0.906837	0.951343	0.826373	0.821258	0.999976	0.936911
PS00130: u dna glycosylase (PROSITE domain)	http://expasy.org/prosite/PS00130	0.999976	0.999976	0.999976	0.999976	0.884488	0.786291	0.830295	0.83489
PS00131: carboxypept ser ser (PROSITE domain)	http://expasy.org/prosite/PS00131	0.999976	0.986639	0.999976	0.999976	0.966867	0.672824	0.985255	0.89887
PS00132: carboxypept zn 1 (PROSITE domain)	http://expasy.org/prosite/PS00132	0.758164	0.877488	0.780296	0.989371	0.827416	0.94087	0.987584	0.999976
PS00133: carboxypept zn 2 (PROSITE domain)	http://expasy.org/prosite/PS00133	0.758164	0.877488	0.780296	0.989371	0.827416	0.94087	0.987584	0.999976
PS00134: trypsin his (PROSITE domain)	http://expasy.org/prosite/PS00134	0.801403	0.87179	0.867945	0.962981	0.999976	0.999976	0.999976	0.999976
PS00135: trypsin ser (PROSITE domain)	http://expasy.org/prosite/PS00135	0.801403	0.87179	0.867945	0.962981	0.999976	0.999976	0.999976	0.999976
PS00136: subtilase asp (PROSITE domain)	http://expasy.org/prosite/PS00136	0.967433	0.827416	0.809342	0.954132	0.90837	0.999976	0.999976	0.999976
PS00137: subtilase his (PROSITE domain)	http://expasy.org/prosite/PS00137	0.967433	0.827416	0.809342	0.954132	0.90837	0.999976	0.999976	0.999976
PS00138: subtilase ser (PROSITE domain)	http://expasy.org/prosite/PS00138	0.967433	0.827416	0.809342	0.954132	0.90837	0.999976	0.999976	0.999976
PS00139: thiol protease cys (PROSITE domain)	http://expasy.org/prosite/PS00139	0.950442	0.971886	0.925048	0.870075	0.999976	0.999976	0.999976	0.999976
PS00140: uch 1 (PROSITE domain)	http://expasy.org/prosite/PS00140	0.999976	0.999976	0.975874	0.999976	0.899459	0.83091	0.999976	0.895854
PS00141: asp protease (PROSITE domain)	http://expasy.org/prosite/PS00141	0.999976	0.999976	0.999976	0.999976	0.886288	0.827416	0.83489	0.851275
PS00142: zinc protease (PROSITE domain)	http://expasy.org/prosite/PS00142	0.968012	0.831164	0.819812	0.827416	0.91801	0.999976	0.999976	0.999976
PS00143: insulinase (PROSITE domain)	http://expasy.org/prosite/PS00143	0.999976	0.999976	0.999976	0.999976	0.827416	0.931088	0.945357	0.906495
PS00144: asn gln ase 1 (PROSITE domain)	http://expasy.org/prosite/PS00144	0.999976	0.821258	0.902072	0.999976	0.938513	0.999976	0.999976	0.916552
PS00145: urease 2 (PROSITE domain)	http://expasy.org/prosite/PS00145	0.999976	0.999976	0.999976	0.988242	0.974688	0.936304	0.967433	0.995494
PS00146: beta lactamase a (PROSITE domain)	http://expasy.org/prosite/PS00146	0.907113	0.999976	0.999976	0.975874	0.999976	0.935888	0.980339	0.999976
PS00147: arginase 1 (PROSITE domain)	http://expasy.org/prosite/PS00147	0.916773	0.944596	0.951343	0.993943	0.999976	0.821258	0.711777	0.778156
PS00148: arginase 2 (PROSITE domain)	http://expasy.org/prosite/PS00148	0.916773	0.944596	0.951343	0.993943	0.999976	0.821258	0.711777	0.778156
PS00149: sulfatase 2 (PROSITE domain)	http://expasy.org/prosite/PS00149	0.780296	0.870337	0.863954	0.946873	0.999976	0.999976	0.999976	0.999976
PS00150: acylphosphatase 1 (PROSITE domain)	http://expasy.org/prosite/PS00150	0.99989	0.999976	0.972619	0.887773	0.982673	0.915113	0.999976	0.999976
PS00151: acylphosphatase 2 (PROSITE domain)	http://expasy.org/prosite/PS00151	0.99989	0.999976	0.972619	0.887773	0.982673	0.915113	0.999976	0.999976
PS00152: atpase alpha beta (PROSITE domain)	http://expasy.org/prosite/PS00152	0.999976	0.999976	0.999976	0.999976	0.728143	0.897457	0.981438	0.985784
PS00153: atpase gamma (PROSITE domain)	http://expasy.org/prosite/PS00153	0.984825	0.999976	0.999976	0.999976	0.998839	0.971954	0.967379	0.907613
PS00154: atpase e1 e2 (PROSITE domain)	http://expasy.org/prosite/PS00154	0.999976	0.975424	0.999976	0.977021	0.907881	0.999976	0.999976	0.988634
PS00155: cutinase 1 (PROSITE domain)	http://expasy.org/prosite/PS00155	0.999976	0.999976	0.999976	0.999976	0.87179	0.944596	0.811089	0.799654
PS00156: ompdecase (PROSITE domain)	http://expasy.org/prosite/PS00156	0.999976	0.999976	0.999976	0.999976	0.911466	0.966099	0.961902	0.916675
PS00161: isocitrate lyase (PROSITE domain)	http://expasy.org/prosite/PS00161	0.999976	0.999976	0.999976	0.999976	0.916773	0.936304	0.999976	0.999976
PS00163: fumarate lyases (PROSITE domain)	http://expasy.org/prosite/PS00163	0.999976	0.950521	0.983947	0.958576	0.908966	0.999976	0.939313	0.999976
PS00164: enolase (PROSITE domain)	http://expasy.org/prosite/PS00164	0.999976	0.999976	0.999976	0.999976	0.781574	0.930308	0.815854	0.87179
PS00165: dehydratase ser thr (PROSITE domain)	http://expasy.org/prosite/PS00165	0.999976	0.999976	0.999976	0.999976	0.796635	0.986147	0.862531	0.927035
PS00166: enoyl coa hydratase (PROSITE domain)	http://expasy.org/prosite/PS00166	0.999976	0.999976	0.999976	0.999976	0.946099	0.76261	0.814992	0.792534
PS00167: trp synthase alpha (PROSITE domain)	http://expasy.org/prosite/PS00167	0.988697	0.882814	0.882197	0.986639	0.994017	0.999976	0.999976	0.997046
PS00168: trp synthase beta (PROSITE domain)	http://expasy.org/prosite/PS00168	0.988697	0.882814	0.882197	0.986639	0.994017	0.999976	0.999976	0.997046
PS00169: d ala dehydratase (PROSITE domain)	http://expasy.org/prosite/PS00169	0.999976	0.999976	0.999976	0.999976	0.87179	0.891416	0.924775	0.961902
PS00170: csa ppiase 1 (PROSITE domain)	http://expasy.org/prosite/PS00170	0.999976	0.999976	0.999976	0.999976	0.231283	0.57	0.168384	0.0339463
PS00171: tim (PROSITE domain)	http://expasy.org/prosite/PS00171	0.999976	0.999976	0.999976	0.999976	0.999976	0.908966	0.901939	0.945072
PS00172: xylose isomerase 1 (PROSITE domain)	http://expasy.org/prosite/PS00172	0.999976	0.986935	0.999976	0.999976	0.909189	0.997004	0.943512	0.882814
PS00173: xylose isomerase 2 (PROSITE domain)	http://expasy.org/prosite/PS00173	0.999976	0.986935	0.999976	0.999976	0.909189	0.997004	0.943512	0.882814
PS00174: p glucose isomerase 2 (PROSITE domain)	http://expasy.org/prosite/PS00174	0.999976	0.962981	0.962981	0.997307	0.814992	0.999976	0.999976	0.986147
PS00175: pg mutase (PROSITE domain)	http://expasy.org/prosite/PS00175	0.999976	0.999976	0.826373	0.97973	0.993028	0.999976	0.999976	0.999976
PS00176: topoisomerase i euk (PROSITE domain)	http://expasy.org/prosite/PS00176	0.999976	0.999976	0.999976	0.999976	0.907881	0.814992	0.942589	0.895854
PS00177: topoisomerase ii (PROSITE domain)	http://expasy.org/prosite/PS00177	0.945072	0.963395	0.831164	0.999976	0.999976	0.999976	0.999976	0.936304
PS00178: aa trna ligase i (PROSITE domain)	http://expasy.org/prosite/PS00178	0.999976	0.999976	0.999976	0.960627	0.815961	0.738225	0.619809	0.870369
PS00180: glna 1 (PROSITE domain)	http://expasy.org/prosite/PS00180	0.999976	0.986639	0.999976	0.993028	0.858233	0.999976	0.888285	0.887773
PS00181: glna atp (PROSITE domain)	http://expasy.org/prosite/PS00181	0.992953	0.999976	0.999976	0.999976	0.696198	0.866456	0.815764	0.814991
PS00183: ubiquitin conjugat 1 (PROSITE domain)	http://expasy.org/prosite/PS00183	0.999976	0.999976	0.999976	0.999976	0.974419	0.661993	0.671643	0.89887
PS00184: gars (PROSITE domain)	http://expasy.org/prosite/PS00184	0.999976	0.999976	0.999976	0.999976	0.728143	0.87179	0.784412	0.686061
PS00185: ipns 1 (PROSITE domain)	http://expasy.org/prosite/PS00185	0.999976	0.999976	0.995979	0.937438	0.971954	0.970459	0.988242	0.999976
PS00186: ipns 2 (PROSITE domain)	http://expasy.org/prosite/PS00186	0.999976	0.999976	0.995979	0.937438	0.971954	0.970459	0.988242	0.999976
PS00187: tpp enzymes (PROSITE domain)	http://expasy.org/prosite/PS00187	0.814991	0.835169	0.918592	0.911342	0.999976	0.999976	0.999976	0.999976
PS00188: biotin (PROSITE domain)	http://expasy.org/prosite/PS00188	0.780296	0.777976	0.830295	0.953664	0.953664	0.999976	0.997004	0.999976
PS00189: lipoyl (PROSITE domain)	http://expasy.org/prosite/PS00189	0.999976	0.999976	0.999976	0.999976	0.902072	0.913918	0.916125	0.827416
PS00191: cytochrome b5 1 (PROSITE domain)	http://expasy.org/prosite/PS00191	0.999976	0.999976	0.916322	0.999563	0.999976	0.966099	0.968854	0.999976
PS00194: thioredoxin (PROSITE domain)	http://expasy.org/prosite/PS00194	0.999976	0.999976	0.999976	0.999976	0.827416	0.813843	0.643284	0.827416
PS00195: glutaredoxin (PROSITE domain)	http://expasy.org/prosite/PS00195	0.999976	0.999976	0.999976	0.934727	0.921096	0.916125	0.965313	0.999976
PS00196: copper blue (PROSITE domain)	http://expasy.org/prosite/PS00196	0.799654	0.830295	0.87179	0.821258	0.999976	0.999976	0.999976	0.999976
PS00197: 2fe2s fer 1 (PROSITE domain)	http://expasy.org/prosite/PS00197	0.999976	0.919181	0.882931	0.986639	0.999976	0.999976	0.999976	0.999976
PS00198: 4fe4s ferredoxin (PROSITE domain)	http://expasy.org/prosite/PS00198	0.999976	0.999349	0.999976	0.999976	0.845807	0.999976	0.961902	0.913918
PS00199: rieske 1 (PROSITE domain)	http://expasy.org/prosite/PS00199	0.999976	0.974055	0.995979	0.999976	0.937998	0.999976	0.988242	0.951343
PS00200: rieske 2 (PROSITE domain)	http://expasy.org/prosite/PS00200	0.999976	0.974055	0.995979	0.999976	0.937998	0.999976	0.988242	0.951343
PS00202: rubredoxin (PROSITE domain)	http://expasy.org/prosite/PS00202	0.912895	0.925444	0.885834	0.999976	0.999976	0.999976	0.999976	0.884695
PS00208: plant globin (PROSITE domain)	http://expasy.org/prosite/PS00208	0.999976	0.989263	0.999976	0.999976	0.936304	0.993728	0.925277	0.935355
PS00209: hemocyanin 1 (PROSITE domain)	http://expasy.org/prosite/PS00209	0.901723	0.999976	0.936304	0.815854	0.999976	0.962981	0.999976	0.999976
PS00210: hemocyanin 2 (PROSITE domain)	http://expasy.org/prosite/PS00210	0.901723	0.999976	0.936304	0.815854	0.999976	0.962981	0.999976	0.999976
PS00211: abc transporter 1 (PROSITE domain)	http://expasy.org/prosite/PS00211	0.818019	0.13963	0.394513	0.999976	0.999976	0.999976	0.999976	0.999976
PS00213: lipocalin (PROSITE domain)	http://expasy.org/prosite/PS00213	0.999976	0.924775	0.999976	0.955514	0.847813	0.9993	0.962981	0.951343
PS00216: sugar transport 1 (PROSITE domain)	http://expasy.org/prosite/PS00216	0.738225	0.554146	0.794613	0.845807	0.999976	0.945357	0.844654	0.902072
PS00217: sugar transport 2 (PROSITE domain)	http://expasy.org/prosite/PS00217	0.738225	0.554146	0.794613	0.845807	0.999976	0.945357	0.844654	0.902072
PS00218: amino acid permease 1 (PROSITE domain)	http://expasy.org/prosite/PS00218	0.738225	0.754145	0.790954	0.938513	0.999976	0.999976	0.999976	0.977021
PS00221: mip (PROSITE domain)	http://expasy.org/prosite/PS00221	0.821258	0.765598	0.746997	0.752316	0.999976	0.999976	0.999976	0.999976
PS00223: annexin (PROSITE domain)	http://expasy.org/prosite/PS00223	0.997498	0.97585	0.870075	0.866106	0.944134	0.827416	0.983624	0.970459
PS00224: clathrin light chn 1 (PROSITE domain)	http://expasy.org/prosite/PS00224	0.999976	0.999976	0.999976	0.999976	0.72806	0.786925	0.811089	0.882814
PS00227: tubulin (PROSITE domain)	http://expasy.org/prosite/PS00227	0.999976	0.999976	0.999976	0.999976	0.33796	0.786633	0.966099	0.717704
PS00228: tubulin b autoreg (PROSITE domain)	http://expasy.org/prosite/PS00228	0.999976	0.999976	0.975874	0.999976	0.853899	0.945072	0.999976	0.997498
PS00231: f actin capping beta (PROSITE domain)	http://expasy.org/prosite/PS00231	0.999976	0.999976	0.999976	0.999976	0.931063	0.845716	0.869224	0.872321
PS00237: g protein recep f1 1 (PROSITE domain)	http://expasy.org/prosite/PS00237	0.919618	0.966099	0.902273	0.962981	0.949612	0.999976	0.999976	0.992953
PS00238: opsin (PROSITE domain)	http://expasy.org/prosite/PS00238	0.906355	0.845807	0.87179	0.916773	0.999976	0.999976	0.999976	0.999976
PS00245: phytochrome 1 (PROSITE domain)	http://expasy.org/prosite/PS00245	0.964211	0.999976	0.986639	0.999976	0.995494	0.979266	0.999976	0.999976
PS00262: insulin (PROSITE domain)	http://expasy.org/prosite/PS00262	0.999976	0.999976	0.999976	0.999976	0.733489	0.851974	0.810647	0.780296
PS00265: pancreatic hormone 1 (PROSITE domain)	http://expasy.org/prosite/PS00265	0.999976	0.999976	0.999976	0.999976	0.852213	0.908284	0.972963	0.913918
PS00266: somatotropin 1 (PROSITE domain)	http://expasy.org/prosite/PS00266	0.717704	0.756203	0.826373	0.851974	0.999976	0.999976	0.999976	0.999976
PS00276: channel colicin (PROSITE domain)	http://expasy.org/prosite/PS00276	0.999976	0.971886	0.999976	0.999976	0.945072	0.999976	0.901723	0.936911
PS00282: kazal (PROSITE domain)	http://expasy.org/prosite/PS00282	0.950903	0.913918	0.999976	0.997744	0.999976	0.999976	0.961436	0.985784
PS00284: serpin (PROSITE domain)	http://expasy.org/prosite/PS00284	0.777976	0.826385	0.999976	0.951343	0.967433	0.988242	0.967171	0.961059
PS00287: cystatin (PROSITE domain)	http://expasy.org/prosite/PS00287	0.954795	0.936304	0.908966	0.932766	0.999976	0.999976	0.999976	0.999976
PS00289: pentaxin (PROSITE domain)	http://expasy.org/prosite/PS00289	0.999976	0.999976	0.999976	0.999976	0.925066	0.795887	0.913918	0.93663
PS00290: ig mhc (PROSITE domain)	http://expasy.org/prosite/PS00290	0.999976	0.7967	0.999976	0.999976	0.901939	0.981438	0.919742	0.830295
PS00292: cyclins (PROSITE domain)	http://expasy.org/prosite/PS00292	0.999976	0.906765	0.858657	0.819754	0.936304	0.815854	0.913918	0.864325
PS00293: pcna 2 (PROSITE domain)	http://expasy.org/prosite/PS00293	0.999976	0.999976	0.999976	0.999976	0.833564	0.709086	0.815564	0.787907
PS00296: chaperonins cpn60 (PROSITE domain)	http://expasy.org/prosite/PS00296	0.999976	0.999976	0.999976	0.999976	0.253048	0.400987	0.652659	0.558806
PS00297: hsp70 1 (PROSITE domain)	http://expasy.org/prosite/PS00297	0.999976	0.999976	0.999976	0.999976	0.0505198	0.00112722	0.0109696	0.141131
PS00298: hsp90 (PROSITE domain)	http://expasy.org/prosite/PS00298	0.794616	0.784412	0.951299	0.999976	0.696198	0.80924	0.871803	0.887717
PS00299: ubiquitin 1 (PROSITE domain)	http://expasy.org/prosite/PS00299	0.999976	0.997201	0.999976	0.999976	0.810529	0.827416	0.884488	0.997004
PS00300: srp54 (PROSITE domain)	http://expasy.org/prosite/PS00300	0.881347	0.787907	0.895854	0.999976	0.974055	0.999976	0.999976	0.950521
PS00301: efactor gtp (PROSITE domain)	http://expasy.org/prosite/PS00301	0.999976	0.999976	0.999976	0.999976	0.827416	0.992271	0.786291	0.847165
PS00302: if5a hypusine (PROSITE domain)	http://expasy.org/prosite/PS00302	0.999976	0.999976	0.999976	0.999976	0.801403	0.814992	0.84434	0.821258
PS00303: s100 cabp (PROSITE domain)	http://expasy.org/prosite/PS00303	0.999976	0.999976	0.999976	0.999976	0.966099	0.87179	0.945072	0.872321
PS00307: lectin legume beta (PROSITE domain)	http://expasy.org/prosite/PS00307	0.999976	0.999976	0.999976	0.999976	0.858233	0.957786	0.980704	0.875026
PS00316: thaumatin (PROSITE domain)	http://expasy.org/prosite/PS00316	0.999976	0.999976	0.999976	0.999976	0.866547	0.820304	0.728143	0.826346
PS00318: hmg coa reductase 2 (PROSITE domain)	http://expasy.org/prosite/PS00318	0.999976	0.999976	0.999976	0.999976	0.733489	0.814992	0.671643	0.69775
PS00321: reca 1 (PROSITE domain)	http://expasy.org/prosite/PS00321	0.999976	0.882814	0.999976	0.999976	0.827416	0.871803	0.887717	0.827416
PS00322: histone h3 1 (PROSITE domain)	http://expasy.org/prosite/PS00322	0.999976	0.999976	0.999976	0.999976	0.900423	0.913918	0.871045	0.901564
PS00323: ribosomal s19 (PROSITE domain)	http://expasy.org/prosite/PS00323	0.999976	0.999976	0.999976	0.999976	0.80924	0.910687	0.815764	0.815854
PS00324: aspartokinase (PROSITE domain)	http://expasy.org/prosite/PS00324	0.999976	0.999976	0.999976	0.971376	0.948875	0.953647	0.978045	0.999976
PS00325: actin depolymerizing (PROSITE domain)	http://expasy.org/prosite/PS00325	0.814991	0.999976	0.999976	0.999976	0.999976	0.87179	0.887773	0.965147
PS00327: bacterial opsin ret (PROSITE domain)	http://expasy.org/prosite/PS00327	0.732686	0.644993	0.746997	0.767959	0.999976	0.999976	0.999976	0.999976
PS00329: hsp70 2 (PROSITE domain)	http://expasy.org/prosite/PS00329	0.999976	0.999976	0.999976	0.999976	0.0505198	0.00112722	0.0109696	0.141131
PS00331: malic enzymes (PROSITE domain)	http://expasy.org/prosite/PS00331	0.672842	0.728143	0.827416	0.999976	0.999976	0.999976	0.999976	0.882197
PS00332: sod cu zn 2 (PROSITE domain)	http://expasy.org/prosite/PS00332	0.999976	0.999976	0.967433	0.938513	0.871803	0.967433	0.831164	0.992715
PS00333: dna ligase a2 (PROSITE domain)	http://expasy.org/prosite/PS00333	0.89887	0.786291	0.919618	0.999976	0.999976	0.999976	0.999976	0.999976
PS00334: myb 2 (PROSITE domain)	http://expasy.org/prosite/PS00334	0.999976	0.999976	0.999976	0.999976	0.863954	0.938513	0.945072	0.872321
PS00338: somatotropin 2 (PROSITE domain)	http://expasy.org/prosite/PS00338	0.717704	0.756203	0.826373	0.851974	0.999976	0.999976	0.999976	0.999976
PS00344: gata zn finger 1 (PROSITE domain)	http://expasy.org/prosite/PS00344	0.821258	0.821258	0.804618	0.999976	0.999976	0.999976	0.992715	0.962981
PS00347: parp zn finger 1 (PROSITE domain)	http://expasy.org/prosite/PS00347	0.87179	0.986639	0.89887	0.861242	0.999976	0.997046	0.999976	0.999976
PS00350: mads box 1 (PROSITE domain)	http://expasy.org/prosite/PS00350	0.888919	0.746997	0.756203	0.97068	0.999976	0.963543	0.999976	0.999976
PS00351: tfiid (PROSITE domain)	http://expasy.org/prosite/PS00351	0.988995	0.9966	0.999976	0.961635	0.993943	0.987584	0.912472	0.999976
PS00354: hmgi y (PROSITE domain)	http://expasy.org/prosite/PS00354	0.934907	0.833864	0.858657	0.755062	0.999976	0.999976	0.999976	0.974855
PS00357: histone h2b (PROSITE domain)	http://expasy.org/prosite/PS00357	0.999976	0.999976	0.999976	0.999976	0.934727	0.784412	0.894192	0.901564
PS00358: ribosomal l5 (PROSITE domain)	http://expasy.org/prosite/PS00358	0.999976	0.999976	0.999976	0.999976	0.7967	0.999976	0.865021	0.765034
PS00359: ribosomal l11 (PROSITE domain)	http://expasy.org/prosite/PS00359	0.999976	0.999976	0.999976	0.999976	0.814991	0.981438	0.87179	0.76261
PS00360: ribosomal s9 (PROSITE domain)	http://expasy.org/prosite/PS00360	0.999976	0.999976	0.999976	0.999976	0.890501	0.827416	0.827416	0.896633
PS00361: ribosomal s10 (PROSITE domain)	http://expasy.org/prosite/PS00361	0.999976	0.999976	0.999976	0.999976	0.732686	0.831164	0.821258	0.813061
PS00362: ribosomal s15 (PROSITE domain)	http://expasy.org/prosite/PS00362	0.999976	0.917415	0.999976	0.999976	0.940157	0.999976	0.975874	0.871045
PS00365: nir sir (PROSITE domain)	http://expasy.org/prosite/PS00365	0.847023	0.864325	0.999976	0.999976	0.999976	0.999976	0.998927	0.950903
PS00366: uricase (PROSITE domain)	http://expasy.org/prosite/PS00366	0.787907	0.967108	0.999976	0.832837	0.999976	0.999976	0.951343	0.999976
PS00368: ribored small (PROSITE domain)	http://expasy.org/prosite/PS00368	0.999976	0.999976	0.999976	0.999976	0.867945	0.671643	0.812272	0.911626
PS00369: pts hpr his (PROSITE domain)	http://expasy.org/prosite/PS00369	0.999976	0.999976	0.999976	0.999976	0.945072	0.911185	0.979037	0.968921
PS00370: pep enzymes phos site (PROSITE domain)	http://expasy.org/prosite/PS00370	0.76261	0.671247	0.728143	0.999976	0.999976	0.999976	0.999976	0.945072
PS00374: mgmt (PROSITE domain)	http://expasy.org/prosite/PS00374	0.999976	0.968012	0.999976	0.999976	0.966867	0.999976	0.946957	0.870075
PS00375: udpgt (PROSITE domain)	http://expasy.org/prosite/PS00375	0.999976	0.999976	0.999976	0.988242	0.999976	0.913918	0.907069	0.968854
PS00376: adomet synthetase 1 (PROSITE domain)	http://expasy.org/prosite/PS00376	0.999976	0.999976	0.999976	0.999976	0.895854	0.847165	0.794616	0.769633
PS00377: adomet synthetase 2 (PROSITE domain)	http://expasy.org/prosite/PS00377	0.999976	0.999976	0.999976	0.999976	0.895854	0.847165	0.794616	0.769633
PS00378: hexokinases (PROSITE domain)	http://expasy.org/prosite/PS00378	0.999976	0.999976	0.999976	0.951343	0.936304	0.827416	0.967433	0.993287
PS00379: cdp alcohol p transf (PROSITE domain)	http://expasy.org/prosite/PS00379	0.999976	0.999976	0.999976	0.999976	0.626795	0.786511	0.73169	0.821258
PS00381: clp protease ser (PROSITE domain)	http://expasy.org/prosite/PS00381	0.999976	0.999976	0.999976	0.999976	0.952935	0.87179	0.931063	0.943512
PS00382: clp protease his (PROSITE domain)	http://expasy.org/prosite/PS00382	0.999976	0.999976	0.999976	0.999976	0.952935	0.87179	0.931063	0.943512
PS00383: tyr phosphatase 1 (PROSITE domain)	http://expasy.org/prosite/PS00383	0.999976	0.999976	0.999976	0.999976	0.882814	0.844654	0.999976	0.951343
PS00387: ppase (PROSITE domain)	http://expasy.org/prosite/PS00387	0.999976	0.999976	0.999976	0.999976	0.843033	0.965026	0.915462	0.799697
PS00388: proteasome a (PROSITE domain)	http://expasy.org/prosite/PS00388	0.999976	0.999976	0.999976	0.999976	0.827416	0.725816	0.771168	0.87179
PS00389: atpase delta (PROSITE domain)	http://expasy.org/prosite/PS00389	0.999976	0.999976	0.999976	0.989888	0.866547	0.973314	0.936304	0.992953
PS00392: ddc gad hdc ydc (PROSITE domain)	http://expasy.org/prosite/PS00392	0.999976	0.999976	0.9969	0.959593	0.961701	0.999976	0.881031	0.72039
PS00394: dna photolyases 1 1 (PROSITE domain)	http://expasy.org/prosite/PS00394	0.821258	0.895854	0.818396	0.916675	0.999976	0.999976	0.999976	0.999976
PS00396: topoisomerase i prok (PROSITE domain)	http://expasy.org/prosite/PS00396	0.916773	0.871803	0.964501	0.964175	0.999976	0.999976	0.999976	0.999976
PS00397: recombinases 1 (PROSITE domain)	http://expasy.org/prosite/PS00397	0.950521	0.841656	0.872028	0.945072	0.999976	0.999976	0.999976	0.999976
PS00398: recombinases 2 (PROSITE domain)	http://expasy.org/prosite/PS00398	0.950521	0.841656	0.872028	0.945072	0.999976	0.999976	0.999976	0.999976
PS00399: succinyl coa lig 2 (PROSITE domain)	http://expasy.org/prosite/PS00399	0.999976	0.999976	0.999976	0.999976	0.686485	0.821258	0.580467	0.745238
PS00406: actins 1 (PROSITE domain)	http://expasy.org/prosite/PS00406	0.999976	0.999976	0.999976	0.999976	0.725947	0.821258	0.788669	0.56324
PS00410: dynamin (PROSITE domain)	http://expasy.org/prosite/PS00410	0.971954	0.945072	0.996775	0.884525	0.988655	0.999976	0.990868	0.999976
PS00411: kinesin motor domain1 (PROSITE domain)	http://expasy.org/prosite/PS00411	0.999976	0.999976	0.988242	0.909189	0.908921	0.938076	0.999976	0.976468
PS00414: profilin (PROSITE domain)	http://expasy.org/prosite/PS00414	0.999976	0.999976	0.999976	0.999976	0.936304	0.809342	0.958119	0.974216
PS00417: synaptobrevin (PROSITE domain)	http://expasy.org/prosite/PS00417	0.999976	0.999976	0.999976	0.999976	0.999976	0.999976	0.999976	0.999976
PS00422: granins 1 (PROSITE domain)	http://expasy.org/prosite/PS00422	0.999976	0.999976	0.999976	0.999976	0.936304	0.934727	0.909189	0.997004
PS00425: arthropod defensins (PROSITE domain)	http://expasy.org/prosite/PS00425	0.974216	0.969033	0.999976	0.999976	0.999976	0.999976	0.966099	0.972271
PS00427: disintegrin 1 (PROSITE domain)	http://expasy.org/prosite/PS00427	0.945072	0.827416	0.87774	0.826373	0.999976	0.999976	0.999976	0.999976
PS00430: tonb dependent rec 1 (PROSITE domain)	http://expasy.org/prosite/PS00430	0.999976	0.999976	0.999976	0.916125	0.882931	0.931947	0.882197	0.951343
PS00432: actins 2 (PROSITE domain)	http://expasy.org/prosite/PS00432	0.999976	0.999976	0.999976	0.999976	0.725947	0.821258	0.788669	0.56324
PS00433: phosphofructokinase (PROSITE domain)	http://expasy.org/prosite/PS00433	0.999976	0.999976	0.999976	0.999976	0.904711	0.927852	0.964815	0.950062
PS00434: hsf domain (PROSITE domain)	http://expasy.org/prosite/PS00434	0.925277	0.962981	0.999976	0.884488	0.999976	0.999976	0.972086	0.999976
PS00435: peroxidase 1 (PROSITE domain)	http://expasy.org/prosite/PS00435	0.999976	0.999976	0.999976	0.902225	0.960627	0.999976	0.812944	0.999976
PS00436: peroxidase 2 (PROSITE domain)	http://expasy.org/prosite/PS00436	0.999976	0.999976	0.999976	0.902225	0.960627	0.999976	0.812944	0.999976
PS00437: catalase 1 (PROSITE domain)	http://expasy.org/prosite/PS00437	0.857662	0.909061	0.728143	0.827416	0.999976	0.999976	0.999976	0.999976
PS00438: catalase 2 (PROSITE domain)	http://expasy.org/prosite/PS00438	0.857662	0.909061	0.728143	0.827416	0.999976	0.999976	0.999976	0.999976
PS00439: acyltransf c 1 (PROSITE domain)	http://expasy.org/prosite/PS00439	0.999976	0.999976	0.999976	0.847534	0.938513	0.900689	0.974855	0.999976
PS00440: acyltransf c 2 (PROSITE domain)	http://expasy.org/prosite/PS00440	0.999976	0.999976	0.999976	0.847534	0.938513	0.900689	0.974855	0.999976
PS00442: gatase type i (PROSITE domain)	http://expasy.org/prosite/PS00442	0.999976	0.970459	0.999976	0.999976	0.877694	0.999976	0.975874	0.886216
PS00443: gatase type ii (PROSITE domain)	http://expasy.org/prosite/PS00443	0.999976	0.999976	0.999976	0.999976	0.666649	0.891705	0.544421	0.885877
PS00444: polyprenyl synthet 2 (PROSITE domain)	http://expasy.org/prosite/PS00444	0.999976	0.942184	0.997398	0.999976	0.952935	0.872321	0.849467	0.935355
PS00445: fggy kinases 2 (PROSITE domain)	http://expasy.org/prosite/PS00445	0.999976	0.999976	0.999976	0.999976	0.733489	0.691386	0.821258	0.785753
PS00446: rna pol d 30kd (PROSITE domain)	http://expasy.org/prosite/PS00446	0.999976	0.999976	0.999976	0.999976	0.851974	0.847165	0.866129	0.844654
PS00447: dna polymerase a (PROSITE domain)	http://expasy.org/prosite/PS00447	0.71251	0.803193	0.794616	0.787907	0.999976	0.999976	0.999976	0.999976
PS00449: atpase a (PROSITE domain)	http://expasy.org/prosite/PS00449	0.906495	0.999976	0.858233	0.999976	0.999976	0.995572	0.999976	0.989371
PS00450: aconitase 1 (PROSITE domain)	http://expasy.org/prosite/PS00450	0.999976	0.999976	0.999976	0.999976	0.539032	0.999976	0.763293	0.936304
PS00452: guanylate cyclase 1 (PROSITE domain)	http://expasy.org/prosite/PS00452	0.61914	0.746997	0.929338	0.999976	0.999976	0.999976	0.999976	0.866456
PS00455: amp binding (PROSITE domain)	http://expasy.org/prosite/PS00455	0.999976	0.891606	0.999976	0.999976	0.924822	0.713855	0.809342	0.836569
PS00456: na solut symp 1 (PROSITE domain)	http://expasy.org/prosite/PS00456	0.977021	0.999976	0.999976	0.999976	0.999976	0.817648	0.815854	0.999976
PS00457: na solut symp 2 (PROSITE domain)	http://expasy.org/prosite/PS00457	0.977021	0.999976	0.999976	0.999976	0.999976	0.817648	0.815854	0.999976
PS00460: glutathione peroxid 1 (PROSITE domain)	http://expasy.org/prosite/PS00460	0.999976	0.999976	0.999976	0.999976	0.978683	0.87179	0.912895	0.967433
PS00461: 6pgd (PROSITE domain)	http://expasy.org/prosite/PS00461	0.999976	0.979047	0.999976	0.934916	0.895854	0.999976	0.867945	0.999976
PS00462: g glu transpeptidase (PROSITE domain)	http://expasy.org/prosite/PS00462	0.828936	0.827416	0.871803	0.830295	0.999976	0.999976	0.999976	0.999976
PS00463: zn2 cy6 fungal 1 (PROSITE domain)	http://expasy.org/prosite/PS00463	1.79729e-05	0.012682	5.1283e-07	0.296023	0.999976	0.999976	0.999976	0.999976
PS00464: ribosomal l22 (PROSITE domain)	http://expasy.org/prosite/PS00464	0.941722	0.835169	0.988262	0.999976	0.821258	0.999976	0.964203	0.86283
PS00466: zf tfiis 1 (PROSITE domain)	http://expasy.org/prosite/PS00466	0.999976	0.999976	0.999976	0.999976	0.815854	0.758164	0.378352	0.734962
PS00467: ribosomal l2 (PROSITE domain)	http://expasy.org/prosite/PS00467	0.999976	0.999976	0.999976	0.999976	0.400731	0.901564	0.845716	0.767959
PS00469: ndp kinases (PROSITE domain)	http://expasy.org/prosite/PS00469	0.999976	0.999976	0.999976	0.999976	0.619809	0.821131	0.711839	0.713855
PS00470: idh imdh (PROSITE domain)	http://expasy.org/prosite/PS00470	0.999976	0.999976	0.999976	0.965498	0.155244	0.507785	0.464231	0.406454
PS00474: ribosomal l3 (PROSITE domain)	http://expasy.org/prosite/PS00474	0.999976	0.999976	0.999976	0.999976	0.811089	0.821655	0.828936	0.821258
PS00475: ribosomal l15 (PROSITE domain)	http://expasy.org/prosite/PS00475	0.999976	0.999976	0.999976	0.999976	0.775534	0.913918	0.906837	0.827416
PS00476: fatty acid desatur 1 (PROSITE domain)	http://expasy.org/prosite/PS00476	0.831164	0.867945	0.795887	0.790576	0.999976	0.999976	0.999976	0.999976
PS00478: lim domain 1 (PROSITE domain)	http://expasy.org/prosite/PS00478	0.813843	0.821258	0.967614	0.95585	0.999976	0.999976	0.999976	0.946733
PS00479: zf dag pe 1 (PROSITE domain)	http://expasy.org/prosite/PS00479	0.936304	0.831475	0.851974	0.84124	0.999976	0.999976	0.976358	0.999976
PS00480: citrate synthase (PROSITE domain)	http://expasy.org/prosite/PS00480	0.999976	0.999976	0.999976	0.999976	0.804618	0.732686	0.580467	0.507133
PS00482: dihydroorotase 1 (PROSITE domain)	http://expasy.org/prosite/PS00482	0.999976	0.999976	0.999976	0.999976	0.827416	0.975874	0.883839	0.991226
PS00483: dihydroorotase 2 (PROSITE domain)	http://expasy.org/prosite/PS00483	0.999976	0.999976	0.999976	0.999976	0.827416	0.975874	0.883839	0.991226
PS00485: a deaminase (PROSITE domain)	http://expasy.org/prosite/PS00485	0.968012	0.999976	0.902072	0.821258	0.814991	0.976468	0.870075	0.765598
PS00486: dna mismatch repair 2 (PROSITE domain)	http://expasy.org/prosite/PS00486	0.814991	0.781651	0.79898	0.76261	0.999976	0.974855	0.999976	0.999976
PS00487: imp dh gmp red (PROSITE domain)	http://expasy.org/prosite/PS00487	0.999976	0.999976	0.999976	0.999976	0.636542	0.89887	0.744473	0.733489
PS00488: pal histidase (PROSITE domain)	http://expasy.org/prosite/PS00488	0.999976	0.999976	0.93713	0.999976	0.824675	0.786291	0.999976	0.755062
PS00489: rna pol phage 2 (PROSITE domain)	http://expasy.org/prosite/PS00489	0.992953	0.794616	0.940293	0.86676	0.989786	0.999976	0.999976	0.999976
PS00491: proline peptidase (PROSITE domain)	http://expasy.org/prosite/PS00491	0.999976	0.999976	0.999976	0.99989	0.938513	0.826373	0.858657	0.831164
PS00496: pii glnb ump (PROSITE domain)	http://expasy.org/prosite/PS00496	0.999976	0.999976	0.999976	0.999976	0.902458	0.756448	0.831475	0.916773
PS00497: tyrosinase 1 (PROSITE domain)	http://expasy.org/prosite/PS00497	0.999976	0.821258	0.890197	0.908921	0.999976	0.999976	0.999976	0.999976
PS00498: tyrosinase 2 (PROSITE domain)	http://expasy.org/prosite/PS00498	0.999976	0.821258	0.890197	0.908921	0.999976	0.999976	0.999976	0.999976
PS00501: spase i 1 (PROSITE domain)	http://expasy.org/prosite/PS00501	0.999976	0.999976	0.999976	0.986639	0.919347	0.933471	0.945072	0.999976
PS00502: polygalacturonase (PROSITE domain)	http://expasy.org/prosite/PS00502	0.809342	0.925277	0.916773	0.991226	0.999976	0.999976	0.999976	0.948647
PS00503: pectinesterase 2 (PROSITE domain)	http://expasy.org/prosite/PS00503	0.977021	0.922318	0.924204	0.954387	0.926728	0.964815	0.999976	0.999976
PS00504: frd sdh fad binding (PROSITE domain)	http://expasy.org/prosite/PS00504	0.999976	0.966099	0.964815	0.981207	0.887773	0.999976	0.999976	0.999976
PS00509: ras gtpase activ 1 (PROSITE domain)	http://expasy.org/prosite/PS00509	0.999976	0.882131	0.971368	0.999976	0.921096	0.938513	0.874653	0.728143
PS00510: malate synthase (PROSITE domain)	http://expasy.org/prosite/PS00510	0.871803	0.999976	0.999976	0.999976	0.999976	0.943512	0.871045	0.884488
PS00512: alpha galactosidase (PROSITE domain)	http://expasy.org/prosite/PS00512	0.922225	0.982673	0.999976	0.930359	0.999976	0.999976	0.999976	0.901893
PS00513: adenylosuccin syn 2 (PROSITE domain)	http://expasy.org/prosite/PS00513	0.966099	0.882814	0.840137	0.84124	0.999976	0.999976	0.999976	0.999976
PS00517: rnase 3 1 (PROSITE domain)	http://expasy.org/prosite/PS00517	0.999976	0.997498	0.999976	0.999976	0.746997	0.829976	0.75843	0.827416
PS00518: zf ring 1 (PROSITE domain)	http://expasy.org/prosite/PS00518	0.999976	0.784412	0.882919	0.964815	0.999976	0.999976	0.999976	0.999976
PS00521: p5cr (PROSITE domain)	http://expasy.org/prosite/PS00521	0.999976	0.982474	0.945072	0.945569	0.999976	0.827416	0.986147	0.790576
PS00522: dna polymerase x (PROSITE domain)	http://expasy.org/prosite/PS00522	0.999976	0.999976	0.966616	0.991226	0.821258	0.681251	0.666649	0.57
PS00523: sulfatase 1 (PROSITE domain)	http://expasy.org/prosite/PS00523	0.780296	0.870337	0.863954	0.946873	0.999976	0.999976	0.999976	0.999976
PS00525: ribosomal l6 1 (PROSITE domain)	http://expasy.org/prosite/PS00525	0.999976	0.999976	0.999976	0.999976	0.884695	0.977806	0.942589	0.882814
PS00526: ribosomal l19e (PROSITE domain)	http://expasy.org/prosite/PS00526	0.999976	0.999976	0.999976	0.970445	0.814991	0.89887	0.882931	0.999976
PS00527: ribosomal s14 (PROSITE domain)	http://expasy.org/prosite/PS00527	0.999976	0.986077	0.999976	0.999976	0.847165	0.989786	0.934727	0.827416
PS00528: ribosomal s4e (PROSITE domain)	http://expasy.org/prosite/PS00528	0.999976	0.999976	0.999976	0.999976	0.631963	0.882814	0.758164	0.696198
PS00529: ribosomal s24e (PROSITE domain)	http://expasy.org/prosite/PS00529	0.999976	0.999976	0.999976	0.999976	0.711839	0.887773	0.741418	0.741418
PS00530: rnase t2 1 (PROSITE domain)	http://expasy.org/prosite/PS00530	0.936112	0.962981	0.999976	0.999976	0.867945	0.585329	0.542514	0.566453
PS00531: rnase t2 2 (PROSITE domain)	http://expasy.org/prosite/PS00531	0.936112	0.962981	0.999976	0.999976	0.867945	0.585329	0.542514	0.566453
PS00532: pepck atp (PROSITE domain)	http://expasy.org/prosite/PS00532	0.975874	0.999976	0.999976	0.999976	0.999976	0.959549	0.962981	0.938513
PS00533: porphobilinogen deam (PROSITE domain)	http://expasy.org/prosite/PS00533	0.999976	0.999976	0.945931	0.884488	0.901495	0.950521	0.999976	0.999976
PS00534: ferrochelatase (PROSITE domain)	http://expasy.org/prosite/PS00534	0.999976	0.999976	0.999976	0.999976	0.839196	0.948495	0.93336	0.728143
PS00535: complex1 49k (PROSITE domain)	http://expasy.org/prosite/PS00535	0.999976	0.999976	0.999976	0.999976	0.788669	0.869224	0.884488	0.857662
PS00536: ubiquitin activat 1 (PROSITE domain)	http://expasy.org/prosite/PS00536	0.999976	0.999976	0.999976	0.999976	0.870075	0.938513	0.912724	0.843033
PS00542: complex1 30k (PROSITE domain)	http://expasy.org/prosite/PS00542	0.999976	0.999976	0.999976	0.999976	0.817408	0.874653	0.945569	0.915572
PS00545: aldose 1 epimerase (PROSITE domain)	http://expasy.org/prosite/PS00545	0.827416	0.900689	0.867945	0.882931	0.999976	0.999976	0.999976	0.999976
PS00548: ribosomal s3 (PROSITE domain)	http://expasy.org/prosite/PS00548	0.999976	0.999976	0.999976	0.999976	0.738225	0.981207	0.845716	0.827416
PS00554: tea 1 (PROSITE domain)	http://expasy.org/prosite/PS00554	0.999976	0.999976	0.999976	0.999976	0.935355	0.902306	0.945072	0.973244
PS00557: fmn hydroxy acid dh (PROSITE domain)	http://expasy.org/prosite/PS00557	0.950521	0.999976	0.916552	0.994783	0.999976	0.87179	0.999976	0.999976
PS00558: eukaryotic porin (PROSITE domain)	http://expasy.org/prosite/PS00558	0.999976	0.999976	0.999976	0.999976	0.916675	0.818019	0.995257	0.951343
PS00559: molybdopterin euk (PROSITE domain)	http://expasy.org/prosite/PS00559	0.992953	0.926959	0.999976	0.999976	0.913918	0.999976	0.900932	0.932766
PS00560: carboxypept ser his (PROSITE domain)	http://expasy.org/prosite/PS00560	0.999976	0.986639	0.999976	0.999976	0.966867	0.672824	0.985255	0.89887
PS00562: cbm1 1 (PROSITE domain)	http://expasy.org/prosite/PS00562	0.809342	0.567506	0.738225	0.952935	0.999976	0.999976	0.999976	0.999976
PS00564: argininosuccin syn 1 (PROSITE domain)	http://expasy.org/prosite/PS00564	0.999976	0.972619	0.99989	0.866547	0.894192	0.999976	0.982673	0.999976
PS00565: argininosuccin syn 2 (PROSITE domain)	http://expasy.org/prosite/PS00565	0.999976	0.972619	0.99989	0.866547	0.894192	0.999976	0.982673	0.999976
PS00566: fibrillarin (PROSITE domain)	http://expasy.org/prosite/PS00566	0.999976	0.999976	0.999976	0.945072	0.868879	0.934727	0.833564	0.999976
PS00570: ring hydroxyl alpha (PROSITE domain)	http://expasy.org/prosite/PS00570	0.788272	0.924204	0.999976	0.870075	0.999976	0.999976	0.901564	0.999976
PS00571: amidases (PROSITE domain)	http://expasy.org/prosite/PS00571	0.986935	0.974688	0.913918	0.987584	0.999976	0.999976	0.999976	0.999976
PS00572: glycosyl hydrol f1 1 (PROSITE domain)	http://expasy.org/prosite/PS00572	0.76261	0.871803	0.8876	0.821258	0.999976	0.999976	0.999976	0.999976
PS00573: pyridine redox 2 (PROSITE domain)	http://expasy.org/prosite/PS00573	0.999976	0.999976	0.999976	0.999976	0.815854	0.835025	0.786633	0.821258
PS00578: ribosomal s6e (PROSITE domain)	http://expasy.org/prosite/PS00578	0.999976	0.999976	0.999976	0.999976	0.580467	0.847412	0.751508	0.784412
PS00579: ribosomal l29 (PROSITE domain)	http://expasy.org/prosite/PS00579	0.993728	0.999976	0.98253	0.999976	0.814992	0.999976	0.931818	0.974855
PS00580: ribosomal l32e (PROSITE domain)	http://expasy.org/prosite/PS00580	0.999976	0.999976	0.999976	0.999976	0.671247	0.916651	0.780296	0.804618
PS00581: clathrin light chn 2 (PROSITE domain)	http://expasy.org/prosite/PS00581	0.999976	0.999976	0.999976	0.999976	0.72806	0.786925	0.811089	0.882814
PS00583: pfkb kinases 1 (PROSITE domain)	http://expasy.org/prosite/PS00583	0.999976	0.999976	0.999976	0.882197	0.967433	0.847412	0.994629	0.999976
PS00584: pfkb kinases 2 (PROSITE domain)	http://expasy.org/prosite/PS00584	0.999976	0.999976	0.999976	0.882197	0.967433	0.847412	0.994629	0.999976
PS00585: ribosomal s5 (PROSITE domain)	http://expasy.org/prosite/PS00585	0.999976	0.997004	0.999976	0.999976	0.76261	0.967433	0.871094	0.763975
PS00586: ribosomal l16 1 (PROSITE domain)	http://expasy.org/prosite/PS00586	0.887833	0.877488	0.999976	0.945357	0.999976	0.999976	0.967433	0.999976
PS00587: glycosyl hydrol f17 (PROSITE domain)	http://expasy.org/prosite/PS00587	0.921289	0.999976	0.938927	0.963543	0.966001	0.902072	0.999976	0.999976
PS00588: flagella bb rod (PROSITE domain)	http://expasy.org/prosite/PS00588	0.989068	0.999976	0.93713	0.999976	0.993926	0.974688	0.999976	0.944612
PS00589: pts hpr ser (PROSITE domain)	http://expasy.org/prosite/PS00589	0.864525	0.915646	0.908319	0.999976	0.999976	0.999976	0.999976	0.938068
PS00591: glycosyl hydrol f10 (PROSITE domain)	http://expasy.org/prosite/PS00591	0.818019	0.860018	0.964215	0.999976	0.951678	0.980783	0.999976	0.945569
PS00595: aa transfer class 5 (PROSITE domain)	http://expasy.org/prosite/PS00595	0.996151	0.80924	0.877488	0.941722	0.962714	0.999976	0.999976	0.985784
PS00598: chromo 1 (PROSITE domain)	http://expasy.org/prosite/PS00598	0.999976	0.999976	0.999976	0.999976	0.999976	0.999976	0.881338	0.997629
PS00599: aa transfer class 2 (PROSITE domain)	http://expasy.org/prosite/PS00599	0.880069	0.826373	0.863954	0.80924	0.999976	0.999976	0.999976	0.999976
PS00600: aa transfer class 3 (PROSITE domain)	http://expasy.org/prosite/PS00600	0.999976	0.992715	0.951343	0.999976	0.99989	0.907712	0.828936	0.872459
PS00602: aldolase class ii 1 (PROSITE domain)	http://expasy.org/prosite/PS00602	0.999976	0.999976	0.999976	0.999976	0.728143	0.827416	0.76261	0.881031
PS00605: atpase c (PROSITE domain)	http://expasy.org/prosite/PS00605	0.999976	0.995082	0.999976	0.999976	0.945072	0.988262	0.938513	0.830295
PS00606: b ketoacyl synthase (PROSITE domain)	http://expasy.org/prosite/PS00606	0.871803	0.959549	0.999976	0.894573	0.999976	0.831774	0.999976	0.866129
PS00607: pdease ii (PROSITE domain)	http://expasy.org/prosite/PS00607	0.999976	0.999976	0.999976	0.894192	0.946099	0.967614	0.943331	0.999976
PS00608: glycosyl hydrol f2 2 (PROSITE domain)	http://expasy.org/prosite/PS00608	0.999976	0.999976	0.999976	0.999976	0.939313	0.978683	0.962932	0.964203
PS00609: glycosyl hydrol f32 (PROSITE domain)	http://expasy.org/prosite/PS00609	0.999976	0.895854	0.942768	0.999976	0.999815	0.999976	0.999976	0.981438
PS00611: hisol dehydrogenase (PROSITE domain)	http://expasy.org/prosite/PS00611	0.999976	0.999976	0.999976	0.945072	0.870337	0.999284	0.909189	0.999976
PS00614: igps (PROSITE domain)	http://expasy.org/prosite/PS00614	0.999976	0.999976	0.999976	0.999976	0.884488	0.725816	0.790954	0.999976
PS00615: c type lectin 1 (PROSITE domain)	http://expasy.org/prosite/PS00615	0.999976	0.999976	0.999976	0.999976	0.879816	0.884488	0.847165	0.801581
PS00616: his acid phosphat 1 (PROSITE domain)	http://expasy.org/prosite/PS00616	0.999976	0.999976	0.999976	0.999976	0.999976	0.974688	0.968854	0.963026
PS00622: hth luxr 1 (PROSITE domain)	http://expasy.org/prosite/PS00622	0.980748	0.999976	0.930602	0.882131	0.999976	0.967433	0.999976	0.999976
PS00623: gmc oxred 1 (PROSITE domain)	http://expasy.org/prosite/PS00623	0.728143	0.639813	0.754703	0.925505	0.999976	0.999976	0.999976	0.999976
PS00624: gmc oxred 2 (PROSITE domain)	http://expasy.org/prosite/PS00624	0.728143	0.639813	0.754703	0.925505	0.999976	0.999976	0.999976	0.999976
PS00625: rcc1 1 (PROSITE domain)	http://expasy.org/prosite/PS00625	0.999976	0.999976	0.999976	0.984301	0.866456	0.921096	0.964815	0.977021
PS00626: rcc1 2 (PROSITE domain)	http://expasy.org/prosite/PS00626	0.999976	0.999976	0.999976	0.984301	0.866456	0.921096	0.964815	0.977021
PS00627: ghmp kinases atp (PROSITE domain)	http://expasy.org/prosite/PS00627	0.938045	0.887773	0.993926	0.999976	0.999976	0.999976	0.919702	0.999976
PS00628: ribosomal s19e (PROSITE domain)	http://expasy.org/prosite/PS00628	0.999976	0.999976	0.999976	0.999976	0.871803	0.950521	0.871803	0.913918
PS00629: imp 1 (PROSITE domain)	http://expasy.org/prosite/PS00629	0.999976	0.999976	0.999976	0.999976	0.952807	0.999976	0.962981	0.992249
PS00630: imp 2 (PROSITE domain)	http://expasy.org/prosite/PS00630	0.999976	0.999976	0.999976	0.999976	0.952807	0.999976	0.962981	0.992249
PS00632: ribosomal s4 (PROSITE domain)	http://expasy.org/prosite/PS00632	0.999976	0.999976	0.999976	0.999976	0.76261	0.906404	0.751508	0.765598
PS00633: bromodomain 1 (PROSITE domain)	http://expasy.org/prosite/PS00633	0.786291	0.794616	0.784412	0.895854	0.999976	0.999976	0.999976	0.999976
PS00634: ribosomal l30 (PROSITE domain)	http://expasy.org/prosite/PS00634	0.999976	0.999976	0.999976	0.999976	0.815854	0.76261	0.885877	0.828936
PS00636: dnaj 1 (PROSITE domain)	http://expasy.org/prosite/PS00636	0.999976	0.924665	0.999976	0.999976	0.799654	0.814991	0.844654	0.87179
PS00639: thiol protease his (PROSITE domain)	http://expasy.org/prosite/PS00639	0.950442	0.971886	0.925048	0.870075	0.999976	0.999976	0.999976	0.999976
PS00640: thiol protease asn (PROSITE domain)	http://expasy.org/prosite/PS00640	0.950442	0.971886	0.925048	0.870075	0.999976	0.999976	0.999976	0.999976
PS00641: complex1 75k 1 (PROSITE domain)	http://expasy.org/prosite/PS00641	0.999976	0.989758	0.999976	0.999976	0.868052	0.993198	0.872321	0.827416
PS00642: complex1 75k 2 (PROSITE domain)	http://expasy.org/prosite/PS00642	0.999976	0.989758	0.999976	0.999976	0.868052	0.993198	0.872321	0.827416
PS00643: complex1 75k 3 (PROSITE domain)	http://expasy.org/prosite/PS00643	0.999976	0.989758	0.999976	0.999976	0.868052	0.993198	0.872321	0.827416
PS00644: complex1 51k 1 (PROSITE domain)	http://expasy.org/prosite/PS00644	0.999976	0.999976	0.999976	0.995494	0.83091	0.896633	0.934727	0.988262
PS00645: complex1 51k 2 (PROSITE domain)	http://expasy.org/prosite/PS00645	0.999976	0.999976	0.999976	0.995494	0.83091	0.896633	0.934727	0.988262
PS00646: ribosomal s13 1 (PROSITE domain)	http://expasy.org/prosite/PS00646	0.999976	0.999976	0.999976	0.999976	0.847165	0.934916	0.814991	0.937252
PS00649: g protein recep f2 1 (PROSITE domain)	http://expasy.org/prosite/PS00649	0.69775	0.794616	0.741418	0.809342	0.999976	0.999976	0.999976	0.999976
PS00650: g protein recep f2 2 (PROSITE domain)	http://expasy.org/prosite/PS00650	0.69775	0.794616	0.741418	0.809342	0.999976	0.999976	0.999976	0.999976
PS00653: glycosyl hydrol f1 2 (PROSITE domain)	http://expasy.org/prosite/PS00653	0.76261	0.871803	0.8876	0.821258	0.999976	0.999976	0.999976	0.999976
PS00655: glycosyl hydrol f6 1 (PROSITE domain)	http://expasy.org/prosite/PS00655	0.944596	0.999976	0.988262	0.908921	0.999976	0.902667	0.995339	0.999976
PS00656: glycosyl hydrol f6 2 (PROSITE domain)	http://expasy.org/prosite/PS00656	0.944596	0.999976	0.988262	0.908921	0.999976	0.902667	0.995339	0.999976
PS00657: fork head 1 (PROSITE domain)	http://expasy.org/prosite/PS00657	0.796635	0.874653	0.814992	0.902072	0.999976	0.999976	0.999976	0.999976
PS00658: fork head 2 (PROSITE domain)	http://expasy.org/prosite/PS00658	0.796635	0.874653	0.814992	0.902072	0.999976	0.999976	0.999976	0.999976
PS00659: glycosyl hydrol f5 (PROSITE domain)	http://expasy.org/prosite/PS00659	0.287434	0.444039	0.0733379	0.275976	0.999976	0.999976	0.999976	0.999976
PS00665: dhdps 1 (PROSITE domain)	http://expasy.org/prosite/PS00665	0.840137	0.972963	0.952807	0.884488	0.999976	0.999976	0.999976	0.967211
PS00666: dhdps 2 (PROSITE domain)	http://expasy.org/prosite/PS00666	0.840137	0.972963	0.952807	0.884488	0.999976	0.999976	0.999976	0.967211
PS00670: d 2 hydroxyacid dh 2 (PROSITE domain)	http://expasy.org/prosite/PS00670	0.809019	0.961701	0.973553	0.860018	0.999976	0.994629	0.870369	0.999976
PS00671: d 2 hydroxyacid dh 3 (PROSITE domain)	http://expasy.org/prosite/PS00671	0.809019	0.961701	0.973553	0.860018	0.999976	0.994629	0.870369	0.999976
PS00674: aaa (PROSITE domain)	http://expasy.org/prosite/PS00674	0.999976	0.999976	0.999976	0.999976	0.935355	0.866547	0.889139	0.97428
PS00675: sigma54 interact 1 (PROSITE domain)	http://expasy.org/prosite/PS00675	0.972619	0.951629	0.999976	0.999976	0.988253	0.799654	0.945072	0.956951
PS00676: sigma54 interact 2 (PROSITE domain)	http://expasy.org/prosite/PS00676	0.972619	0.951629	0.999976	0.999976	0.988253	0.799654	0.945072	0.956951
PS00677: dao (PROSITE domain)	http://expasy.org/prosite/PS00677	0.786925	0.882814	0.842825	0.840137	0.999976	0.999976	0.999976	0.999976
PS00678: wd repeats 1 (PROSITE domain)	http://expasy.org/prosite/PS00678	0.999976	0.952828	0.934727	0.999976	0.0920475	0.111617	0.364955	0.0111794
PS00680: map 1 (PROSITE domain)	http://expasy.org/prosite/PS00680	0.999976	0.999976	0.999976	0.999976	0.780296	0.815854	0.780296	0.820304
PS00681: chaperonins cpn10 (PROSITE domain)	http://expasy.org/prosite/PS00681	0.845807	0.896415	0.950119	0.805158	0.999976	0.999976	0.999976	0.999976
PS00685: nfyb hap3 (PROSITE domain)	http://expasy.org/prosite/PS00685	0.979678	0.999976	0.999976	0.999976	0.999976	0.934727	0.904711	0.970459
PS00686: nfya hap2 1 (PROSITE domain)	http://expasy.org/prosite/PS00686	0.999976	0.999976	0.999976	0.919742	0.900423	0.967803	0.951299	0.999976
PS00687: aldehyde dehydr glu (PROSITE domain)	http://expasy.org/prosite/PS00687	0.966867	0.954274	0.934727	0.94793	0.987463	0.738225	0.902273	0.847165
PS00688: sigma54 interact 3 (PROSITE domain)	http://expasy.org/prosite/PS00688	0.972619	0.951629	0.999976	0.999976	0.988253	0.799654	0.945072	0.956951
PS00690: deah atp helicase (PROSITE domain)	http://expasy.org/prosite/PS00690	0.999976	0.930812	0.953972	0.999976	0.975735	0.999976	0.995494	0.920441
PS00691: dna photolyases 1 2 (PROSITE domain)	http://expasy.org/prosite/PS00691	0.821258	0.895854	0.818396	0.916675	0.999976	0.999976	0.999976	0.999976
PS00696: etf alpha (PROSITE domain)	http://expasy.org/prosite/PS00696	0.999976	0.999976	0.999976	0.999976	0.87179	0.767959	0.886288	0.967433
PS00697: dna ligase a1 (PROSITE domain)	http://expasy.org/prosite/PS00697	0.89887	0.786291	0.919618	0.999976	0.999976	0.999976	0.999976	0.999976
PS00700: ribosomal l6 2 (PROSITE domain)	http://expasy.org/prosite/PS00700	0.999976	0.999976	0.999976	0.999976	0.787907	0.861523	0.767959	0.799697
PS00701: ribosomal l16 2 (PROSITE domain)	http://expasy.org/prosite/PS00701	0.887833	0.877488	0.999976	0.945357	0.999976	0.999976	0.967433	0.999976
PS00704: prok co2 anhydrase 1 (PROSITE domain)	http://expasy.org/prosite/PS00704	0.847412	0.823891	0.814992	0.831164	0.999976	0.999976	0.999976	0.999976
PS00705: prok co2 anhydrase 2 (PROSITE domain)	http://expasy.org/prosite/PS00705	0.847412	0.823891	0.814992	0.831164	0.999976	0.999976	0.999976	0.999976
PS00707: glycosyl hydrol f31 2 (PROSITE domain)	http://expasy.org/prosite/PS00707	0.827416	0.901564	0.906837	0.951343	0.826373	0.821258	0.999976	0.936911
PS00709: ribosomal l30e 1 (PROSITE domain)	http://expasy.org/prosite/PS00709	0.999976	0.999976	0.999976	0.999976	0.671643	0.916773	0.685633	0.763822
PS00710: pgm pmm (PROSITE domain)	http://expasy.org/prosite/PS00710	0.999976	0.999976	0.999976	0.999976	0.685633	0.803193	0.803193	0.728143
PS00711: lipoxygenase 1 (PROSITE domain)	http://expasy.org/prosite/PS00711	0.882197	0.910687	0.851532	0.992953	0.999976	0.999976	0.999976	0.944612
PS00712: ribosomal s17e (PROSITE domain)	http://expasy.org/prosite/PS00712	0.9969	0.970215	0.951343	0.999976	0.987463	0.999976	0.999976	0.964875
PS00713: na dicarboxyl symp 1 (PROSITE domain)	http://expasy.org/prosite/PS00713	0.999976	0.972506	0.999976	0.999976	0.901564	0.999976	0.975874	0.761918
PS00714: na dicarboxyl symp 2 (PROSITE domain)	http://expasy.org/prosite/PS00714	0.999976	0.972506	0.999976	0.999976	0.901564	0.999976	0.975874	0.761918
PS00719: glycosyl hydrol f2 1 (PROSITE domain)	http://expasy.org/prosite/PS00719	0.999976	0.999976	0.999976	0.999976	0.939313	0.978683	0.962932	0.964203
PS00720: rasgef (PROSITE domain)	http://expasy.org/prosite/PS00720	0.999976	0.999976	0.916773	0.806689	0.95585	0.999976	0.999976	0.999976
PS00721: fthfs 1 (PROSITE domain)	http://expasy.org/prosite/PS00721	0.999976	0.999976	0.999976	0.999976	0.827416	0.76261	0.938513	0.814992
PS00722: fthfs 2 (PROSITE domain)	http://expasy.org/prosite/PS00722	0.999976	0.999976	0.999976	0.999976	0.827416	0.76261	0.938513	0.814992
PS00723: polyprenyl synthet 1 (PROSITE domain)	http://expasy.org/prosite/PS00723	0.999976	0.942184	0.997398	0.999976	0.952935	0.872321	0.849467	0.935355
PS00726: ap nuclease f1 1 (PROSITE domain)	http://expasy.org/prosite/PS00726	0.999976	0.999049	0.922863	0.999976	0.96352	0.984351	0.999976	0.972619
PS00727: ap nuclease f1 2 (PROSITE domain)	http://expasy.org/prosite/PS00727	0.999976	0.999049	0.922863	0.999976	0.96352	0.984351	0.999976	0.972619
PS00728: ap nuclease f1 3 (PROSITE domain)	http://expasy.org/prosite/PS00728	0.999976	0.999049	0.922863	0.999976	0.96352	0.984351	0.999976	0.972619
PS00729: ap nuclease f2 1 (PROSITE domain)	http://expasy.org/prosite/PS00729	0.984781	0.999976	0.999976	0.999976	0.998849	0.76261	0.957786	0.848471
PS00730: ap nuclease f2 2 (PROSITE domain)	http://expasy.org/prosite/PS00730	0.984781	0.999976	0.999976	0.999976	0.998849	0.76261	0.957786	0.848471
PS00731: ap nuclease f2 3 (PROSITE domain)	http://expasy.org/prosite/PS00731	0.984781	0.999976	0.999976	0.999976	0.998849	0.76261	0.957786	0.848471
PS00732: ribosomal s16 (PROSITE domain)	http://expasy.org/prosite/PS00732	0.999976	0.988615	0.999976	0.999976	0.847057	0.994181	0.871803	0.828936
PS00733: ribosomal s26e (PROSITE domain)	http://expasy.org/prosite/PS00733	0.999976	0.998863	0.999976	0.999976	0.665223	0.984781	0.796635	0.787907
PS00737: thiolase 2 (PROSITE domain)	http://expasy.org/prosite/PS00737	0.999976	0.997004	0.968854	0.967108	0.840608	0.76261	0.826373	0.965687
PS00738: adohcyase 1 (PROSITE domain)	http://expasy.org/prosite/PS00738	0.999976	0.999976	0.999976	0.999976	0.796635	0.847165	0.711777	0.619809
PS00739: adohcyase 2 (PROSITE domain)	http://expasy.org/prosite/PS00739	0.999976	0.999976	0.999976	0.999976	0.796635	0.847165	0.711777	0.619809
PS00741: dh 1 (PROSITE domain)	http://expasy.org/prosite/PS00741	0.999976	0.999976	0.970422	0.944876	0.909189	0.972963	0.999976	0.999976
PS00742: pep enzymes 2 (PROSITE domain)	http://expasy.org/prosite/PS00742	0.76261	0.671247	0.728143	0.999976	0.999976	0.999976	0.999976	0.945072
PS00745: rf prok i (PROSITE domain)	http://expasy.org/prosite/PS00745	0.999976	0.999976	0.999976	0.999976	0.784412	0.91781	0.787907	0.830295
PS00748: f actin capping a 1 (PROSITE domain)	http://expasy.org/prosite/PS00748	0.999976	0.999976	0.999976	0.999976	0.962981	0.908966	0.945569	0.943331
PS00749: f actin capping a 2 (PROSITE domain)	http://expasy.org/prosite/PS00749	0.999976	0.999976	0.999976	0.999976	0.962981	0.908966	0.945569	0.943331
PS00750: tcp1 1 (PROSITE domain)	http://expasy.org/prosite/PS00750	0.999976	0.999976	0.999976	0.999976	0.253048	0.248458	0.652659	0.558806
PS00751: tcp1 2 (PROSITE domain)	http://expasy.org/prosite/PS00751	0.999976	0.999976	0.999976	0.999976	0.253048	0.248458	0.652659	0.558806
PS00752: xpa 1 (PROSITE domain)	http://expasy.org/prosite/PS00752	0.999976	0.999976	0.999976	0.999976	0.913918	0.864073	0.916773	0.913918
PS00753: xpa 2 (PROSITE domain)	http://expasy.org/prosite/PS00753	0.999976	0.999976	0.999976	0.999976	0.913918	0.864073	0.916773	0.913918
PS00755: secy 1 (PROSITE domain)	http://expasy.org/prosite/PS00755	0.999976	0.999976	0.999976	0.999976	0.796635	0.71251	0.633035	0.61914
PS00756: secy 2 (PROSITE domain)	http://expasy.org/prosite/PS00756	0.999976	0.999976	0.999976	0.999976	0.796635	0.71251	0.633035	0.61914
PS00758: arge dape cpg2 1 (PROSITE domain)	http://expasy.org/prosite/PS00758	0.971082	0.988615	0.970303	0.999976	0.999976	0.999976	0.933471	0.991226
PS00759: arge dape cpg2 2 (PROSITE domain)	http://expasy.org/prosite/PS00759	0.971082	0.988615	0.970303	0.999976	0.999976	0.999976	0.933471	0.991226
PS00760: spase i 2 (PROSITE domain)	http://expasy.org/prosite/PS00760	0.999976	0.999976	0.999976	0.986639	0.919347	0.933471	0.945072	0.999976
PS00761: spase i 3 (PROSITE domain)	http://expasy.org/prosite/PS00761	0.999976	0.999976	0.999976	0.986639	0.919347	0.933471	0.945072	0.999976
PS00763: glutathione peroxid 2 (PROSITE domain)	http://expasy.org/prosite/PS00763	0.999976	0.999976	0.999976	0.999976	0.978683	0.87179	0.912895	0.967433
PS00765: p glucose isomerase 1 (PROSITE domain)	http://expasy.org/prosite/PS00765	0.999976	0.962981	0.962981	0.997307	0.814992	0.999976	0.999976	0.986147
PS00766: thf dhg cyh 1 (PROSITE domain)	http://expasy.org/prosite/PS00766	0.999976	0.999976	0.999976	0.999976	0.725816	0.847165	0.871803	0.799654
PS00767: thf dhg cyh 2 (PROSITE domain)	http://expasy.org/prosite/PS00767	0.999976	0.999976	0.999976	0.999976	0.725816	0.847165	0.871803	0.799654
PS00770: aa transfer class 4 (PROSITE domain)	http://expasy.org/prosite/PS00770	0.999976	0.984825	0.999976	0.901723	0.999976	0.999976	0.950521	0.999976
PS00775: glycosyl hydrol f3 (PROSITE domain)	http://expasy.org/prosite/PS00775	0.634908	0.76261	0.795887	0.874653	0.999976	0.999976	0.999976	0.999976
PS00776: glycosyl hydrol f11 1 (PROSITE domain)	http://expasy.org/prosite/PS00776	0.999976	0.989786	0.989877	0.999976	0.927192	0.999976	0.999976	0.979266
PS00777: glycosyl hydrol f11 2 (PROSITE domain)	http://expasy.org/prosite/PS00777	0.999976	0.989786	0.989877	0.999976	0.927192	0.999976	0.999976	0.979266
PS00778: his acid phosphat 2 (PROSITE domain)	http://expasy.org/prosite/PS00778	0.999976	0.999976	0.999976	0.999976	0.999976	0.974688	0.968854	0.963026
PS00782: tfiib (PROSITE domain)	http://expasy.org/prosite/PS00782	0.987584	0.847165	0.967433	0.851974	0.999976	0.999976	0.999976	0.999976
PS00783: ribosomal l13 (PROSITE domain)	http://expasy.org/prosite/PS00783	0.999976	0.999976	0.999976	0.999976	0.827416	0.815336	0.786291	0.901893
PS00787: chorismate synthase 1 (PROSITE domain)	http://expasy.org/prosite/PS00787	0.999976	0.957786	0.979047	0.961902	0.93635	0.999976	0.999976	0.999976
PS00788: chorismate synthase 2 (PROSITE domain)	http://expasy.org/prosite/PS00788	0.999976	0.957786	0.979047	0.961902	0.93635	0.999976	0.999976	0.999976
PS00789: chorismate synthase 3 (PROSITE domain)	http://expasy.org/prosite/PS00789	0.999976	0.957786	0.979047	0.961902	0.93635	0.999976	0.999976	0.999976
PS00792: dhps 1 (PROSITE domain)	http://expasy.org/prosite/PS00792	0.999976	0.999976	0.999976	0.999976	0.801403	0.913918	0.967171	0.847165
PS00793: dhps 2 (PROSITE domain)	http://expasy.org/prosite/PS00793	0.999976	0.999976	0.999976	0.999976	0.801403	0.913918	0.967171	0.847165
PS00794: hppk (PROSITE domain)	http://expasy.org/prosite/PS00794	0.999976	0.999976	0.999976	0.999976	0.801403	0.913918	0.967171	0.847165
PS00796: 1433 1 (PROSITE domain)	http://expasy.org/prosite/PS00796	0.999976	0.999976	0.999976	0.945072	0.962714	0.993728	0.962681	0.920932
PS00797: 1433 2 (PROSITE domain)	http://expasy.org/prosite/PS00797	0.999976	0.999976	0.999976	0.945072	0.962714	0.993728	0.962681	0.920932
PS00798: aldoketo reductase 1 (PROSITE domain)	http://expasy.org/prosite/PS00798	0.999976	0.999976	0.999976	0.877488	0.999976	0.764245	0.87179	0.887773
PS00800: pectinesterase 1 (PROSITE domain)	http://expasy.org/prosite/PS00800	0.977021	0.922318	0.924204	0.954387	0.926728	0.964815	0.999976	0.999976
PS00801: transketolase 1 (PROSITE domain)	http://expasy.org/prosite/PS00801	0.814992	0.895382	0.901939	0.904636	0.69775	0.961902	0.938513	0.934727
PS00802: transketolase 2 (PROSITE domain)	http://expasy.org/prosite/PS00802	0.93713	0.918592	0.870075	0.999976	0.814992	0.915603	0.938513	0.877746
PS00803: calreticulin 1 (PROSITE domain)	http://expasy.org/prosite/PS00803	0.999976	0.999976	0.999976	0.999976	0.799654	0.666649	0.815854	0.830295
PS00804: calreticulin 2 (PROSITE domain)	http://expasy.org/prosite/PS00804	0.999976	0.999976	0.999976	0.999976	0.799654	0.666649	0.815854	0.830295
PS00805: calreticulin repeat (PROSITE domain)	http://expasy.org/prosite/PS00805	0.999976	0.999976	0.999976	0.999976	0.799654	0.666649	0.815854	0.830295
PS00806: aldolase class ii 2 (PROSITE domain)	http://expasy.org/prosite/PS00806	0.999976	0.999976	0.999976	0.999976	0.728143	0.827416	0.76261	0.881031
PS00813: if4e (PROSITE domain)	http://expasy.org/prosite/PS00813	0.999976	0.999976	0.999976	0.999976	0.741418	0.958785	0.884488	0.999976
PS00814: adx (PROSITE domain)	http://expasy.org/prosite/PS00814	0.999976	0.999976	0.999976	0.999976	0.882197	0.902225	0.835025	0.810647
PS00815: aipm homocit synth 1 (PROSITE domain)	http://expasy.org/prosite/PS00815	0.960355	0.951343	0.999976	0.999976	0.87179	0.999976	0.781574	0.821258
PS00816: aipm homocit synth 2 (PROSITE domain)	http://expasy.org/prosite/PS00816	0.960355	0.951343	0.999976	0.999976	0.87179	0.999976	0.781574	0.821258
PS00820: glucoamylase (PROSITE domain)	http://expasy.org/prosite/PS00820	0.999976	0.999976	0.999976	0.999976	0.965162	0.831845	0.999976	0.980283
PS00821: cyto heme lyase 1 (PROSITE domain)	http://expasy.org/prosite/PS00821	0.999976	0.951343	0.977883	0.999976	0.844654	0.999976	0.999976	0.936304
PS00822: cyto heme lyase 2 (PROSITE domain)	http://expasy.org/prosite/PS00822	0.999976	0.951343	0.977883	0.999976	0.844654	0.999976	0.999976	0.936304
PS00824: ef1bd 1 (PROSITE domain)	http://expasy.org/prosite/PS00824	0.999976	0.961902	0.999976	0.999976	0.882197	0.999976	0.961902	0.841984
PS00825: ef1bd 2 (PROSITE domain)	http://expasy.org/prosite/PS00825	0.999976	0.961902	0.999976	0.999976	0.882197	0.999976	0.961902	0.841984
PS00831: ribosomal l27 (PROSITE domain)	http://expasy.org/prosite/PS00831	0.930308	0.93713	0.842034	0.937343	0.999976	0.999976	0.999976	0.999976
PS00836: aladh pnt 1 (PROSITE domain)	http://expasy.org/prosite/PS00836	0.970303	0.999976	0.999976	0.999976	0.999976	0.940597	0.847165	0.972963
PS00837: aladh pnt 2 (PROSITE domain)	http://expasy.org/prosite/PS00837	0.970303	0.999976	0.999976	0.999976	0.999976	0.940597	0.847165	0.972963
PS00839: sumt 1 (PROSITE domain)	http://expasy.org/prosite/PS00839	0.964815	0.999976	0.999976	0.968854	0.999976	0.874653	0.945072	0.999976
PS00840: sumt 2 (PROSITE domain)	http://expasy.org/prosite/PS00840	0.964815	0.999976	0.999976	0.968854	0.999976	0.874653	0.945072	0.999976
PS00841: xpg 1 (PROSITE domain)	http://expasy.org/prosite/PS00841	0.619809	0.72039	0.999976	0.999976	0.966202	0.982673	0.965147	0.925865
PS00842: xpg 2 (PROSITE domain)	http://expasy.org/prosite/PS00842	0.671247	0.74744	0.999976	0.999976	0.999976	0.999976	0.977021	0.964175
PS00845: cap gly 1 (PROSITE domain)	http://expasy.org/prosite/PS00845	0.999976	0.999976	0.999976	0.999976	0.87179	0.898592	0.999976	0.87179
PS00847: mcm 1 (PROSITE domain)	http://expasy.org/prosite/PS00847	0.999976	0.999976	0.999976	0.999976	0.978873	0.76261	0.997498	0.962981
PS00848: cox5b (PROSITE domain)	http://expasy.org/prosite/PS00848	0.895854	0.874653	0.868879	0.859975	0.999976	0.999976	0.999976	0.999976
PS00854: proteasome b (PROSITE domain)	http://expasy.org/prosite/PS00854	0.999976	0.999976	0.984935	0.999976	0.80924	0.83091	0.814992	0.752316
PS00856: guanylate kinase 1 (PROSITE domain)	http://expasy.org/prosite/PS00856	0.999976	0.999976	0.999976	0.999976	0.87179	0.796635	0.821258	0.76261
PS00857: prephenate dehydr 1 (PROSITE domain)	http://expasy.org/prosite/PS00857	0.999976	0.999976	0.999976	0.999976	0.866547	0.930362	0.940157	0.858657
PS00858: prephenate dehydr 2 (PROSITE domain)	http://expasy.org/prosite/PS00858	0.999976	0.999976	0.999976	0.999976	0.866547	0.930362	0.940157	0.858657
PS00859: gtp cyclohydrol 1 1 (PROSITE domain)	http://expasy.org/prosite/PS00859	0.999976	0.997004	0.999976	0.951343	0.974688	0.999976	0.912895	0.971886
PS00860: gtp cyclohydrol 1 2 (PROSITE domain)	http://expasy.org/prosite/PS00860	0.999976	0.997004	0.999976	0.951343	0.974688	0.999976	0.912895	0.971886
PS00862: ox2 coval fad (PROSITE domain)	http://expasy.org/prosite/PS00862	0.999976	0.999976	0.999976	0.999976	0.694834	0.698574	0.76261	0.870075
PS00863: calsequestrin 1 (PROSITE domain)	http://expasy.org/prosite/PS00863	0.999976	0.999976	0.999976	0.999976	0.847057	0.958898	0.786291	0.734348
PS00864: calsequestrin 2 (PROSITE domain)	http://expasy.org/prosite/PS00864	0.999976	0.999976	0.999976	0.999976	0.847057	0.958898	0.786291	0.734348
PS00865: ubiquitin activat 2 (PROSITE domain)	http://expasy.org/prosite/PS00865	0.999976	0.999976	0.999976	0.999976	0.870075	0.938513	0.912724	0.843033
PS00866: cpsase 1 (PROSITE domain)	http://expasy.org/prosite/PS00866	0.758164	0.76261	0.82947	0.871803	0.999976	0.999976	0.999976	0.999976
PS00867: cpsase 2 (PROSITE domain)	http://expasy.org/prosite/PS00867	0.758164	0.76261	0.82947	0.871803	0.999976	0.999976	0.999976	0.999976
PS00868: cys met metab pp (PROSITE domain)	http://expasy.org/prosite/PS00868	0.619809	0.890871	0.827416	0.83091	0.902225	0.950521	0.926728	0.738225
PS00870: clpab 1 (PROSITE domain)	http://expasy.org/prosite/PS00870	0.999976	0.999976	0.999976	0.968854	0.999976	0.999976	0.999976	0.999976
PS00871: clpab 2 (PROSITE domain)	http://expasy.org/prosite/PS00871	0.999976	0.999976	0.999976	0.968854	0.999976	0.999976	0.999976	0.999976
PS00876: ido 1 (PROSITE domain)	http://expasy.org/prosite/PS00876	0.847165	0.867945	0.801403	0.811089	0.999976	0.999976	0.999976	0.999976
PS00877: ido 2 (PROSITE domain)	http://expasy.org/prosite/PS00877	0.847165	0.867945	0.801403	0.811089	0.999976	0.999976	0.999976	0.999976
PS00878: odr dc 2 1 (PROSITE domain)	http://expasy.org/prosite/PS00878	0.999976	0.999976	0.999976	0.999976	0.666649	0.871803	0.799654	0.909189
[truncated: 14,390 more rows]

## Sheet: Significant functional category
Functional category	URL	2hours	6 hours	12 hours	24 hours	2 hours	6 hours	12 hours	24 hours
Blocks in blue indicate functional categories that are reduced in response to hypoxia, yellow indicates the functional catefgory is enhanced		p-value for over representation of positively regulated genes in pathway (yellow indicates significance)	p-value for over representation of positively regulated genes in pathway	p-value for over representation of positively regulated genes in pathway	p-value for over representation of positively regulated genes in pathway	p-value for over representation of negatively regulated genes in pathway	p-value for over representation of negatively regulated genes in pathway	p-value for over representation of negatively regulated genes in pathway	p-value for over representation of negatively regulated genes in pathway
00020: Citrate cycle (TCA cycle) (KEGG pathway)	http://www.genome.jp/dbget-bin/www_bget?afm00020	0.999976	0.999976	0.999976	0.999976	0.266721	0.31594	0.389854	0.671247
00100: Biosynthesis of steroids (KEGG pathway)	http://www.genome.jp/dbget-bin/www_bget?afm00100	0.61615	0.333195	0.181812	0.0175341	0.847165	0.999976	0.999976	0.904711
00190: Oxidative phosphorylation (KEGG pathway)	http://www.genome.jp/dbget-bin/www_bget?afm00190	0.999976	0.999976	0.999976	0.863644	0.0367645	0.230495	0.311351	0.515772
00230: Purine metabolism (KEGG pathway)	http://www.genome.jp/dbget-bin/www_bget?afm00230	0.999976	0.999976	0.999976	0.999976	0.0126365	0.585329	0.0109696	0.132713
00240: Pyrimidine metabolism (KEGG pathway)	http://www.genome.jp/dbget-bin/www_bget?afm00240	0.999976	0.999976	0.999976	0.999976	0.00119654	0.168384	0.00216791	0.0440107
00300: Lysine biosynthesis (KEGG pathway)	http://www.genome.jp/dbget-bin/www_bget?afm00300	0.999976	0.999976	0.999976	0.999976	0.249222	0.996589	0.301233	0.733489
00530: Aminosugars metabolism (KEGG pathway)	http://www.genome.jp/dbget-bin/www_bget?afm00530	0.266721	0.71251	0.133	0.746997	0.974529	0.999976	0.999976	0.999976
00720: Reductive carboxylate cycle (CO2 fixation) (KEGG pathway)	http://www.genome.jp/dbget-bin/www_bget?afm00720	0.999976	0.999976	0.999976	0.999976	0.558806	0.0756676	0.185633	0.696198
03010: Ribosome (KEGG pathway)	http://www.genome.jp/dbget-bin/www_bget?afm03010	0.999976	0.830656	0.999976	0.999976	1.01864e-29	3.91202e-11	1.90721e-20	1.8478e-14
03020: RNA polymerase (KEGG pathway)	http://www.genome.jp/dbget-bin/www_bget?afm03020	0.999976	0.958576	0.999976	0.999976	0.367134	0.748278	0.108428	0.61914
03050: Proteasome (KEGG pathway)	http://www.genome.jp/dbget-bin/www_bget?afm03050	0.999976	0.999976	0.972619	0.961401	0.000728172	5.1283e-07	0.000664845	0.0429506
04120: Ubiquitin mediated proteolysis (KEGG pathway)	http://www.genome.jp/dbget-bin/www_bget?afm04120	0.944394	0.999976	0.999976	0.962981	0.87179	0.166315	0.725816	0.840459
Carbohydrate transport and metabolism (COG ontology)		0.631963	0.0290278	0.406454	0.796635	0.999976	0.986935	0.999976	0.984137
chain:Autophagy-related protein 11 (sequence feature)		0.275976	0.525578	0.231283	0.345772	0.999976	0.999976	0.999976	0.999976
COG0071: IbpA; Molecular chaperone (small heat shock protein) (COG name)	http://www.ncbi.nlm.nih.gov/COG/grace/wiew.cgi?COG0071	0.154653	0.671247	0.728143	0.746997	0.999976	0.999976	0.999976	0.999976
COG0244: RplJ; Ribosomal protein L10 (COG name)	http://www.ncbi.nlm.nih.gov/COG/grace/wiew.cgi?COG0244	0.999976	0.999976	0.999976	0.999976	0.168384	0.763293	0.507133	0.449834
COG0293: FtsJ; 23S rRNA methylase (COG name)	http://www.ncbi.nlm.nih.gov/COG/grace/wiew.cgi?COG0293	0.999976	0.999976	0.999976	0.999976	0.0251702	0.681251	0.0176314	0.0314818
COG0488: Uup; ATPase components of ABC transporters with duplicated ATPase domains (COG name)	http://www.ncbi.nlm.nih.gov/COG/grace/wiew.cgi?COG0488	0.999976	0.999976	0.999976	0.999976	0.0439732	0.885877	0.449834	0.784412
COG0833: LysP; Amino acid transporters (COG name)	http://www.ncbi.nlm.nih.gov/COG/grace/wiew.cgi?COG0833	0.0548531	0.0216034	0.597963	0.718234	0.999976	0.999976	0.999976	0.979266
COG1730: GIM5; Predicted prefoldin, molecular chaperone implicated in de novo protein folding (COG name)	http://www.ncbi.nlm.nih.gov/COG/grace/wiew.cgi?COG1730	0.275976	0.525578	0.231283	0.345772	0.999976	0.999976	0.999976	0.999976
COG2163: RPL14A; Ribosomal protein L14E/L6E/L27E (COG name)	http://www.ncbi.nlm.nih.gov/COG/grace/wiew.cgi?COG2163	0.999976	0.999976	0.999976	0.999976	0.0590695	0.835025	0.745238	0.575538
COG2814: AraJ; Arabinose efflux permease (COG name)	http://www.ncbi.nlm.nih.gov/COG/grace/wiew.cgi?COG2814	0.76261	0.0243536	0.429782	0.871803	0.999976	0.830295	0.999976	0.978589
COG2837: COG2837; Predicted iron-dependent peroxidase (COG name)	http://www.ncbi.nlm.nih.gov/COG/grace/wiew.cgi?COG2837	0.135755	0.786291	0.934727	0.916773	0.999976	0.999976	0.999976	0.999976
COG3000: ERG3; Sterol desaturase (COG name)	http://www.ncbi.nlm.nih.gov/COG/grace/wiew.cgi?COG3000	0.680637	0.839634	0.37806	0.146674	0.999976	0.999976	0.999976	0.999976
COG3104: PTR2; Dipeptide/tripeptide permease (COG name)	http://www.ncbi.nlm.nih.gov/COG/grace/wiew.cgi?COG3104	0.905826	0.132713	0.525812	0.796635	0.999976	0.999976	0.999976	0.999976
COG3425: PksG; 3-hydroxy-3-methylglutaryl CoA synthase (COG name)	http://www.ncbi.nlm.nih.gov/COG/grace/wiew.cgi?COG3425	0.999976	0.999976	0.999976	0.999976	0.168384	0.7944	0.733489	0.666649
COG5602: SIN3; Histone deacetylase complex, SIN3 component (COG name)	http://www.ncbi.nlm.nih.gov/COG/grace/wiew.cgi?COG5602	7.52863e-13	0.999976	0.69775	0.997004	0.999976	0.999976	0.999976	0.986639
Intracellular trafficking and secretion (COG ontology)		0.999976	0.999976	0.999976	0.999976	0.00699681	0.000203776	0.0119311	0.0182392
IPB000086: NUDIX hydrolase (BLOCKS domain)	http://blocks.fhcrc.org/blocks-bin/getblock.sh?IPB000086	0.999976	0.999976	0.999976	0.999976	0.725816	0.539032	0.22227	0.117651
IPB001296: Glycosyl transferase, group 1 (BLOCKS domain)	http://blocks.fhcrc.org/blocks-bin/getblock.sh?IPB001296	0.559698	0.636542	0.525812	0.168384	0.999976	0.999976	0.999976	0.999976
IPR000109: TGF-beta receptor, type I/II extracellular region (INTERPRO)	http://www.ebi.ac.uk/interpro/IEntry?ac=IPR000109	0.905826	0.132713	0.525812	0.796635	0.999976	0.999976	0.999976	0.999976
IPR000504: RNA recognition motif, RNP-1 (INTERPRO)	http://www.ebi.ac.uk/interpro/IEntry?ac=IPR000504	0.999976	0.999976	0.999976	0.999976	0.000452621	0.000503215	0.000838733	0.0109696
IPR000555: Mov34/MPN/PAD-1 (INTERPRO)	http://www.ebi.ac.uk/interpro/IEntry?ac=IPR000555	0.999976	0.999976	0.999976	0.999976	0.525812	0.121294	0.783456	0.745947
IPR000590: Hydroxymethylglutaryl-coenzyme A synthase, active site (INTERPRO)	http://www.ebi.ac.uk/interpro/IEntry?ac=IPR000590	0.999976	0.999976	0.999976	0.999976	0.168384	0.7944	0.733489	0.666649
IPR000717: Proteasome component region PCI (INTERPRO)	http://www.ebi.ac.uk/interpro/IEntry?ac=IPR000717	0.999976	0.999976	0.999976	0.999976	0.132713	0.0250102	0.383055	0.166315
IPR001023: Heat shock protein Hsp70 (INTERPRO)	http://www.ebi.ac.uk/interpro/IEntry?ac=IPR001023	0.999976	0.999976	0.999976	0.999976	0.397113	0.0243536	0.0766515	0.507133
IPR001044: Xeroderma pigmentosum group G protein (INTERPRO)	http://www.ebi.ac.uk/interpro/IEntry?ac=IPR001044	0.170619	0.318182	0.87179	0.999976	0.999976	0.999976	0.999976	0.943331
IPR001138: Fungal transcriptional regulatory protein, N-terminal (INTERPRO)	http://www.ebi.ac.uk/interpro/IEntry?ac=IPR001138	1.79729e-05	0.012682	5.1283e-07	0.296023	0.999976	0.999976	0.999976	0.999976
IPR001163: Like-Sm ribonucleoprotein, core (INTERPRO)	http://www.ebi.ac.uk/interpro/IEntry?ac=IPR001163	0.999976	0.999976	0.999976	0.999976	0.157663	0.120456	0.546013	0.686485
IPR001204: Phosphate transporter (INTERPRO)	http://www.ebi.ac.uk/interpro/IEntry?ac=IPR001204	0.405738	0.141131	0.153211	0.681251	0.999976	0.999976	0.999976	0.999976
IPR001296: Glycosyl transferase, group 1 (INTERPRO)	http://www.ebi.ac.uk/interpro/IEntry?ac=IPR001296	0.76261	0.686061	0.69775	0.168384	0.999976	0.999976	0.999976	0.999976
IPR001547: Glycoside hydrolase, family 5 (INTERPRO)	http://www.ebi.ac.uk/interpro/IEntry?ac=IPR001547	0.287434	0.444039	0.0733379	0.275976	0.999976	0.999976	0.999976	0.999976
IPR001680: WD40 repeat (INTERPRO)	http://www.ebi.ac.uk/interpro/IEntry?ac=IPR001680	0.999976	0.952828	0.934727	0.999976	0.0920475	0.111617	0.364955	0.0111794
IPR001790: Ribosomal protein L10 (INTERPRO)	http://www.ebi.ac.uk/interpro/IEntry?ac=IPR001790	0.999976	0.999976	0.999976	0.999976	0.168384	0.763293	0.507133	0.449834
IPR001804: Isocitrate/isopropylmalate dehydrogenase (INTERPRO)	http://www.ebi.ac.uk/interpro/IEntry?ac=IPR001804	0.999976	0.999976	0.999976	0.965498	0.155244	0.507785	0.464231	0.406454
IPR001806: Ras GTPase (INTERPRO)	http://www.ebi.ac.uk/interpro/IEntry?ac=IPR001806	0.968854	0.999976	0.999976	0.827187	0.071431	0.168384	0.725816	0.887773
IPR001844: Chaperonin Cpn60 (INTERPRO)	http://www.ebi.ac.uk/interpro/IEntry?ac=IPR001844	0.999976	0.999976	0.999976	0.999976	0.253048	0.400987	0.652659	0.558806
IPR001948: Peptidase M18, aminopeptidase I (INTERPRO)	http://www.ebi.ac.uk/interpro/IEntry?ac=IPR001948	0.999976	0.999976	0.999976	0.999976	0.754145	0.170619	0.515772	0.772557
IPR001993: Mitochondrial substrate carrier (INTERPRO)	http://www.ebi.ac.uk/interpro/IEntry?ac=IPR001993	0.999976	0.999976	0.999976	0.999976	0.0751328	0.766736	0.612131	0.596726
IPR002067: Mitochondrial carrier protein (INTERPRO)	http://www.ebi.ac.uk/interpro/IEntry?ac=IPR002067	0.999981	0.999976	0.999976	0.999976	0.00372203	0.696198	0.449834	0.231283
IPR002130: Peptidyl-prolyl cis-trans isomerase, cyclophilin-type (INTERPRO)	http://www.ebi.ac.uk/interpro/IEntry?ac=IPR002130	0.999976	0.999976	0.999976	0.999976	0.231283	0.57	0.168384	0.0339463
IPR002194: Chaperonin TCP-1 (INTERPRO)	http://www.ebi.ac.uk/interpro/IEntry?ac=IPR002194	0.999976	0.999976	0.999976	0.999976	0.253048	0.248458	0.652659	0.558806
IPR002198: Short-chain dehydrogenase/reductase SDR (INTERPRO)	http://www.ebi.ac.uk/interpro/IEntry?ac=IPR002198	0.0920475	0.821258	0.507133	0.786291	0.999976	0.999976	0.999976	0.999976
IPR002293: Amino acid/polyamine transporter I (INTERPRO)	http://www.ebi.ac.uk/interpro/IEntry?ac=IPR002293	0.0880056	0.00616325	0.155244	0.780296	0.999976	0.999976	0.999976	0.999976
IPR002347: Glucose/ribitol dehydrogenase (INTERPRO)	http://www.ebi.ac.uk/interpro/IEntry?ac=IPR002347	0.0606187	0.851974	0.634908	0.558806	0.999976	0.999976	0.999976	0.999976
IPR002409: Aflatoxin biosynthesis regulatory protein (INTERPRO)	http://www.ebi.ac.uk/interpro/IEntry?ac=IPR002409	0.566453	0.18504	0.0232515	0.821258	0.999976	0.999976	0.999976	0.999976
IPR002423: Chaperonin Cpn60/TCP-1 (INTERPRO)	http://www.ebi.ac.uk/interpro/IEntry?ac=IPR002423	0.999976	0.999976	0.999976	0.999976	0.155244	0.270463	0.566453	0.671247
IPR002877: Ribosomal RNA methyltransferase RrmJ/FtsJ (INTERPRO)	http://www.ebi.ac.uk/interpro/IEntry?ac=IPR002877	0.999976	0.999976	0.999976	0.999976	0.0251702	0.681251	0.0176314	0.0314818
IPR002942: RNA-binding S4 (INTERPRO)	http://www.ebi.ac.uk/interpro/IEntry?ac=IPR002942	0.999976	0.999976	0.999976	0.999976	0.272422	0.830957	0.636542	0.174163
IPR003020: Bicarbonate transporter, eukaryotic (INTERPRO)	http://www.ebi.ac.uk/interpro/IEntry?ac=IPR003020	0.696198	0.814991	0.945569	0.999976	0.971123	0.87179	0.913918	0.0880056
IPR003439: ABC transporter related (INTERPRO)	http://www.ebi.ac.uk/interpro/IEntry?ac=IPR003439	0.818019	0.13963	0.394513	0.999976	0.999976	0.999976	0.999976	0.999976
IPR003639: Mov34-1 (INTERPRO)	http://www.ebi.ac.uk/interpro/IEntry?ac=IPR003639	0.999976	0.999976	0.999976	0.999976	0.168384	0.155244	0.590386	0.580467
IPR003822: Paired amphipathic helix (INTERPRO)	http://www.ebi.ac.uk/interpro/IEntry?ac=IPR003822	7.52863e-13	0.999976	0.69775	0.997004	0.999976	0.999976	0.999976	0.986639
IPR004737: Nitrate transporter (INTERPRO)	http://www.ebi.ac.uk/interpro/IEntry?ac=IPR004737	0.999976	0.999976	0.999976	0.999976	0.967614	0.819345	0.0736493	0.0869828
IPR004841: Amino acid permease-associated region (INTERPRO)	http://www.ebi.ac.uk/interpro/IEntry?ac=IPR004841	0.168384	0.0290548	0.202737	0.803517	0.999976	0.999976	0.999976	0.999976
IPR005750: UDP-N-acetylglucosamine 1-carboxyvinyltransferase (INTERPRO)	http://www.ebi.ac.uk/interpro/IEntry?ac=IPR005750	0.786453	0.301233	0.288809	0.275976	0.999976	0.999976	0.999976	0.999976
IPR006073: GTP1/OBG (INTERPRO)	http://www.ebi.ac.uk/interpro/IEntry?ac=IPR006073	0.999976	0.999976	0.999976	0.999976	0.349785	0.738225	0.733489	0.219434
IPR006088: Sterol desaturase (INTERPRO)	http://www.ebi.ac.uk/interpro/IEntry?ac=IPR006088	0.725816	0.619809	0.153211	0.00297077	0.999976	0.999976	0.999976	0.999976
IPR006314: Dyp-type peroxidase (INTERPRO)	http://www.ebi.ac.uk/interpro/IEntry?ac=IPR006314	0.135755	0.786291	0.934727	0.916773	0.999976	0.999976	0.999976	0.999976
IPR006649: Like-Sm ribonucleoprotein, eukaryotic and archaea-type, core (INTERPRO)	http://www.ebi.ac.uk/interpro/IEntry?ac=IPR006649	0.999976	0.999976	0.999976	0.999976	0.157663	0.120456	0.546013	0.686485
IPR007114: Major facilitator superfamily (INTERPRO)	http://www.ebi.ac.uk/interpro/IEntry?ac=IPR007114	9.79017e-05	8.63594e-08	0.00586453	0.809342	0.999976	0.974216	0.967433	0.956081
IPR007219: Fungal specific transcription factor (INTERPRO)	http://www.ebi.ac.uk/interpro/IEntry?ac=IPR007219	0.0109696	0.0402808	0.00108031	0.847412	0.999976	0.999976	0.999976	0.999976
IPR007568: RTA1 like protein (INTERPRO)	http://www.ebi.ac.uk/interpro/IEntry?ac=IPR007568	0.298283	0.0902028	0.566453	0.121531	0.999976	0.999976	0.999976	0.999976
IPR009292: Protein of unknown function DUF947 (INTERPRO)	http://www.ebi.ac.uk/interpro/IEntry?ac=IPR009292	0.999976	0.999976	0.999976	0.999976	0.231283	0.401811	0.364955	0.26738
IPR010730: Heterokaryon incompatibility (INTERPRO)	http://www.ebi.ac.uk/interpro/IEntry?ac=IPR010730	0.850002	0.746997	0.227559	0.988262	0.920441	0.814991	0.787907	0.881031
IPR011531: Bicarbonate transporter, C-terminal (INTERPRO)	http://www.ebi.ac.uk/interpro/IEntry?ac=IPR011531	0.696198	0.814991	0.945569	0.999976	0.971123	0.87179	0.913918	0.0880056
IPR011701: Major facilitator superfamily MFS-1 (INTERPRO)	http://www.ebi.ac.uk/interpro/IEntry?ac=IPR011701	0.000838733	2.68382e-06	0.00408471	0.769967	0.988262	0.895854	0.936304	0.826373
IPR011829: Tartrate dehydrogenase (INTERPRO)	http://www.ebi.ac.uk/interpro/IEntry?ac=IPR011829	0.999976	0.999976	0.999976	0.999976	0.105226	0.383055	0.383055	0.722764
IPR012340: Nucleic acid-binding, OB-fold (INTERPRO)	http://www.ebi.ac.uk/interpro/IEntry?ac=IPR012340	0.999976	0.999976	0.999976	0.999976	0.231283	0.17779	0.155244	0.402463
IPR012677: Nucleotide-binding, alpha-beta plait (INTERPRO)	http://www.ebi.ac.uk/interpro/IEntry?ac=IPR012677	0.999976	0.999976	0.999976	0.999976	5.3173e-05	7.74742e-05	0.000102298	0.00520387
IPR012920: Spb1, C-terminal (INTERPRO)	http://www.ebi.ac.uk/interpro/IEntry?ac=IPR012920	0.999976	0.999976	0.999976	0.999976	0.231283	0.585329	0.525812	0.580467
IPR013112: FAD-binding 8 (INTERPRO)	http://www.ebi.ac.uk/interpro/IEntry?ac=IPR013112	0.733489	0.155244	0.666649	0.831164	0.999976	0.999976	0.999976	0.999976
IPR013121: Ferric reductase, NAD binding (INTERPRO)	http://www.ebi.ac.uk/interpro/IEntry?ac=IPR013121	0.895594	0.155244	0.597963	0.7967	0.999976	0.936304	0.991226	0.999976
IPR013126: Heat shock protein 70 (INTERPRO)	http://www.ebi.ac.uk/interpro/IEntry?ac=IPR013126	0.999976	0.999976	0.999976	0.999976	0.0505198	0.00112722	0.0109696	0.141131
IPR013130: Ferric reductase-like transmembrane component, N-terminal (INTERPRO)	http://www.ebi.ac.uk/interpro/IEntry?ac=IPR013130	0.733489	0.176832	0.758164	0.831164	0.999976	0.999976	0.999976	0.999976
IPR013194: Histone deacetylase interacting (INTERPRO)	http://www.ebi.ac.uk/interpro/IEntry?ac=IPR013194	7.52863e-13	0.999976	0.69775	0.997004	0.999976	0.999976	0.999976	0.986639
IPR013528: Hydroxymethylglutaryl-coenzyme A synthase, N-terminal (INTERPRO)	http://www.ebi.ac.uk/interpro/IEntry?ac=IPR013528	0.999976	0.999976	0.999976	0.999976	0.168384	0.7944	0.733489	0.666649
IPR013753: Ras (INTERPRO)	http://www.ebi.ac.uk/interpro/IEntry?ac=IPR013753	0.999976	0.999976	0.999976	0.909189	0.515392	0.175563	0.733489	0.849727
IPR013785: Aldolase-type TIM barrel (INTERPRO)	http://www.ebi.ac.uk/interpro/IEntry?ac=IPR013785	0.999976	0.999976	0.999976	0.999976	0.753297	0.532786	0.155244	0.784412
IPR014014: RNA helicase, DEAD-box type, Q motif (INTERPRO)	http://www.ebi.ac.uk/interpro/IEntry?ac=IPR014014	0.999976	0.999976	0.999976	0.999976	0.525812	0.522081	0.136142	0.68712
IPR015507: Ribosomal RNA methyltransferase J (INTERPRO)	http://www.ebi.ac.uk/interpro/IEntry?ac=IPR015507	0.999976	0.999976	0.999976	0.999976	0.0251702	0.681251	0.0176314	0.0314818
PD000006: ABC_transporter (PRODOM protein family)	http://prodom.prabi.fr/prodom/current/cgi-bin/request.pl?question=SPTR&query=PD000006	0.818019	0.13963	0.394513	0.999976	0.999976	0.999976	0.999976	0.999976
PD000018: WD40 (PRODOM protein family)	http://prodom.prabi.fr/prodom/current/cgi-bin/request.pl?question=SPTR&query=PD000018	0.999976	0.952828	0.934727	0.999976	0.0920475	0.111617	0.364955	0.0111794
PD000089: Hsp70 (PRODOM protein family)	http://prodom.prabi.fr/prodom/current/cgi-bin/request.pl?question=SPTR&query=PD000089	0.999976	0.999976	0.999976	0.999976	0.0505198	0.00112722	0.0109696	0.141131
PD020287: snRNP (PRODOM protein family)	http://prodom.prabi.fr/prodom/current/cgi-bin/request.pl?question=SPTR&query=PD020287	0.999976	0.999976	0.999976	0.999976	0.157663	0.120456	0.546013	0.686485
PD363422: Mov34-1 (PRODOM protein family)	http://prodom.prabi.fr/prodom/current/cgi-bin/request.pl?question=SPTR&query=PD363422	0.999976	0.999976	0.999976	0.999976	0.168384	0.155244	0.590386	0.580467
PF00005: ABC_tran (PFAM domain)	http://pfam.sanger.ac.uk/family?acc=PF00005	0.818019	0.13963	0.394513	0.999976	0.999976	0.999976	0.999976	0.999976
PF00012: HSP70 (PFAM domain)	http://pfam.sanger.ac.uk/family?acc=PF00012	0.999976	0.999976	0.999976	0.999976	0.0505198	0.00112722	0.0109696	0.141131
PF00071: Ras (PFAM domain)	http://pfam.sanger.ac.uk/family?acc=PF00071	0.999976	0.999976	0.999976	0.909189	0.515392	0.175563	0.733489	0.849727
PF00076: RRM_1 (PFAM domain)	http://pfam.sanger.ac.uk/family?acc=PF00076	0.999976	0.999976	0.999976	0.999976	0.000452621	0.000503215	0.000838733	0.0109696
PF00083: Sugar_tr (PFAM domain)	http://pfam.sanger.ac.uk/family?acc=PF00083	0.136161	0.184505	0.740999	0.881347	0.999976	0.976169	0.921882	0.999976
PF00106: adh_short (PFAM domain)	http://pfam.sanger.ac.uk/family?acc=PF00106	0.0347008	0.76995	0.395356	0.686061	0.999976	0.999976	0.973476	0.995494
PF00118: Cpn60_TCP1 (PFAM domain)	http://pfam.sanger.ac.uk/family?acc=PF00118	0.999976	0.999976	0.999976	0.999976	0.155244	0.270463	0.566453	0.671247
PF00150: Cellulase (PFAM domain)	http://pfam.sanger.ac.uk/family?acc=PF00150	0.412841	0.544421	0.0707536	0.507133	0.999976	0.999976	0.999976	0.999976
PF00153: Mito_carr (PFAM domain)	http://pfam.sanger.ac.uk/family?acc=PF00153	0.999976	0.999976	0.999976	0.999976	0.0751328	0.766736	0.612131	0.596726
PF00160: Pro_isomerase (PFAM domain)	http://pfam.sanger.ac.uk/family?acc=PF00160	0.999976	0.999976	0.999976	0.999976	0.231283	0.57	0.168384	0.0339463
PF00172: Zn_clus (PFAM domain)	http://pfam.sanger.ac.uk/family?acc=PF00172	1.79729e-05	0.012682	5.1283e-07	0.296023	0.999976	0.999976	0.999976	0.999976
PF00180: Iso_dh (PFAM domain)	http://pfam.sanger.ac.uk/family?acc=PF00180	0.999976	0.999976	0.999976	0.965498	0.155244	0.507785	0.464231	0.406454
PF00324: AA_permease (PFAM domain)	http://pfam.sanger.ac.uk/family?acc=PF00324	0.266721	0.0480678	0.273391	0.786925	0.999976	0.999976	0.999976	0.999976
PF00400: WD40 (PFAM domain)	http://pfam.sanger.ac.uk/family?acc=PF00400	0.999976	0.952828	0.934727	0.999976	0.0920475	0.111617	0.364955	0.0111794
PF00466: Ribosomal_L10 (PFAM domain)	http://pfam.sanger.ac.uk/family?acc=PF00466	0.999976	0.999976	0.999976	0.999976	0.168384	0.763293	0.507133	0.449834
PF00854: PTR2 (PFAM domain)	http://pfam.sanger.ac.uk/family?acc=PF00854	0.905826	0.132713	0.525812	0.796635	0.999976	0.999976	0.999976	0.999976
PF00955: HCO3_cotransp (PFAM domain)	http://pfam.sanger.ac.uk/family?acc=PF00955	0.696198	0.814991	0.945569	0.999976	0.971123	0.87179	0.913918	0.0880056
PF01154: HMG_CoA_synt_N (PFAM domain)	http://pfam.sanger.ac.uk/family?acc=PF01154	0.999976	0.999976	0.999976	0.999976	0.168384	0.7944	0.733489	0.666649
PF01384: PHO4 (PFAM domain)	http://pfam.sanger.ac.uk/family?acc=PF01384	0.405738	0.141131	0.153211	0.681251	0.999976	0.999976	0.999976	0.999976
PF01398: Mov34 (PFAM domain)	http://pfam.sanger.ac.uk/family?acc=PF01398	0.999976	0.999976	0.999976	0.999976	0.525812	0.121294	0.783456	0.745947
PF01399: PCI (PFAM domain)	http://pfam.sanger.ac.uk/family?acc=PF01399	0.999976	0.999976	0.999976	0.999976	0.132713	0.0250102	0.383055	0.166315
PF01423: LSM (PFAM domain)	http://pfam.sanger.ac.uk/family?acc=PF01423	0.999976	0.999976	0.999976	0.999976	0.157663	0.120456	0.546013	0.686485
PF01479: S4 (PFAM domain)	http://pfam.sanger.ac.uk/family?acc=PF01479	0.999976	0.999976	0.999976	0.999976	0.272422	0.830957	0.636542	0.174163
PF01598: Sterol_desat (PFAM domain)	http://pfam.sanger.ac.uk/family?acc=PF01598	0.725816	0.619809	0.153211	0.00297077	0.999976	0.999976	0.999976	0.999976
PF01728: FtsJ (PFAM domain)	http://pfam.sanger.ac.uk/family?acc=PF01728	0.999976	0.999976	0.999976	0.999976	0.0251702	0.681251	0.0176314	0.0314818
PF01794: Ferric_reduct (PFAM domain)	http://pfam.sanger.ac.uk/family?acc=PF01794	0.733489	0.176832	0.758164	0.831164	0.999976	0.999976	0.999976	0.999976
PF02127: Peptidase_M18 (PFAM domain)	http://pfam.sanger.ac.uk/family?acc=PF02127	0.999976	0.999976	0.999976	0.999976	0.754145	0.170619	0.515772	0.772557
PF02671: PAH (PFAM domain)	http://pfam.sanger.ac.uk/family?acc=PF02671	7.52863e-13	0.999976	0.69775	0.997004	0.999976	0.999976	0.999976	0.986639
PF04082: Fungal_trans (PFAM domain)	http://pfam.sanger.ac.uk/family?acc=PF04082	0.00876617	0.0152095	0.000289922	0.852943	0.999976	0.999976	0.999976	0.999976
PF04116: FA_hydroxylase (PFAM domain)	http://pfam.sanger.ac.uk/family?acc=PF04116	0.402326	0.272422	0.0250102	0.412841	0.999976	0.999976	0.999976	0.999976
PF04261: Dyp_perox (PFAM domain)	http://pfam.sanger.ac.uk/family?acc=PF04261	0.135755	0.786291	0.934727	0.916773	0.999976	0.999976	0.999976	0.999976
PF04479: RTA1 (PFAM domain)	http://pfam.sanger.ac.uk/family?acc=PF04479	0.16763	0.0707536	0.697092	0.275976	0.999976	0.999976	0.999976	0.999976
PF05109: Herpes_BLLF1 (PFAM domain)	http://pfam.sanger.ac.uk/family?acc=PF05109	0.76261	0.129121	0.30524	0.951343	0.999976	0.999976	0.999976	0.999976
PF06102: DUF947 (PFAM domain)	http://pfam.sanger.ac.uk/family?acc=PF06102	0.999976	0.999976	0.999976	0.999976	0.231283	0.401811	0.364955	0.26738
PF06985: HET (PFAM domain)	http://pfam.sanger.ac.uk/family?acc=PF06985	0.850002	0.746997	0.227559	0.988262	0.920441	0.814991	0.787907	0.881031
PF07690: MFS_1 (PFAM domain)	http://pfam.sanger.ac.uk/family?acc=PF07690	0.000250684	3.79775e-07	0.00242009	0.758164	0.992953	0.912895	0.94087	0.845807
PF07780: Spb1_C (PFAM domain)	http://pfam.sanger.ac.uk/family?acc=PF07780	0.999976	0.999976	0.999976	0.999976	0.231283	0.585329	0.525812	0.580467
PF08022: FAD_binding_8 (PFAM domain)	http://pfam.sanger.ac.uk/family?acc=PF08022	0.733489	0.155244	0.666649	0.831164	0.999976	0.999976	0.999976	0.999976
PF08030: NAD_binding_6 (PFAM domain)	http://pfam.sanger.ac.uk/family?acc=PF08030	0.860602	0.153211	0.525578	0.826373	0.999976	0.995034	0.999976	0.988242
PF08295: HDAC_interact (PFAM domain)	http://pfam.sanger.ac.uk/family?acc=PF08295	7.52863e-13	0.999976	0.69775	0.997004	0.999976	0.999976	0.999976	0.986639
PIRSF015639: Saccharomyces cerevisiae probable membrane protein YJL212c (PIR super family)	http://pir.georgetown.edu/cgi-bin/ipcSF?id=PIRSF015639	0.636542	0.525812	0.255198	0.168384	0.999976	0.999976	0.999976	0.999976
PIRSF500441: dolichyl pyrophosphate Man9GlcNAc2 alpha-1,3-glucosyltransferase (PIR super family)	http://pir.georgetown.edu/cgi-bin/ipcSF?id=PIRSF500441	0.999976	0.999976	0.999976	0.999976	0.357925	0.827416	0.686061	0.591363
PR00054: FUNGALZNCYS (PRINT domain)	http://www.bioinf.manchester.ac.uk/cgi-bin/dbbrowser/sprint/searchprintss.cgi?display_opts=Prints&category=None&queryform=false&prints_accn=PR00054	1.79729e-05	0.012682	5.1283e-07	0.296023	0.999976	0.999976	0.999976	0.999976
PR00066: XRODRMPGMNTG (PRINT domain)	http://www.bioinf.manchester.ac.uk/cgi-bin/dbbrowser/sprint/searchprintss.cgi?display_opts=Prints&category=None&queryform=false&prints_accn=PR00066	0.170619	0.318182	0.87179	0.999976	0.999976	0.999976	0.999976	0.943331
PR00080: SDRFAMILY (PRINT domain)	http://www.bioinf.manchester.ac.uk/cgi-bin/dbbrowser/sprint/searchprintss.cgi?display_opts=Prints&category=None&queryform=false&prints_accn=PR00080	0.0920475	0.821258	0.507133	0.786291	0.999976	0.999976	0.999976	0.999976
PR00081: GDHRDH (PRINT domain)	http://www.bioinf.manchester.ac.uk/cgi-bin/dbbrowser/sprint/searchprintss.cgi?display_opts=Prints&category=None&queryform=false&prints_accn=PR00081	0.0606187	0.851974	0.634908	0.558806	0.999976	0.999976	0.999976	0.999976
PR00153: CSAPPISMRASE (PRINT domain)	http://www.bioinf.manchester.ac.uk/cgi-bin/dbbrowser/sprint/searchprintss.cgi?display_opts=Prints&category=None&queryform=false&prints_accn=PR00153	0.999976	0.999976	0.999976	0.999976	0.231283	0.57	0.168384	0.0339463
PR00298: CHAPERONIN60 (PRINT domain)	http://www.bioinf.manchester.ac.uk/cgi-bin/dbbrowser/sprint/searchprintss.cgi?display_opts=Prints&category=None&queryform=false&prints_accn=PR00298	0.999976	0.999976	0.999976	0.999976	0.253048	0.400987	0.652659	0.558806
PR00301: HEATSHOCK70 (PRINT domain)	http://www.bioinf.manchester.ac.uk/cgi-bin/dbbrowser/sprint/searchprintss.cgi?display_opts=Prints&category=None&queryform=false&prints_accn=PR00301	0.999976	0.999976	0.999976	0.999976	0.397113	0.0243536	0.0766515	0.507133
PR00304: TCOMPLEXTCP1 (PRINT domain)	http://www.bioinf.manchester.ac.uk/cgi-bin/dbbrowser/sprint/searchprintss.cgi?display_opts=Prints&category=None&queryform=false&prints_accn=PR00304	0.999976	0.999976	0.999976	0.999976	0.155244	0.270463	0.566453	0.671247
PR00320: GPROTEINBRPT (PRINT domain)	http://www.bioinf.manchester.ac.uk/cgi-bin/dbbrowser/sprint/searchprintss.cgi?display_opts=Prints&category=None&queryform=false&prints_accn=PR00320	0.999976	0.952828	0.934727	0.999976	0.0920475	0.111617	0.364955	0.0111794
PR00326: GTP1OBG (PRINT domain)	http://www.bioinf.manchester.ac.uk/cgi-bin/dbbrowser/sprint/searchprintss.cgi?display_opts=Prints&category=None&queryform=false&prints_accn=PR00326	0.999976	0.999976	0.999976	0.999976	0.349785	0.738225	0.733489	0.219434
PR00449: RASTRNSFRMNG (PRINT domain)	http://www.bioinf.manchester.ac.uk/cgi-bin/dbbrowser/sprint/searchprintss.cgi?display_opts=Prints&category=None&queryform=false&prints_accn=PR00449	0.968854	0.999976	0.999976	0.827187	0.071431	0.168384	0.725816	0.887773
PR00755: AFLATOXINBRP (PRINT domain)	http://www.bioinf.manchester.ac.uk/cgi-bin/dbbrowser/sprint/searchprintss.cgi?display_opts=Prints&category=None&queryform=false&prints_accn=PR00755	0.566453	0.18504	0.0232515	0.821258	0.999976	0.999976	0.999976	0.999976
PR00926: MITOCARRIER (PRINT domain)	http://www.bioinf.manchester.ac.uk/cgi-bin/dbbrowser/sprint/searchprintss.cgi?display_opts=Prints&category=None&queryform=false&prints_accn=PR00926	0.999981	0.999976	0.999976	0.999976	0.00372203	0.696198	0.449834	0.231283
PR00932: AMINO1PTASE (PRINT domain)	http://www.bioinf.manchester.ac.uk/cgi-bin/dbbrowser/sprint/searchprintss.cgi?display_opts=Prints&category=None&queryform=false&prints_accn=PR00932	0.999976	0.999976	0.999976	0.999976	0.754145	0.170619	0.515772	0.772557
PR01231: HCO3TRNSPORT (PRINT domain)	http://www.bioinf.manchester.ac.uk/cgi-bin/dbbrowser/sprint/searchprintss.cgi?display_opts=Prints&category=None&queryform=false&prints_accn=PR01231	0.696198	0.814991	0.945569	0.999976	0.971123	0.87179	0.913918	0.0880056
PS00061: adh short (PROSITE domain)	http://expasy.org/prosite/PS00061	0.0920475	0.821258	0.507133	0.786291	0.999976	0.999976	0.999976	0.999976
PS00170: csa ppiase 1 (PROSITE domain)	http://expasy.org/prosite/PS00170	0.999976	0.999976	0.999976	0.999976	0.231283	0.57	0.168384	0.0339463
PS00211: abc transporter 1 (PROSITE domain)	http://expasy.org/prosite/PS00211	0.818019	0.13963	0.394513	0.999976	0.999976	0.999976	0.999976	0.999976
PS00296: chaperonins cpn60 (PROSITE domain)	http://expasy.org/prosite/PS00296	0.999976	0.999976	0.999976	0.999976	0.253048	0.400987	0.652659	0.558806
PS00297: hsp70 1 (PROSITE domain)	http://expasy.org/prosite/PS00297	0.999976	0.999976	0.999976	0.999976	0.0505198	0.00112722	0.0109696	0.141131
PS00329: hsp70 2 (PROSITE domain)	http://expasy.org/prosite/PS00329	0.999976	0.999976	0.999976	0.999976	0.0505198	0.00112722	0.0109696	0.141131
PS00463: zn2 cy6 fungal 1 (PROSITE domain)	http://expasy.org/prosite/PS00463	1.79729e-05	0.012682	5.1283e-07	0.296023	0.999976	0.999976	0.999976	0.999976
PS00470: idh imdh (PROSITE domain)	http://expasy.org/prosite/PS00470	0.999976	0.999976	0.999976	0.965498	0.155244	0.507785	0.464231	0.406454
PS00659: glycosyl hydrol f5 (PROSITE domain)	http://expasy.org/prosite/PS00659	0.287434	0.444039	0.0733379	0.275976	0.999976	0.999976	0.999976	0.999976
PS00678: wd repeats 1 (PROSITE domain)	http://expasy.org/prosite/PS00678	0.999976	0.952828	0.934727	0.999976	0.0920475	0.111617	0.364955	0.0111794
PS00750: tcp1 1 (PROSITE domain)	http://expasy.org/prosite/PS00750	0.999976	0.999976	0.999976	0.999976	0.253048	0.248458	0.652659	0.558806
PS00751: tcp1 2 (PROSITE domain)	http://expasy.org/prosite/PS00751	0.999976	0.999976	0.999976	0.999976	0.253048	0.248458	0.652659	0.558806
PS00995: tcp1 3 (PROSITE domain)	http://expasy.org/prosite/PS00995	0.999976	0.999976	0.999976	0.999976	0.253048	0.248458	0.652659	0.558806
PS01022: ptr2 1 (PROSITE domain)	http://expasy.org/prosite/PS01022	0.905826	0.132713	0.525812	0.796635	0.999976	0.999976	0.999976	0.999976
PS01023: ptr2 2 (PROSITE domain)	http://expasy.org/prosite/PS01023	0.905826	0.132713	0.525812	0.796635	0.999976	0.999976	0.999976	0.999976
PS01036: hsp70 3 (PROSITE domain)	http://expasy.org/prosite/PS01036	0.999976	0.999976	0.999976	0.999976	0.0505198	0.00112722	0.0109696	0.141131
PS01226: hmg coa synthase (PROSITE domain)	http://expasy.org/prosite/PS01226	0.999976	0.999976	0.999976	0.999976	0.168384	0.7944	0.733489	0.666649
PTHR10074: major facilitator superfamily member (PANTHER family)	http://www.pantherdb.org/panther/family.do?clsAccession=PTHR10074	0.0339463	0.00032021	0.0580686	0.785969	0.999976	0.945357	0.963118	0.999976
PTHR10074:SF2: nitrate transporter (PANTHER sub-family)	http://www.pantherdb.org/panther/family.do?clsAccession=PTHR10074:SF2	0.999976	0.999976	0.999976	0.999976	0.967614	0.819345	0.0736493	0.0869828
PTHR10074:SF23: major facilitator superfamily of transporters (hol1 protein-related) (PANTHER sub-family)	http://www.pantherdb.org/panther/family.do?clsAccession=PTHR10074:SF23	0.0075345	0.012682	0.237616	0.83091	0.999976	0.999976	0.999976	0.999976
PTHR10074:SF57: drug resistance transporter, emrb/qaca family-related (PANTHER sub-family)	http://www.pantherdb.org/panther/family.do?clsAccession=PTHR10074:SF57	0.155244	0.105009	0.429782	0.711839	0.999976	0.999976	0.999976	0.999976
PTHR10432: rna-binding protein (PANTHER family)	http://www.pantherdb.org/panther/family.do?clsAccession=PTHR10432	0.999976	0.999976	0.999976	0.999976	0.155244	0.749962	0.585329	0.76261
PTHR10566:SF9: gb def: hypothetical protein (PANTHER sub-family)	http://www.pantherdb.org/panther/family.do?clsAccession=PTHR10566:SF9	0.296023	0.748695	0.603343	0.416493	0.999976	0.999976	0.999976	0.999976
PTHR10641:SF36: myb-1 (PANTHER sub-family)	http://www.pantherdb.org/panther/family.do?clsAccession=PTHR10641:SF36	0.999976	0.999976	0.999976	0.999976	0.155244	0.301233	0.333579	0.318182
PTHR10920: ribosomal rna methyltransferase (PANTHER family)	http://www.pantherdb.org/panther/family.do?clsAccession=PTHR10920	0.999976	0.999976	0.999976	0.999976	0.0251702	0.681251	0.0176314	0.0314818
PTHR10967: dead box atp-dependent rna helicase (PANTHER family)	http://www.pantherdb.org/panther/family.do?clsAccession=PTHR10967	0.999976	0.999976	0.999976	0.999976	0.696198	0.69524	0.0211754	0.566453
PTHR11071: cyclophilin (PANTHER family)	http://www.pantherdb.org/panther/family.do?clsAccession=PTHR11071	0.999976	0.999976	0.999976	0.999976	0.231283	0.57	0.168384	0.0339463
PTHR11081:SF1: dna-repair protein xp-g (PANTHER sub-family)	http://www.pantherdb.org/panther/family.do?clsAccession=PTHR11081:SF1	0.170619	0.318182	0.87179	0.999976	0.999976	0.999976	0.999976	0.943331
PTHR11101: phosphate transporter (PANTHER family)	http://www.pantherdb.org/panther/family.do?clsAccession=PTHR11101	0.405738	0.141131	0.153211	0.681251	0.999976	0.999976	0.999976	0.999976
PTHR11101:SF9: phosphate permease pho89 (PANTHER sub-family)	http://www.pantherdb.org/panther/family.do?clsAccession=PTHR11101:SF9	0.405738	0.141131	0.153211	0.681251	0.999976	0.999976	0.999976	0.999976
PTHR11353: chaperonin (PANTHER family)	http://www.pantherdb.org/panther/family.do?clsAccession=PTHR11353	0.999976	0.999976	0.999976	0.999976	0.155244	0.270463	0.566453	0.671247
PTHR11453: anion exchange protein (PANTHER family)	http://www.pantherdb.org/panther/family.do?clsAccession=PTHR11453	0.696198	0.814991	0.945569	0.999976	0.971123	0.87179	0.913918	0.0880056
PTHR11453:SF6: anion exchange protein-related (PANTHER sub-family)	http://www.pantherdb.org/panther/family.do?clsAccession=PTHR11453:SF6	0.696198	0.814991	0.945569	0.999976	0.971123	0.87179	0.913918	0.0880056
PTHR11600: sugar transporter (PANTHER family)	http://www.pantherdb.org/panther/family.do?clsAccession=PTHR11600	0.341702	0.455969	0.749869	0.931063	0.999976	0.963395	0.882197	0.999976
PTHR11600:SF80: myo-inositol transport protein itr1-related (PANTHER sub-family)	http://www.pantherdb.org/panther/family.do?clsAccession=PTHR11600:SF80	0.985784	0.937252	0.895854	0.871803	0.999976	0.168384	0.539032	0.777591
PTHR11654: oligopeptide transporter-related (PANTHER family)	http://www.pantherdb.org/panther/family.do?clsAccession=PTHR11654	0.905826	0.132713	0.525812	0.796635	0.999976	0.999976	0.999976	0.999976
PTHR11654:SF7: oligopeptide transporter (ptr2) (PANTHER sub-family)	http://www.pantherdb.org/panther/family.do?clsAccession=PTHR11654:SF7	0.905826	0.132713	0.525812	0.796635	0.999976	0.999976	0.999976	0.999976
PTHR11785: amino acid transporter (PANTHER family)	http://www.pantherdb.org/panther/family.do?clsAccession=PTHR11785	0.0880056	0.00616325	0.155244	0.780296	0.999976	0.999976	0.999976	0.999976
PTHR11785:SF80: amino-acid permease (PANTHER sub-family)	http://www.pantherdb.org/panther/family.do?clsAccession=PTHR11785:SF80	0.00564223	0.0179302	0.355898	0.718499	0.999976	0.999976	0.999976	0.999976
PTHR11835: decarboxylating dehydrogenases-isocitrate, isopropylmalate, tartrate (PANTHER family)	http://www.pantherdb.org/panther/family.do?clsAccession=PTHR11835	0.999976	0.999976	0.999976	0.999976	0.16261	0.61914	0.585501	0.566453
PTHR11835:SF8: tartrate dehydrogenase-related (PANTHER sub-family)	http://www.pantherdb.org/panther/family.do?clsAccession=PTHR11835:SF8	0.999976	0.999976	0.999976	0.999976	0.105226	0.383055	0.383055	0.722764
PTHR11863: sterol desaturase (PANTHER family)	http://www.pantherdb.org/panther/family.do?clsAccession=PTHR11863	0.733489	0.756203	0.359615	0.0170206	0.999976	0.999976	0.999976	0.999976
PTHR11877: hydroxymethylglutaryl-coa synthase (PANTHER family)	http://www.pantherdb.org/panther/family.do?clsAccession=PTHR11877	0.999976	0.999976	0.999976	0.999976	0.168384	0.7944	0.733489	0.666649
PTHR11896: mitochondrial carrier protein related (PANTHER family)	http://www.pantherdb.org/panther/family.do?clsAccession=PTHR11896	0.999976	0.999976	0.999976	0.999976	0.0751328	0.766736	0.612131	0.596726
PTHR11972: nadph oxidase (PANTHER family)	http://www.pantherdb.org/panther/family.do?clsAccession=PTHR11972	0.845807	0.248458	0.746997	0.781651	0.999976	0.999976	0.999976	0.999976
PTHR12346: sin3b-related (PANTHER family)	http://www.pantherdb.org/panther/family.do?clsAccession=PTHR12346	7.52863e-13	0.999976	0.69775	0.997004	0.999976	0.999976	0.999976	0.986639
PTHR12526: glycosyltransferase (PANTHER family)	http://www.pantherdb.org/panther/family.do?clsAccession=PTHR12526	0.76261	0.686061	0.728143	0.222853	0.999976	0.999976	0.999976	0.996775
PTHR12655: acyl-coa thioesterase (PANTHER family)	http://www.pantherdb.org/panther/family.do?clsAccession=PTHR12655	0.231283	0.686061	0.525812	0.333579	0.999976	0.999976	0.999976	0.999976
PTHR18929: protein disulfide isomerase (PANTHER family)	http://www.pantherdb.org/panther/family.do?clsAccession=PTHR18929	0.999976	0.999976	0.999976	0.999976	0.580467	0.643284	0.0440553	0.633035
PTHR19375: heat shock protein 70kda (PANTHER family)	http://www.pantherdb.org/panther/family.do?clsAccession=PTHR19375	0.999976	0.999976	0.999976	0.999976	0.178465	0.00810311	0.0318389	0.300491
PTHR19410: short-chain dehydrogenases/reductase family member (PANTHER family)	http://www.pantherdb.org/panther/family.do?clsAccession=PTHR19410	0.138407	0.868879	0.566453	0.767959	0.999976	0.999976	0.985784	0.999976
PTHR21090:SF4: udp-n-acetylglucosamine enolpyruvyl transferase (PANTHER sub-family)	http://www.pantherdb.org/panther/family.do?clsAccession=PTHR21090:SF4	0.786453	0.301233	0.288809	0.275976	0.999976	0.999976	0.999976	0.999976
PTHR21091: methyltetrahydrofolate:homocysteine methyltransferase related (PANTHER family)	http://www.pantherdb.org/panther/family.do?clsAccession=PTHR21091	0.999976	0.999976	0.999976	0.999976	0.83091	0.04106	0.493608	0.930308
PTHR21141: 60s acidic ribosomal protein family member (PANTHER family)	http://www.pantherdb.org/panther/family.do?clsAccession=PTHR21141	0.999976	0.999976	0.999976	0.999976	0.0844046	0.837979	0.169853	0.159847
PTHR21738: uncharacterized (PANTHER family)	http://www.pantherdb.org/panther/family.do?clsAccession=PTHR21738	0.999976	0.999976	0.999976	0.999976	0.231283	0.401811	0.364955	0.26738
PTHR22950: amino acid transporter (PANTHER family)	http://www.pantherdb.org/panther/family.do?clsAccession=PTHR22950	0.367134	0.821258	0.476333	0.795552	0.999976	0.999976	0.999976	0.999976
PTHR22950:SF8: perixosomal biogenesis factor 3 (PANTHER sub-family)	http://www.pantherdb.org/panther/family.do?clsAccession=PTHR22950:SF8	0.231257	0.633035	0.168384	0.522007	0.999976	0.999976	0.999976	0.999976
PTHR23118: atp-citrate synthase (PANTHER family)	http://www.pantherdb.org/panther/family.do?clsAccession=PTHR23118	0.999976	0.999976	0.999976	0.999976	0.182938	0.10277	0.176832	0.364955
SM00066: GAL4 (SMART domain)	http://smart.embl.de/smart/do_annotation.pl?DOMAIN=SM00066	1.62413e-05	0.0109696	3.79775e-07	0.278853	0.999976	0.999976	0.999976	0.999976
SM00088: PINT (SMART domain)	http://smart.embl.de/smart/do_annotation.pl?DOMAIN=SM00088	0.999976	0.999976	0.999976	0.999976	0.132713	0.0250102	0.383055	0.166315
SM00181: EGF (SMART domain)	http://smart.embl.de/smart/do_annotation.pl?DOMAIN=SM00181	0.231283	0.945072	0.906404	0.784412	0.945404	0.999976	0.999976	0.999976
SM00232: JAB_MPN (SMART domain)	http://smart.embl.de/smart/do_annotation.pl?DOMAIN=SM00232	0.999976	0.999976	0.999976	0.999976	0.525812	0.121294	0.783456	0.745947
SM00320: WD40 (SMART domain)	http://smart.embl.de/smart/do_annotation.pl?DOMAIN=SM00320	0.999976	0.952828	0.934727	0.999976	0.0920475	0.111617	0.364955	0.0111794
SM00360: RRM (SMART domain)	http://smart.embl.de/smart/do_annotation.pl?DOMAIN=SM00360	0.999976	0.999976	0.999976	0.999976	0.000149519	0.000134066	0.000289922	0.00530145
SM00363: S4 (SMART domain)	http://smart.embl.de/smart/do_annotation.pl?DOMAIN=SM00363	0.999976	0.999976	0.999976	0.999976	0.272422	0.830957	0.636542	0.174163
SM00651: Sm (SMART domain)	http://smart.embl.de/smart/do_annotation.pl?DOMAIN=SM00651	0.999976	0.999976	0.999976	0.999976	0.157663	0.120456	0.546013	0.686485
SM00761: HDAC_interact (SMART domain)	http://smart.embl.de/smart/do_annotation.pl?DOMAIN=SM00761	7.52863e-13	0.999976	0.69775	0.997004	0.999976	0.999976	0.999976	0.986639
TIGR00600: rad2 (TIGRFAMS protein family)	http://cmr.jcvi.org/tigr-scripts/CMR/HmmReport.cgi?hmm_acc=TIGR00600	0.170619	0.318182	0.87179	0.999976	0.999976	0.999976	0.999976	0.943331
TIGR00834: ae (TIGRFAMS protein family)	http://cmr.jcvi.org/tigr-scripts/CMR/HmmReport.cgi?hmm_acc=TIGR00834	0.696198	0.814991	0.945569	0.999976	0.971123	0.87179	0.913918	0.0880056
TIGR00886: 2A0108 (TIGRFAMS protein family)	http://cmr.jcvi.org/tigr-scripts/CMR/HmmReport.cgi?hmm_acc=TIGR00886	0.999976	0.999976	0.999976	0.999976	0.967614	0.819345	0.0736493	0.0869828
TIGR01072: murA (TIGRFAMS protein family)	http://cmr.jcvi.org/tigr-scripts/CMR/HmmReport.cgi?hmm_acc=TIGR01072	0.786453	0.301233	0.288809	0.275976	0.999976	0.999976	0.999976	0.999976
TIGR01413: Dyp perox fam (TIGRFAMS protein family)	http://cmr.jcvi.org/tigr-scripts/CMR/HmmReport.cgi?hmm_acc=TIGR01413	0.135755	0.786291	0.934727	0.916773	0.999976	0.999976	0.999976	0.999976
TIGR02089: TTC (TIGRFAMS protein family)	http://cmr.jcvi.org/tigr-scripts/CMR/HmmReport.cgi?hmm_acc=TIGR02089	0.999976	0.999976	0.999976	0.999976	0.105226	0.383055	0.383055	0.722764
Translation, ribosomal structure and biogenesis (COG ontology)		0.999984	0.999976	0.999976	0.999976	8.51403e-09	0.00881788	2.19759e-08	2.00205e-08
