# Supplementary material for: Transcriptomic and proteomic analyses of the Aspergillus fumigatus hypoxia response using an oxygen-controlled fermenter
Source: BMC Genomics. 2012 Feb 6;13:62. doi: 10.1186/1471-2164-13-62 (PMC3293747; doi:10.1186/1471-2164-13-62)
Supplement: Additional file 4 — Fold changes for both proteomic and transcriptomic data. Excel file with all fold change values used to analyse the correlation between protein and mRNA abundance data. Genes with variable transcript abundance patterns are highlighted. [file 1471-2164-13-62-S4.XLSX]

## Sheet: Sheet1
Spot number	Glycolysis/Pyruvate metabolism		3h-0h (Fold ChangeProtein)	6h-0h(Fold Change Protein)	12h-0h(Fold Change Protein)	24h-0h(Fold Change Protein)	2hr	6h	12h	24hr	2hr Fold Change Transcript	6h Fold Change Transcript	12h Fold Change Transcript	24hr Fold Change Transcript
1193	AFUA_5G01030	glyceraldehyde 3-phosphate dehydrogenase [Aspergillus fumigatus Af293]	-0.686667	-0.0816667	1.825	2.58167	1.88398	2.94181	1.82653	2.27234	3.69091	7.68377	3.54683	4.83106
935	AFUA_1G10350	phosphoglycerate kinase PgkA [Aspergillus fumigatus Af293] Cluster of unknown function	0.348333	0.516667	1.77667	2.585	0.024987	-0.0429011	-0.102809	0.514688	1.01747	-1.03018	-1.07386	1.42869
1321	AFUA_5G01970	glyceraldehyde 3-phosphate dehydrogenase GpdA [Aspergillus fumigatus Af293]	0.506667	0.725	1.02333	1.91667	-0.579164	-0.118528	-0.333716	-0.0436072	-1.49398	-1.08563	-1.26026	-1.03069
1619	AFUA_5G13450	triosephosphate isomerase [Aspergillus fumigatus Af293]	0.25	1.06833	1.824	1.675	-0.273122	-0.222594	-0.210148	-0.110465	-1.20842	-1.16683	-1.15681	-1.07958
643	AFUA_2G09790	glucose-6-phosphate isomerase [Aspergillus fumigatus Af293]	-1.39767	-1.99267	-2.246	-2.466	-0.613221	0.0146372	0.0667405	-0.110812	-1.52967	1.0102	1.04735	-1.07984
956	AFUA_1G06960	pyruvate dehydrogenase E1 component alpha subunit [Aspergillus fumigatus Af293]	1.78833	2.875	4.475	2.78667	-0.407965	-0.671835	-0.395289	-0.387426	-1.32681	-1.5931	-1.31521	-1.30806
814	AFUA_6G06770	enolase/allergen Asp F 22 [Aspergillus fumigatus Af293]	0.221667	0.68	0.305	0.236667	-0.746061	-0.320782	-0.779646	-0.582677	-1.67721	-1.24901	-1.71671	-1.49763
1217	AFUA_3G11690	fructose-bisphosphate aldolase, class II [Aspergillus fumigatus Af293]	-1.84667	-2.40167	-1.96167	-0.226	-1.23228	-0.380117	-0.7546	-0.980468	-2.34938	-1.30145	-1.68716	-1.97311
519	AFUA_3G09290	phosphoglycerate mutase, 2,3-bisphosphoglycerate-independent [Aspergillus fumigatus Af293]	0.195	0.158333	-1.24167	-1.84	-1.12413	0.354095	1.17864	0.790232	-2.1797	1.27818	2.26363	1.72935
Spot number	Pentose phosphate pathway
842	AFUA_6G08050	6-phosphogluconate dehydrogenase Gnd1 [Aspergillus fumigatus Af293]	-1.26433	-1.34933	-1.826	-2.238	-0.351075	-0.0625795	-0.554901	0.192748	-1.27551	-1.04433	-1.46907	1.14294
353	AFUA_1G13500	transketolase TktA [Aspergillus fumigatus Af293]	-0.5015	-1.19583	-2.42417	-2.0275	-1.26387	-0.550923	-0.700164	-0.787124	-2.40139	-1.46502	-1.62469	-1.72563
Spot number	Amino acid metabolism
	Aspartate
1799	AFUA_4G10410	aspartate aminotransferase [Aspergillus fumigatus Af293]	0.406667	1.57833	2.00833	1.33833	0.00930959	0.064796	0.482645	0.654877	1.00647	1.04594	1.3973	1.57448
	Glutamate
878	AFUA_4G06620	Glutamate/Leucine/Phenylalanine/Valine dehydrogenase [Aspergillus fumigatus Af293]	-0.206667	-0.256667	-0.0733333	1.435	-0.109443	0.238059	0.332314	0.690598	-1.07881	1.1794	1.25903	1.61395
1068	AFUA_4G13120	glutamine synthetase [Aspergillus fumigatus Af293]	-0.155667	0.310333	1.04167	1.505	0.252318	0.0954608	-0.237691	0.454083	1.19112	1.06841	-1.1791	1.36991
	Lysine
1592	AFUA_6G04800	lysine decarboxylase-like protein [Aspergillus fumigatus Af293]	0.301667	0.638333	2.17	3.32	-0.183427	-0.507319	-0.210424	-0.168883	-1.13558	-1.42141	-1.15703	-1.12419
1011	AFUA_3G11710	saccharopine dehydrogenase Lys1 [Aspergillus fumigatus Af293]	0.206667	0.42	2.695	2.73167	-0.323433	-0.243437	-0.293458	0.118097	-1.2513	-1.18381	-1.22557	1.0853
	Methionine
243	AFUA_4G07360	cobalamin-independent methionine synthase MetH/D [Aspergillus fumigatus Af293]	-1.89133	-2.53933	-3.08333	-3.36083	-0.735389	-0.383644	-1.18484	-1.37287	-1.66485	-1.30463	-2.27337	-2.58986
1054	AFUA_1G10630	S-adenosylmethionine synthetase [Aspergillus fumigatus Af293]	-0.698333	-0.875	-1.73833	-1.87667	-0.348644	-0.554428	-0.890073	-1.10653	-1.27336	-1.46859	-1.85327	-2.15327
	Valine/Leucine/isoleucine
1368	AFUA_4G07210	mitochondrial acetolactate synthase small subunit [Aspergillus fumigatus Af293]	-0.037	0.103	1.90833	2.10333	-0.619727	0.0250225	-0.440279	-0.381958	-1.53658	1.0175	-1.35687	-1.30311
1146	AFUA_1G15780	3-isopropylmalate dehydrogenase Leu2A [Aspergillus fumigatus Af293]	-0.189667	-1.00133	-2.10633	-2.07	-0.798026	-0.726991	-1.16848	-0.737031	-1.73872	-1.65518	-2.24775	-1.66674
1127	AFUA_3G14490	Ketol-acid reductoisomerase [Aspergillus fumigatus Af293]	0.395	-0.435	-1.07467	-1.65667	-0.591395	0.103133	-0.219236	-0.572401	-1.5067	1.0741	-1.16412	-1.487
	Cysteine
955	AFUA_1G10130	adenosylhomocysteinase [Aspergillus fumigatus Af293]	0.476	0.144667	-1.11867	-1.33367	-0.676737	-0.557062	-1.27162	-1.77317	-1.59852	-1.47127	-2.41433	-3.41805
	Histidine
591	AFUA_2G06230	glutamine amidotransferase:cyclase [Aspergillus fumigatus Af293]	0.808333	1.20333	1.88833	1.73667	-0.436557	-0.0967108	-0.681423	-0.255047	-1.35337	-1.06933	-1.60372	-1.19337
	Arginine and proline
708	AFUA_6G08750	delta-1-pyrroline-5-carboxylate dehydrogenase PrnC [Aspergillus fumigatus Af293]	0.17	0.94	1.99667	3.03867	2.38438	1.24724	2.72528	2.85778	5.22121	2.37386	6.61289	7.24901
Spot number	Translation initiation, translation and protein biosynthesis
1112	AFUA_2G09870	eukaryotic translation initiation factor 3 subunit EifCg, putative [Aspergillus fumigatus Af293]	2.61	2.12	1.25667	0.906667	-0.704744	-0.546719	-0.713569	-0.802485	-1.62986	-1.46076	-1.63986	-1.7441
989	AFUA_1G12170	translation elongation factor EF-Tu [Aspergillus fumigatus Af293]	2.10333	3.25667	3.79	4.75667	-0.039169	-0.0540295	0.110498	0.120079	-1.02752	-1.03816	1.0796	1.08679
Spot number	Secondary metabolism
1470	AFUA_8G00550	methyltransferase SirN-like [Aspergillus fumigatus Af293] Pseurotin A Cluster	2.825	4.675	7.81	8.565	0.103903	0.675543	0.354583	0.422804	1.07468	1.5972	1.27862	1.34053
1371	AFUA_4G04380	phenazine biosynthesis-like protein [Aspergillus fumigatus Af293]	-0.00333333	1.29333	3.15333	4.17	2.20711	1.85891	1.31328	2.38003	4.61749	3.62734	2.48506	5.20547
1612	AFUA_6G12220	isochorismatase family hydrolase [Aspergillus fumigatus Af293]	5.0165	6.16417	7.3265	8.03	not on array?
Spot number	TCA cycle
415	AFUA_3G07810	succinate dehydrogenase subunit Sdh1 [Aspergillus fumigatus Af293]	0.92	-0.0826667	-0.657667	-0.596	-0.364419	-0.00408862	0.0557716	-0.0306639	-1.28736	-1.00284	1.03941	-1.02148
1811	AFUA_5G04230	citrate synthase (Cit1) [Aspergillus fumigatus Af293]	-0.106667	0.55	-0.945	-0.62	-0.964807	-0.599148	-0.917284	-1.14856	-1.9518	-1.51482	-1.88856	-2.21693
1817	AFUA_7G05740	malate dehydrogenase, NAD-dependent [Aspergillus fumigatus Af293]	-1.44833	-1.835	-2.31	-1.90667	-0.526422	-0.309553	-0.176979	-0.684097	-1.44035	-1.23932	-1.13051	-1.6067
1804	AFUA_6G06370	NAD(+)-isocitrate dehydrogenase subunit I [Aspergillus fumigatus Af293]	1.60167	1.33667	1.685	1.70667	-0.393867	-0.260114	-0.00982984	-0.140353	-1.31391	-1.19757	-1.00684	-1.10217
231	AFUA_6G12930	mitochondrial aconitate hydratase, putative [Aspergillus fumigatus Af293]	0.25	-0.836667	-0.458333	-1.81	-0.744987	-0.759322	-0.799952	0.117649	-1.67596	-1.6927	-1.74104	1.08497
888	AFUA_6G02470	fumarate hydratase [Aspergillus fumigatus Af293]	0.24	0.045	1.92433	1.13633	-0.103102	-0.248836	-0.166082	-0.261484	-1.07408	-1.18825	-1.12201	-1.19871
Spot number	Vitamine and cofactor biosynthesis
1261	AFUA_5G02470	thiamine biosynthesis protein (Nmt1) [Aspergillus fumigatus Af293]	-1.04667	-1.08667	0.735	3	-0.40991	0.0579888	0.817144	0.885204	-1.3286	1.04101	1.76191	1.84703
1655	AFUA_8G04650	3-hydroxyanthranilate 3,4-dioxygenase Bna1 [Aspergillus fumigatus Af293]	1.49667	3.32667	4.26233	4.35833	1.12342	0.648041	1.16161	0.867324	2.17863	1.56704	2.23707	1.82428
Spot number	Electron transport and oxidative phosphorylation
1701	AFUA_2G03010	cytochrome c subunit Vb [Aspergillus fumigatus Af293]	0.405	1.20833	2.82567	3.54967	0.258414	0.398596	0.528055	0.597996	1.19616	1.31822	1.44198	1.51361
1477	AFUA_1G03510	ATP synthase gamma chain, mitochondrial precursor [Aspergillus fumigatus Af293]	1.20833	0.363333	-0.106667	1.24167	-0.034679	-0.183435	-0.173332	-0.423548	-1.02433
Spot number	Fatty acid metabolism
303	AFUA_4G11080	acetyl-coenzyme A synthetase FacA [Aspergillus fumigatus Af293]	-1.592	-3.11667	-3.96667	-4.606	-0.797869	-1.12627	-1.12057	-1.32393	-1.73853	-2.18294	-2.17433	-2.50347
1026	AFUA_8G04000	acetyl-CoA acetyltransferase [Aspergillus fumigatus Af293]	0.341667	0.136667	1.45167	1.39667	-0.214283	-0.326062	-0.40509	-0.282033	-1.16013	-1.25359	-1.32417	-1.21591
703	AFUA_5G06500	acyl-CoA dehydrogenase family protein [Aspergillus fumigatus Af293]	1.26667	2.13	2.57333	2.49833	0.0446767	-0.303293	0.186878	-0.0106086	1.03145	-1.23396	1.1383	-1.00738
Spot number	Sulfate assimilation
1191	AFUA_6G09070	3'(2'),5'-bisphosphate nucleotidase [Aspergillus fumigatus Af293]	-1.93833	-2.06167	-2.80333	-2.005	-0.379163	-0.573534	-0.876126	-0.730284	-1.30059	-1.48816	-1.83544	-1.65897
Spot number	Protein folding
1651	AFUA_2G13040	mitochondrial co-chaperone GrpE [Aspergillus fumigatus Af293]	-0.036	0.9215	2.1565	2.279	-0.307332	0.10098	0.0211664	-0.0163268	-1.23742	1.0725	1.01478	-1.01138
1797	AFUA_3G07430	peptidyl-prolyl cis-trans isomerase/cyclophilin [Aspergillus fumigatus Af293]	-1.70167	-1.35667	-1.76167	-1.455	-0.294485	-0.163813	-0.38264	-0.368379	-1.22645	-1.12024	-1.30373	-1.2909
Spot number	Ribosome biogenesis
1705	AFUA_1G15730	40S ribosomal protein S22 [Aspergillus fumigatus Af293]	-0.8	-1.90667	-1.98233	-2.66433	-0.826594	-0.507002	-1.12078	-1.10112	-1.77349	-1.42109	-2.17464	-2.14522
1747	AFUA_2G03590	40S ribosomal protein S21 [Aspergillus fumigatus Af293]	-1.43833	-2.58367	-2.75417	-2.79967	-0.668324	-0.0951327	-0.25687	-0.565085	-1.58923	-1.06816	-1.19488	-1.47948
1812	AFUA_1G03390	60S ribosomal protein L12 [Aspergillus fumigatus Af293]	-0.508333	-1.325	-1.86833	-2.22167	-0.465593	-0.425056	-0.939619	-0.947892	-1.38088	-1.34262	-1.91802	-1.92905
1819	AFUA_6G12660	40S ribosomal protein S10b [Aspergillus fumigatus Af293]	2.885	2.77	1.07	1.54667	-1.28301	-0.270243	-1.00117	-1.48315	-2.43346	-1.20601	-2.00162	-2.79559
1306	AFUA_4G13170	G-protein complex beta subunit CpcB [Aspergillus fumigatus Af293]	0.00666667	0.456667	-0.975	-1.76833	-0.644486	-0.434313	-0.578595	-1.04408	-1.56318	-1.35127	-1.49339	-2.06205
Spot number	Oxidative stress response
1434	AFUA_4G09110	cytochrome c peroxidase Ccp1 [Aspergillus fumigatus Af293]	0.786667	0.95	1.60767	1.64167	-0.251928	-0.301883	-0.239054	-0.0776095	-1.1908	-1.23275	-1.18022	-1.05527
1782	AFUA_6G02280	allergen Asp F3 [Aspergillus fumigatus Af293]	0.245833	0.260833	0.5385	3.0925	0.485324	0.201566	0.933273	0.307785	1.3999	1.14995	1.9096	1.23781
1790	AFUA_5G01440	allergen [Aspergillus fumigatus Af293]	-0.173333	0.195	1.24167	2.19767	0.031645	-0.571031	-0.274995	-0.309645	1.02218	-1.48559	-1.20999	-1.2394
Spot number	Purine metabolism
436	AFUA_4G07690	phosphoribosylaminoimidazolecarboxamide formyltransferase/IMP cyclohydrolase [Aspergillus fumigatus Af293]	-0.542	-1.554	-1.20233	-2.024	-0.333368	-0.0776774	-0.175567	-0.219692	-1.25995	-1.05532	-1.12941	-1.16449
1116	AFUA_5G06390	adenosine kinase [Aspergillus fumigatus Af293]	0.705	0.32	-1.05333	-1.59667	-0.478363	-0.544487	-0.703604	-0.395749	-1.39316	-1.4585	-1.62857	-1.31563
1360	AFUA_1G07530	adenylate kinase [Aspergillus fumigatus Af293]	0.701667	0.313333	-0.545	-0.833333	-0.337608	-0.179429	-0.570053	-0.376531	-1.26366	-1.13244	-1.48458	-1.29822
1798	AFUA_5G03490	nucleoside diphosphate kinase [Aspergillus fumigatus Af293]	-1.76	-1.545	-2.44167	-2.37333	-1.15484	-0.652401	-1.26374	-1.40028	-2.2266	-1.57178	-2.40118	-2.63952
Spot number	Cellular one-carbon pathways
1802	AFUA_3G09320	serine hydroxymethyltransferase [Aspergillus fumigatus Af293]	-0.751667	-0.825	-2.67167	-2.365	-0.600351	-0.184721	-1.18821	-1.43394	-1.51609	-1.1366	-2.2787	-2.70184
Spot number	mRNA synthesis and processing
1820	AFUA_4G07660	ATP dependent RNA helicase (Dbp1) [Aspergillus fumigatus Af293]	-0.5605	-2.74917	-2.9975	-3.3645	-1.03502	-0.724989	-1.43511	-0.80999	-2.04914	-1.65289	-2.70402	-1.7532
Spot number	Nucleic acid binding
1872	AFUA_6G13330	RNA binding protein [Aspergillus fumigatus Af293]	4.21967	5.203	5.748	3.168	0.882524	0.288056	0.487147	0.693635	1.8436	1.22099	1.40167	1.61735
1558	AFUA_1G09810	PUA RNA binding domain protein [Aspergillus fumigatus Af293]	-1.17667	-1.16167	-1.05333	-0.00166667	-0.469868	-0.270692	-0.152556	-0.464985	-1.38498	-1.20639	-1.11154	-1.3803
1417	AFUA_7G01480	cap binding protein [Aspergillus fumigatus Af293]	-0.355667	-0.969667	-0.428333	-1.06167	-0.520269	-0.541457	-0.872022	-0.388667	-1.43422	-1.45544	-1.83023	-1.30918
310	AFUA_1G14120	nuclear segregation protein (Bfr1) [Aspergillus fumigatus Af293]	1.096	0.0576667	-0.364	-2.094	1.00562	1.07842	0.951222	0.880367	2.0078	2.11173	1.93351	1.84084
1305	AFUA_2G10030	actin cytoskeleton protein (VIP1) [Aspergillus fumigatus Af293]	1.07	1.95	2.68667	2.69833	-0.421914	-0.375964	-0.580071	-0.0333994	-1.3397	-1.29771	-1.49492	-1.02342
Spot number	Stress response
1810	AFUA_3G00590	Asp-hemolysin [Aspergillus fumigatus Af293]	3.49333	4.92667	7.096	7.615	-0.8823	-0.216071	-0.346456	-0.730725	-1.84331	-1.16157	-1.27143	-1.65947
1620	AFUA_3G14540	heat shock protein Hsp30/Hsp42 [Aspergillus fumigatus Af293]	4.861	5.706	5.778	3.726	1.17396	1.41408	1.11002	0.929795	2.25631	2.6649	2.15849	1.90501
1060	AFUA_4G03410	flavohemoprotein [Aspergillus fumigatus Af293]	4.07667	4.77833	7.09833	8.025	0.292019	0.326831	0.079794	0.845046	1.22435	1.25425	1.05687	1.79632
Spot number	Protein processing (proteolytic)
826	AFUA_1G14200	mitochondrial processing peptidase beta subunit [Aspergillus fumigatus Af293]	0.23	0.626667	0.243333	0.743333	-0.506553	-0.38624	-0.595391	-0.589289	-1.42065	-1.30698	-1.51088	-1.50451
1818	AFUA_6G08310	proteasome component Pre2 [Aspergillus fumigatus Af293]	1.45667	1.59667	2.29333	2.29667	-0.0517557	-0.60028	-0.26238	-0.160429	-1.03653	-1.51601	-1.19946	-1.11762
Spot number	Alcohol fermentation
542	AFUA_3G11070	pyruvate decarboxylase PdcA [Aspergillus fumigatus Af293]	1.29867	1.412	2.424	2.4745	0.802708	0.995981	1.0063	1.73774	1.74437	1.99444	2.00876	3.33512
1815	AFUA_7G01010	alcohol dehydrogenase [Aspergillus fumigatus Af293]	11.1643	12.2943	12.186	12.516	0.13502	0.0652875	-0.547214	-0.766681	1.09811	1.04629	-1.46126	-1.70135
Spot number	Unclassified and proteins of unknown function
1677	AFUA_4G11250	carbonic anhydrase Nce103 [Aspergillus fumigatus Af293]	0.545333	1.45033	1.706	2.8195	0.513227	0.79831	0.902006	0.747212	1.42724	1.73906	1.86866	1.67855
472	AFUA_3G01580	GMC oxidoreductase [Aspergillus fumigatus Af293] Cluster of unknown function	-0.226667	0.0233333	1.715	1.66667	0.204298	-0.0242891	0.379039	0.100365	1.15213	-1.01698	1.30047	1.07204
806	AFUA_7G05070	FAD dependent oxidoreductase, putative [Aspergillus fumigatus A1163]	1.5275	2.6705	4.1745	4.7625	0.396253	1.13684	1.03759	0.440401	1.31608	2.199	2.05279	1.35698
1509	AFUA_5G02870	oxidoreductase, short-chain dehydrogenase/reductase family [Aspergillus fumigatus Af293]	-0.117	-0.747	-1.617	-2.74833	-0.397598	-1.24218	-0.758383	-0.488513	-1.31731	-2.36556	-1.69159	-1.403
796	AFUA_7G00350	conserved hypothetical protein [Aspergillus fumigatus Af293]	-2.42667	-2.81167	-2.95667	-1.955	0.0489603	0.457605	0.0324945	0.195187	1.03452	1.37326	1.02278	1.14487
1951	AFUA_6G10450	conserved hypothetical protein [Aspergillus fumigatus Af293]	2.10167	3.6	4.651	4.545	0.737843	0.568946	0.988623	0.232911	1.66768	1.48344	1.98429	1.1752
1315	AFUA_4G09810	hypothetical protein AFUA_4G09810 [Aspergillus fumigatus Af293]	1.70667	2.31167	3.91833	4.815	0.42452	0.224268	0.167949	0.098737	1.34213	1.16818	1.12346	1.07084
1638	AFUA_5G14680	conserved hypothetical protein [Aspergillus fumigatus Af293]	4.119	5.37067	5.384	5.04	0.780967	-0.0890964	0.0598242	0.576789	1.71828	-1.0637	1.04234	1.49153
1822	AFUA_1G15140	mitochondrial phosphate carrier protein (Mir1) [Aspergillus fumigatus Af293]	-0.656667	-1.24733	-2.18133	-3.33333	-0.576979	-0.265258	-0.584816	-0.75813	-1.49172	-1.20185	-1.49985	-1.6913
1572	AFUA_2G15430	sorbitol/xylulose reductase Sou1-like [Aspergillus fumigatus Af293]	0.585	1.845	2.94333	3.77833	0.150377	0.426827	0.517493	0.892421	1.10986	1.34427	1.43147	1.85629
1816	AFUA_1G09800	GTP-binding protein YchF [Aspergillus fumigatus Af293]	0.935	0.775	0.698333	-0.16	-0.310472	-0.25485	-0.467538	-0.515494	-1.24011	-1.19321	-1.38275	-1.42948
1533	AFUA_2G00570	GNAT family acetyltransferase [Aspergillus fumigatus Af293]	1.584	1.81433	3.27	4.702	1.26943	2.15466	1.96542	2.20489	2.41066	4.45265	3.90527	4.61039
421	AFUA_2G11010	dihydroorotate reductase PyrE [Aspergillus fumigatus Af293]	0.235	0.948	1.10333	1.07	-0.618302	-0.401891	-0.458205	-0.468829	-1.53507	-1.32124	-1.37383	-1.38399
1589	AFUA_6G14460	similar to haloalkanoic acid dehalogenase [Aspergillus fumigatus Af293]	0.1655	0.489167	2.5695	3.24	-0.100645	-0.374172	-0.0539149	0.140847	-1.07225	-1.2961	-1.03808	1.10255
1187	AFUA_1G04620	alcohol dehydrogenase, zinc-containing [Aspergillus fumigatus Af293]	0.94	0.943333	1.63	2.01	-0.0485417	-0.361329	0.0962633	0.054937	-1.03422	-1.28461	1.069	1.03881
