# Supplementary material for: Transcriptomic and proteomic analyses of the Aspergillus fumigatus hypoxia response using an oxygen-controlled fermenter
Source: BMC Genomics. 2012 Feb 6;13:62. doi: 10.1186/1471-2164-13-62 (PMC3293747; doi:10.1186/1471-2164-13-62)
Supplement: Additional file 5 — Fold changes with associated pathways. Excel file with median log2 expression values from microarray experiments used to generate heat maps. The first tab in the file contains the expression data for every transcript on the microarray. Additional functional categories are included that do not have heat maps in figures or additional files, and these are labelled on each tab in the excel spreadsheet. [file 1471-2164-13-62-S5.XLS]

## Sheet: All transcripts
Gene ID	0hr-2hr comparison	0hr-6hr comparison	0hr-12hr comparison	0hr-24hr comparison
AFUA_1G00100	0.537774	1.76181	2.40401	0.605032
AFUA_1G00110	-0.0463094	-0.12089	-0.125201	-0.216778
AFUA_1G00120	-0.0127831	0.34571	1.77979	-0.59747
AFUA_1G00130	-0.332405	-0.426069	-0.612285	0.204335
AFUA_1G00140	-0.483681	-0.444002	-0.0441011	-0.159795
AFUA_1G00150	0.893682	1.13369	1.54485	1.74512
AFUA_1G00180	-0.376508	-0.271151	-0.50825	-0.0870568
AFUA_1G00190	-0.301609	-0.327431	-0.383343	0.357053
AFUA_1G00200	2.1937	1.70593	0.47955	-0.332616
AFUA_1G00210	-0.262289	-0.322728	0.0735495	-0.16061
AFUA_1G00220	0.191922	0.262472	0.548166	0.36105
AFUA_1G00230	-0.238072	0.241908	0.68486	0.42805
AFUA_1G00240	-0.15782	-0.425275	-0.582651	-0.701185
AFUA_1G00250	-0.821275	-0.913851	-1.1022	-0.92641
AFUA_1G00260	-0.260896	0.51936	0.918089	-0.120906
AFUA_1G00270	-0.230654	-0.184425	0.0907046	0.148013
AFUA_1G00280	-0.247247	-0.264518	-0.0387157	-0.07594
AFUA_1G00290	0.54003	-0.180788	0.252448	0.444956
AFUA_1G00300	-0.108484	0.0747678	0.480484	0.728232
AFUA_1G00310	0.796657	0.286091	0.569161	0.093599
AFUA_1G00320	0.0568239	-0.347711	-0.0564391	0.0857893
AFUA_1G00330	-0.33787	-0.232388	-0.00290542	-0.104751
AFUA_1G00340	-0.333776	-0.723564	-0.00799502	0.404608
AFUA_1G00350	1.10813	1.48796	0.130517	0.0700219
AFUA_1G00360	-0.0802459	0.118953	-0.120361	-0.631807
AFUA_1G00370	0.369405	0.0441889	-0.0601626	0.743016
AFUA_1G00380	0.0950886	-0.534062	-0.562936	-0.218628
AFUA_1G00390	-0.213545	-0.65269	-0.567805	0.0182805
AFUA_1G00400	-0.424297	-0.363882	0.609541	0.607225
AFUA_1G00410	-0.208284	-0.564208	-0.589389	-0.0743261
AFUA_1G00420	0.0817511	-0.262066	-0.107595	0.283875
AFUA_1G00430	0.0190648	-1.54154	-1.3306	-1.23898
AFUA_1G00440	0.0795203	-0.234693	0.0349396	-0.110706
AFUA_1G00450	0.878009	1.0977	0.107721	-0.353972
AFUA_1G00460	-0.280981	-0.360282	-0.228928	-0.407322
AFUA_1G00470	-0.325303	-0.997643	-0.384907	-0.774254
AFUA_1G00480	0.499531	0.362508	0.505736	0.678945
AFUA_1G00490	-0.407699	0.304087	0.0890512	0.13534
AFUA_1G00500	0.263904	0.479421	1.14967	1.14855
AFUA_1G00510	0.510024	0.700773	1.54234	1.09219
AFUA_1G00520	1.31273	1.00106	0.38555	-0.0251505
AFUA_1G00530	0.154665	0.609042	0.373259	-0.197862
AFUA_1G00540	0.224102	0.153736	0.24814	1.01589
AFUA_1G00550	0.174756	0.65258	0.303928	0.394527
AFUA_1G00560	0.317042	0.648732	0.457202	0.48849
AFUA_1G00570	0.134921	1.49117	0.404952	0.373561
AFUA_1G00580	0.105188	-0.144869	-0.72976	-0.418184
AFUA_1G00590	0.190301	-0.384606	-0.169925	0.303698
AFUA_1G00600	0.0647208	-0.0444538	-0.502461	-0.0958541
AFUA_1G00610	0.073163	0.218698	-0.0615878	-0.173405
AFUA_1G00620	0.104106	0.3986	-0.387867	0.482403
AFUA_1G00630	-0.888281	-0.162939	0.151654	0.120559
AFUA_1G00640	-0.373458	-0.37811	-0.449163	0.105309
AFUA_1G00650	1.46729	0.63882	1.12599	2.26738
AFUA_1G00660	-0.107474	-0.593699	-0.656542	-0.10717
AFUA_1G00670	-0.261623	-0.574888	-0.834858	0.454839
AFUA_1G00680	-0.301342	-0.283245	-0.251575	-0.163726
AFUA_1G00690	-0.431509	-0.455989	-0.48689	0.0711073
AFUA_1G00700	-0.2706	-0.281582	-0.292081	0.00700748
AFUA_1G00710	0.20295	-0.229026	0.504106	0.438727
AFUA_1G00720	-0.0447383	-0.500093	-0.439167	-0.226965
AFUA_1G00730	-0.227894	-0.56396	-0.18092	-0.0309096
AFUA_1G00740	-0.449931	-0.27816	-0.0742727	0.102523
AFUA_1G00750	-0.200785	-0.426824	-0.0235441	0.437475
AFUA_1G00760	0.308362	0.405157	1.20291	1.54661
AFUA_1G00770	1.03278	-0.385832	-0.369871	0.505109
AFUA_1G00780	-0.89806	-0.360237	-0.593434	-1.06277
AFUA_1G00790	-0.436005	0.222099	-0.39512	0.209205
AFUA_1G00800	-0.371803	-0.436843	-0.170079	-0.323225
AFUA_1G00810	-0.0613149	-0.404796	-0.135591	0.013321
AFUA_1G00820	-0.128873	0.0683775	-0.491872	-0.129714
AFUA_1G00830	-0.546542	-0.436198	-0.441131	-0.453635
AFUA_1G00840	-0.449448	-0.468993	-0.674662	-0.505956
AFUA_1G00850	-0.306204	-0.315988	-0.751601	0.237367
AFUA_1G00880	0.292816	0.143006	1.14703	1.2551
AFUA_1G00890	2.05257	2.15934	2.76729	2.48837
AFUA_1G00900	-0.263034	0.0816101	-0.00359323	0.16601
AFUA_1G00910	-0.261692	-0.335051	-0.350421	-0.22112
AFUA_1G00920	-0.35834	-0.51149	-0.760864	-0.32601
AFUA_1G00930	-0.741493	-0.464526	-0.192645	-0.508921
AFUA_1G00940	0.0913242	-0.158058	-0.309107	-0.581991
AFUA_1G00950	-0.0123434	0.0426104	0.167631	0.076159
AFUA_1G00960	-0.204755	0.586973	-0.747367	0.00736545
AFUA_1G00970	-0.167445	0.0994936	-0.165685	0.794719
AFUA_1G00980	-0.274948	0.0705301	-0.38137	-0.0783162
AFUA_1G00990	-0.483667	-0.291448	-0.223352	-0.353231
AFUA_1G01000	-0.225958	-0.506538	-0.135338	-0.00231666
AFUA_1G01010	-0.2024	-0.425826	-0.767554	0.121092
AFUA_1G01020	-0.529498	-0.197152	-0.202724	0.135187
AFUA_1G01030	-0.169925	-0.628379	-0.0188693	-0.0439513
AFUA_1G01040	-0.39402	-0.60141	-0.202392	-0.0654908
AFUA_1G01050	-0.386156	0.246053	0.826851	0.696148
AFUA_1G01060	-0.265739	0.0972439	-0.170173	-0.0344629
AFUA_1G01070	0.0173702	-0.173145	-0.742207	0.00819516
AFUA_1G01080	-0.121745	-0.306153	-0.0124104	0.309871
AFUA_1G01090	-0.542782	-0.525388	-0.161527	0.35028
AFUA_1G01100	0.212651	0.473951	0.407248	0.285552
AFUA_1G01110	-0.241025	0.0143078	-0.00850725	-0.00782533
AFUA_1G01120	-0.501299	-0.662373	-0.383027	-0.105771
AFUA_1G01130	-0.0359543	-0.0449309	-0.0476046	0.382684
AFUA_1G01140	-0.140863	-0.230759	-0.187412	0.0221171
AFUA_1G01150	-1.01394	-0.536541	-0.74783	-0.759831
AFUA_1G01160	0.226293	-0.288231	-0.197936	0.406423
AFUA_1G01170	0.580309	0.222163	0.855501	-0.536615
AFUA_1G01180	0.169222	-0.311187	-0.210756	-0.0348995
AFUA_1G01190	-0.0808678	-0.961706	-0.445087	-0.788734
AFUA_1G01200	-0.469	-0.373523	-0.143203	-0.396545
AFUA_1G01210	-0.0926245	3.86948	0.669851	0.117527
AFUA_1G01220	0.0490027	0.00208322	-0.0913666	-0.0274751
AFUA_1G01230	0.699963	-0.401643	0.143787	0.521324
AFUA_1G01240	0.159504	0.105158	0.547639	0.726341
AFUA_1G01250	0.556039	0.342234	0.5809	0.908203
AFUA_1G01260	0.597992	0.322387	1.05171	1.19222
AFUA_1G01270	0.855356	1.00884	0.327745	0.153351
AFUA_1G01280	-0.318264	0.116559	0.286256	-0.0300902
AFUA_1G01290	0.022623	-0.15182	0.299642	-0.0918429
AFUA_1G01300	-0.372333	-0.340731	-0.169987	-0.377625
AFUA_1G01310	0.0749801	0.26085	0.0852713	-0.0994365
AFUA_1G01320	1.29921	1.37925	1.24352	-0.103982
AFUA_1G01330	-0.24972	-0.314609	-0.155249	-0.113319
AFUA_1G01340	0.333558	-0.295762	0.361867	0.612977
AFUA_1G01350	-0.0471035	-0.0601888	-0.113548	0.0602576
AFUA_1G01360	-0.369032	-0.134238	-0.605203	-0.516754
AFUA_1G01370	0.184667	0.511995	0.185301	0.1623
AFUA_1G01380	-0.233963	-0.189906	-0.307677	-0.273063
AFUA_1G01390	1.76871	1.61299	2.83739	2.98705
AFUA_1G01400	0.555153	0.123989	0.879995	1.88287
AFUA_1G01410	0.0776209	-0.126089	0.572794	0.219937
AFUA_1G01420	-0.294584	-0.271386	-0.165578	-0.125697
AFUA_1G01430	0.00724974	0.355134	0.321545	0.527205
AFUA_1G01440	0.325129	0.39372	0.318639	0.718332
AFUA_1G01450	-0.0496104	-0.569325	-0.699629	-0.443847
AFUA_1G01460	-0.151268	-0.44773	-0.368847	-0.024711
AFUA_1G01470	-0.417949	0.0903063	-0.0464658	0.00965011
AFUA_1G01480	-0.0107798	0.229896	0.231966	-0.302684
AFUA_1G01490	0.932775	1.19526	1.39339	-0.149438
AFUA_1G01500	-0.0457273	0.226965	0.241164	-0.03173
AFUA_1G01510	0.0812319	-0.224842	-0.424638	-0.248312
AFUA_1G01520	-0.128575	-0.320307	-0.363784	-0.159612
AFUA_1G01530	0.176899	0.670143	0.418532	0.592515
AFUA_1G01540	0.146378	0.306266	0.52636	1.43681
AFUA_1G01550	-0.599038	-0.711219	-0.787503	-0.242721
AFUA_1G01560	-0.042522	-0.0184624	0.405484	-0.236307
AFUA_1G01570	0.267484	0.859502	0.100721	-1.06642
AFUA_1G01580	-0.184018	-0.565265	-0.68216	-0.635338
AFUA_1G01590	-0.23561	-0.106054	0.0905025	-0.168672
AFUA_1G01600	0.706537	0.287427	0.86719	0.256166
AFUA_1G01610	-0.0623582	-0.019988	0.483374	0.00368743
AFUA_1G01620	2.38565	2.32973	3.31558	4.86572
AFUA_1G01630	0.645489	0.609994	1.48216	1.92974
AFUA_1G01640	-0.0580045	-0.210118	-0.319672	0.0919864
AFUA_1G01650	-0.28802	-0.364948	-0.445801	-0.426787
AFUA_1G01660	0.4386	0.271302	0.199864	0.86446
AFUA_1G01670	0.831575	0.612318	0.93668	1.32181
AFUA_1G01680	-0.384158	-0.26539	-0.508991	-0.0653451
AFUA_1G01690	0.00626075	0.482922	0.315245	0.550323
AFUA_1G01700	0.0511666	-0.244734	-0.162602	0.201512
AFUA_1G01710	-0.157997	-0.133179	-0.142958	-0.0792673
AFUA_1G01720	-1.00983	-0.497623	-1.24224	-0.845082
AFUA_1G01730	0.364375	0.846714	0.675976	0.0890704
AFUA_1G01740	-0.217803	-0.427271	-0.486714	-0.661675
AFUA_1G01750	-0.78744	-0.779061	-0.851486	-1.26778
AFUA_1G01760	-0.364895	0.00349375	0.241245	0.42397
AFUA_1G01770	0.903976	0.778064	0.870395	1.42357
AFUA_1G01780	0.951268	0.761583	1.3627	1.55459
AFUA_1G01790	-0.133911	-0.315628	0.0527547	-0.261709
AFUA_1G01800	0.410104	-0.56798	-0.363771	-0.00491277
AFUA_1G01810	0.136927	0.0803698	0.684315	-0.224553
AFUA_1G01820	0.822281	1.79291	1.88446	1.10727
AFUA_1G01840	-0.514906	0.21836	-0.106225	-0.747101
AFUA_1G01850	-0.169427	0.188337	0.397008	0.582585
AFUA_1G01860	-0.108877	0.0801358	-0.113159	-0.064025
AFUA_1G01870	-0.423109	-0.316209	0.000761	-0.3076
AFUA_1G01880	0.896938	-0.50017	-0.514631	-0.496719
AFUA_1G01890	-0.355558	-0.409067	-0.716846	-0.65005
AFUA_1G01900	-0.305936	-0.407358	-0.199416	-0.0627694
AFUA_1G01910	-0.0716708	-0.258549	0.247216	1.17463
AFUA_1G01920	0.241229	0.664191	2.16627	2.1464
AFUA_1G01930	0.244901	1.77008	0.264357	-0.343302
AFUA_1G01940	0.358192	0.345445	0.10534	-0.512503
AFUA_1G01950	0.213943	0.201281	0.173927	0.327576
AFUA_1G01960	-0.329186	-0.251299	-0.190193	0.0529685
AFUA_1G01970	-0.0149907	-0.477008	-0.249464	0.0825199
AFUA_1G01980	-0.165315	-0.0313081	-0.15817	-0.347936
AFUA_1G01990	0.216874	-0.122555	-0.169925	-0.672507
AFUA_1G02000	0.650632	1.07469	0.260081	-0.288901
AFUA_1G02010	0.114621	0.336893	0.117991	-0.00285497
AFUA_1G02020	-0.399507	-0.727525	-0.711995	-0.0938234
AFUA_1G02030	-1.25415	-1.07163	-1.60954	-1.70064
AFUA_1G02050	-0.145669	-0.901083	0.0249732	0.16871
AFUA_1G02060	1.17335	0.721217	0.714183	1.10507
AFUA_1G02070	-0.657016	0.0226323	-0.154405	-0.713172
AFUA_1G02080	-0.121375	-0.0113025	-0.308547	0.183918
AFUA_1G02090	0.049712	-0.431194	-0.453657	-0.00276806
AFUA_1G02100	0.128933	0.117183	0.154045	0.718649
AFUA_1G02110	-0.244782	-0.122073	-0.50973	-0.607846
AFUA_1G02120	0.0288869	0.277125	0.243704	-0.263728
AFUA_1G02130	-0.0022462	0.0248144	-0.157684	-0.272637
AFUA_1G02140	0.909124	0.980453	2.44046	-0.215886
AFUA_1G02150	-0.559574	-0.442389	-0.792107	-0.729699
AFUA_1G02160	-0.124062	-0.537124	-0.154771	-0.007571
AFUA_1G02170	-0.123689	-0.539421	-0.506338	0.142345
AFUA_1G02180	0.305305	0.331678	-0.192341	0.337683
AFUA_1G02190	-0.299972	-0.525695	-0.23632	-0.427741
AFUA_1G02200	-0.153308	-0.169148	-0.432838	0.0713183
AFUA_1G02210	-0.24479	-0.109844	-0.407485	-0.0651486
AFUA_1G02220	0.459728	-0.0647527	0.234246	0.15315
AFUA_1G02230	-0.345599	-0.241568	-0.474357	-0.535415
AFUA_1G02240	-0.123792	0.055339	0.0573883	-0.136652
AFUA_1G02250	-0.123777	-0.315702	0.244202	-0.363793
AFUA_1G02260	2.91484	3.77987	0.552074	0.101695
AFUA_1G02270	0.0285969	0.0526903	0.564727	0.890141
AFUA_1G02280	0.57766	0.0757004	0.832248	1.15705
AFUA_1G02290	0.724241	0.351999	1.01511	1.74808
AFUA_1G02300	-0.143767	0.347202	0.469942	0.0752241
AFUA_1G02310	-1.65411	-2.81937	-2.15218	-2.04233
AFUA_1G02320	-0.695433	-0.683819	-1.01128	-1.0571
AFUA_1G02330	0.395906	1.07726	0.816725	0.337523
AFUA_1G02340	0.902204	1.0229	1.41072	1.81337
AFUA_1G02350	1.4412	0.817513	2.09217	2.96549
AFUA_1G02360	0.493081	0.291402	-0.0744313	-0.45672
AFUA_1G02370	-0.417978	-0.781672	-0.982068	-1.04604
AFUA_1G02380	-0.543041	-0.52024	-0.450194	-0.25202
AFUA_1G02390	-0.365351	-0.660398	-0.557945	-0.685911
AFUA_1G02400	-1.12247	-1.12415	-1.65087	-0.704613
AFUA_1G02410	-0.313771	0.00577461	-0.311783	-0.486443
AFUA_1G02420	-0.276162	-0.425791	-0.310438	-0.242557
AFUA_1G02430	-0.330393	-0.371236	-0.357264	-0.696277
AFUA_1G02440	-0.136893	-0.321928	-0.32654	-0.351264
AFUA_1G02450	2.29071	2.15912	0.541091	-0.09273
AFUA_1G02460	-0.017594	-0.298849	-0.312523	0.0706402
AFUA_1G02470	0.0974156	-0.297957	-0.201192	-0.260785
AFUA_1G02480	-0.0921653	-0.0696614	-0.202638	0.0228087
AFUA_1G02490	-0.156793	-0.288118	-0.737359	-0.766479
AFUA_1G02500	0.709643	0.639674	0.00898838	-1.48585
AFUA_1G02510	-0.0782415	-0.36931	0.108265	-0.634611
AFUA_1G02520	0.0666906	-0.119926	-0.127318	-0.0100838
AFUA_1G02530	-0.105483	-0.624714	-1.00569	-0.423008
AFUA_1G02540	0.314139	0.398034	0.442626	0.35903
AFUA_1G02550	-0.688388	-0.191695	-0.283581	-0.899732
AFUA_1G02560	-0.486134	-0.425197	-0.612378	-0.808485
AFUA_1G02570	0.933595	1.19111	-0.021482	0.106285
AFUA_1G02580	-0.0790156	0.232719	0.0516199	-0.0125571
AFUA_1G02590	0.475096	0.157648	0.406429	0.715898
AFUA_1G02600	-0.468685	-0.431602	-0.412264	-0.425381
AFUA_1G02610	-0.804319	-0.511529	-0.975482	-1.07074
AFUA_1G02620	0.793347	0.673881	-0.0109085	-0.078502
AFUA_1G02630	-0.356825	-0.146262	-0.18351	0.117836
AFUA_1G02640	-0.247537	-0.0920787	-0.108921	-0.00751212
AFUA_1G02650	0.846603	0.143684	0.344231	0.525545
AFUA_1G02660	0.781707	1.20455	1.12225	0.194924
AFUA_1G02670	0.205608	-0.481198	-0.0710683	0.318296
AFUA_1G02680	0.807195	1.25094	0.292798	-0.253006
AFUA_1G02690	-0.760169	-0.21805	-1.2517	-1.19933
AFUA_1G02700	0.0589978	0.630303	0.376131	-0.352444
AFUA_1G02710	-0.39622	0.0475084	-0.369248	-0.498209
AFUA_1G02720	-0.314537	-0.21422	-0.249623	-0.475394
AFUA_1G02730	-0.705939	-0.56999	-0.502422	-0.448427
AFUA_1G02740	0.424175	0.797578	0.654234	0.360129
AFUA_1G02750	-0.265171	-0.16015	0.00254601	0.0736505
AFUA_1G02760	-0.537398	-0.04781	-0.194474	0.169884
AFUA_1G02770	0.381955	-0.123623	-0.0891541	0.520891
AFUA_1G02780	-0.754285	-0.0920202	-0.839503	-0.7668
AFUA_1G02790	-0.344877	-0.137752	-0.173762	-0.338739
AFUA_1G02800	0.403789	-0.168944	0.117712	0.253005
AFUA_1G02810	-0.0886417	-0.0684115	0.110877	0.141234
AFUA_1G02820	0.294787	-0.0706035	-0.481653	0.0953574
AFUA_1G02830	-0.775451	-1.3869	-1.08414	-0.352924
AFUA_1G02840	-0.675695	-0.818972	-1.19675	-0.955388
AFUA_1G02850	-0.116247	-0.396935	-0.0213659	-0.0663685
AFUA_1G02860	-0.63635	-0.0238029	-0.283969	-0.536383
AFUA_1G02870	-0.0130585	-0.300798	0.165956	0.267343
AFUA_1G02880	0.157621	-0.190355	0.535362	1.00502
AFUA_1G02890	-0.440285	-0.463021	-0.730121	-0.727357
AFUA_1G02900	-0.465285	-0.40657	-0.401493	-0.139482
AFUA_1G02910	-0.47672	-0.426647	-0.388365	-0.295637
AFUA_1G02920	-0.0641	-0.320614	-0.243348	0.0157633
AFUA_1G02930	-0.272773	-0.297061	-0.393435	-0.657511
AFUA_1G02940	0.777909	1.41275	0.421765	0.0480949
AFUA_1G02950	-0.315063	-0.114505	-0.207656	0.156153
AFUA_1G02960	-0.322854	-0.95681	-0.849	-0.592669
AFUA_1G02970	0.751947	0.512602	0.580513	1.06937
AFUA_1G02980	0.181069	0.101055	0.025796	0.0397233
AFUA_1G02990	-0.43001	-0.449184	-0.301666	-0.372007
AFUA_1G03000	-0.527186	-0.28107	-0.279862	-0.116587
AFUA_1G03010	0.0225867	0.0405967	0.275928	-0.359328
AFUA_1G03020	-0.40823	-0.304952	-0.528707	-0.865253
AFUA_1G03030	0.139056	-0.374453	0.182467	0.135456
AFUA_1G03040	-0.138174	-0.531371	-0.0621061	0.158104
AFUA_1G03050	0.339614	-0.112587	0.230296	0.557263
AFUA_1G03060	-0.260179	-0.561148	-0.549517	-0.556491
AFUA_1G03070	-0.080812	-0.227019	0.216179	-0.179517
AFUA_1G03080	-0.192034	-0.275707	-0.115751	0.0286014
AFUA_1G03090	0.534422	0.309624	-0.257503	0.268129
AFUA_1G03100	-0.42412	0.11308	-0.120102	-0.646026
AFUA_1G03110	-0.10674	0.00816229	-0.102391	0.0104394
AFUA_1G03120	-0.580477	-0.228684	-0.393339	-0.475235
AFUA_1G03130	0.899777	1.38284	0.973786	0.100679
AFUA_1G03140	0.44491	0.206405	0.304228	0.520718
AFUA_1G03150	1.05252	1.67846	2.02372	1.5582
AFUA_1G03160	0.138695	0.0560877	0.095257	0.35546
AFUA_1G03170	0.037189	0.522675	0.0117575	0.131755
AFUA_1G03180	0.595075	0.421965	1.93626	1.14518
AFUA_1G03190	2.69575	3.16876	4.57595	4.35306
AFUA_1G03200	1.04779	2.25534	3.32842	2.49818
AFUA_1G03210	-2.13963	-2.42136	-2.62363	-2.71567
AFUA_1G03220	0.092316	-0.0858911	-0.263616	0.0209598
AFUA_1G03230	0.514826	2.00173	1.51019	-0.0537918
AFUA_1G03240	-0.13151	0.021306	0.337035	-0.00907356
AFUA_1G03250	1.40531	1.09319	1.02988	1.09758
AFUA_1G03260	0.578736	1.47246	1.35466	0.0086187
AFUA_1G03270	-0.102097	-0.461015	0.0859386	0.445533
AFUA_1G03280	-0.236141	-0.201729	0.0327155	-0.237191
AFUA_1G03290	-0.120969	-0.331193	0.164189	0.2512
AFUA_1G03300	0.00366836	0.123262	0.0502369	-0.470355
AFUA_1G03310	0.695552	0.210243	0.531464	0.814323
AFUA_1G03320	0.247451	0.627938	0.395509	-0.256204
AFUA_1G03330	0.11602	0.305322	0.0958789	0.17638
AFUA_1G03340	-0.117875	-0.137943	-0.176563	-0.157332
AFUA_1G03350	0.192645	0.588193	0.486244	0.189465
AFUA_1G03360	0.991	2.56741	1.38103	2.10517
AFUA_1G03370	-0.093026	-0.0641062	0.345486	0.730846
AFUA_1G03380	0.0985855	0.0921938	0.188463	0.119448
AFUA_1G03390	-0.465593	-0.425056	-0.939619	-0.947892
AFUA_1G03400	-0.428873	-0.782315	-0.2339	-0.203642
AFUA_1G03410	-0.510501	-0.740985	-0.706674	-0.956144
AFUA_1G03420	-0.954274	-0.681261	-0.891877	-0.889069
AFUA_1G03430	-1.10092	-1.02471	-1.19356	-1.1298
AFUA_1G03440	-0.935021	-0.833014	-1.60768	-0.939774
AFUA_1G03450	-0.608256	-0.7142	-0.98234	-0.83432
AFUA_1G03460	-0.257933	-0.394873	-0.174971	0.133387
AFUA_1G03470	0.454097	0.193709	0.0839664	0.267319
AFUA_1G03480	0.118914	0.0684811	0.0250681	0.0536306
AFUA_1G03490	-0.526115	-0.931256	-1.08033	-1.35011
AFUA_1G03500	-0.32191	-0.674866	-0.277383	-0.464721
AFUA_1G03510	-0.034679	-0.183435	-0.173332	-0.423548
AFUA_1G03520	-0.00484937	0.0800986	2.16383	0.28895
AFUA_1G03530	-0.203175	-0.140206	0.228151	-0.400361
AFUA_1G03540	-0.124461	-0.244298	-0.0356111	-0.0543444
AFUA_1G03550	0.0896208	-0.0510855	0.135861	0.810383
AFUA_1G03560	0.284749	-0.235444	-0.872694	-0.50593
AFUA_1G03570	-0.366407	-0.175768	-0.334557	-0.697617
AFUA_1G03590	1.50034	1.33747	-0.603305	-0.597563
AFUA_1G03600	2.17156	1.89485	2.78543	3.14217
AFUA_1G03610	0.826763	0.791861	1.09155	1.26692
AFUA_1G03620	-0.278841	-0.807871	-0.841564	-0.824594
AFUA_1G03630	0.266695	0.390726	0.33939	0.317374
AFUA_1G03640	-0.406019	-0.337109	-0.813781	-0.334169
AFUA_1G03650	-0.187975	-0.372676	0.02705	-0.468336
AFUA_1G03660	-0.311692	0.031567	-0.193406	-0.0676212
AFUA_1G03670	0.456277	0.84499	-0.108026	-0.226357
AFUA_1G03680	-0.0484266	-0.0786104	-0.0163794	-0.214486
AFUA_1G03690	0.205108	0.294957	0.412944	-0.0975306
AFUA_1G03700	2.29133	3.14313	1.66376	-0.261328
AFUA_1G03710	1.06978	1.70964	1.06216	-0.175961
AFUA_1G03720	0.880684	0.638202	1.16836	0.835595
AFUA_1G03730	1.54571	1.07029	1.53512	1.84161
AFUA_1G03740	0.08092	-0.332774	-0.426955	0.196845
AFUA_1G03750	-0.279926	-1.0087	-0.670129	-0.227332
AFUA_1G03760	-0.0800803	-1.01139	-0.706282	-0.616395
AFUA_1G03770	-0.0735496	-0.0767578	-0.010012	0.310548
AFUA_1G03780	0.170766	-0.036961	-0.0198929	0.603728
AFUA_1G03790	0.142776	-0.0457104	-0.0556405	-0.0563926
AFUA_1G03800	-0.277174	0.756882	0.435894	0.280057
AFUA_1G03810	-0.148132	-0.434157	-0.308232	-0.429227
AFUA_1G03820	-0.830855	-0.294647	-0.857541	-0.705348
AFUA_1G03830	-0.0104362	-0.226188	0.164195	0.13886
AFUA_1G03840	-0.0238467	-0.314753	-0.39987	-0.170802
AFUA_1G03850	0.194575	0.395958	0.237065	0.078365
AFUA_1G03860	-0.0793749	-0.580047	-0.256511	-0.533824
AFUA_1G03870	-0.00297456	-0.0116328	-0.114923	-0.433253
AFUA_1G03880	-0.179411	-0.318018	-0.170372	-0.180051
AFUA_1G03890	-0.548103	-0.671717	-0.0196288	0.417633
AFUA_1G03900	0.498927	0.176009	0.259345	0.0261252
AFUA_1G03910	-0.801834	-0.943768	-1.09771	-0.811371
AFUA_1G03920	-0.0162351	-0.446929	0.0357041	-0.632
AFUA_1G03930	-0.0824082	-0.170252	-0.18375	-0.051007
AFUA_1G03940	0.622956	1.10987	0.612848	-0.0883873
AFUA_1G03950	-0.0507452	-0.125225	0.309391	0.68966
AFUA_1G03960	-0.251941	-0.381092	-0.307268	-0.436645
AFUA_1G03970	-0.507007	-0.307234	-1.26709	-0.855092
AFUA_1G03980	0.102809	0.0227991	0.715302	0.503922
AFUA_1G03990	1.13041	1.51371	0.782599	0.126645
AFUA_1G04010	-0.0575963	-0.6089	-0.264284	-0.41632
AFUA_1G04020	-0.452476	-0.25857	-0.363168	-0.614831
AFUA_1G04030	-0.509592	-0.0395081	-0.567145	-0.524516
AFUA_1G04040	-0.576921	-0.489768	-0.874167	-0.550981
AFUA_1G04050	-0.151289	-0.298535	-0.135215	-0.485424
AFUA_1G04060	0.263744	0.799712	0.538593	-0.973222
AFUA_1G04070	-0.393181	-0.427112	-0.367146	-0.553973
AFUA_1G04080	-0.394795	-0.996601	-0.0989763	-0.559504
AFUA_1G04090	-0.613268	0.251856	-0.123369	-0.496635
AFUA_1G04100	0.378732	-0.059477	-0.0454165	0.247832
AFUA_1G04110	0.23456	0.195094	0.126563	-0.881074
AFUA_1G04120	-0.0177358	-0.315272	0.00937572	-0.424066
AFUA_1G04130	-0.685432	-0.230029	0.0727787	0.454736
AFUA_1G04140	-0.0728829	-0.176436	0.0538962	0.0841741
AFUA_1G04150	-2.98781	-3.3283	-3.52921	-1.99901
AFUA_1G04160	0.108599	0.0400034	0.418869	0.12755
AFUA_1G04170	-0.3605	-0.10144	0.281692	0.269236
AFUA_1G04190	-0.413692	-0.382344	-0.668157	-0.170236
AFUA_1G04210	0.282934	0.65743	0.668145	-0.0565598
AFUA_1G04220	-0.304421	-0.0273325	-0.25707	-0.323329
AFUA_1G04230	-0.509892	-0.306478	-0.264359	-0.220831
AFUA_1G04240	0.143189	-0.0488946	-0.132706	-0.0619911
AFUA_1G04250	-0.197235	-0.350757	-0.0515858	-0.0364454
AFUA_1G04260	1.31575	0.496537	2.02017	1.73285
AFUA_1G04270	-0.492269	-0.0259788	0.0572658	-0.333223
AFUA_1G04280	-0.292654	-0.0457218	-0.167672	-0.60982
AFUA_1G04290	-0.023893	0.41472	0.204301	-0.787782
AFUA_1G04300	-0.0678467	0.26204	-0.104851	0.285572
AFUA_1G04310	0.698229	0.783416	1.34763	2.01533
AFUA_1G04320	-0.829932	-0.355886	-0.781501	-0.967843
AFUA_1G04330	0.0218156	-0.277491	-0.139459	-0.899926
AFUA_1G04340	0.482016	0.989546	0.594902	1.86355
AFUA_1G04360	0.348631	0.1866	0.182536	0.106586
AFUA_1G04370	-0.225993	-0.14998	-0.291801	-0.80376
AFUA_1G04380	-0.118422	0.196668	-0.41636	-0.541123
AFUA_1G04390	-0.0389536	0.33732	0.14439	0.0762531
AFUA_1G04400	-0.360733	-0.0915082	-0.193801	0.0397318
AFUA_1G04410	-0.364298	-0.556943	-0.322697	-0.274622
AFUA_1G04420	-0.251531	-0.134305	-0.581625	-0.499059
AFUA_1G04430	0.0303918	2.24081	1.04513	0.949109
AFUA_1G04440	-0.332741	-0.144818	-0.206834	-0.146594
AFUA_1G04450	0.368896	1.11642	0.718132	0.178061
AFUA_1G04460	-0.731343	0.232498	-0.420562	-1.07361
AFUA_1G04470	0.0392655	-0.525247	-0.520676	-0.392433
AFUA_1G04480	0.0708166	-0.313112	0.0574592	0.10044
AFUA_1G04490	-0.120905	-0.170041	0.00748415	0.09016
AFUA_1G04500	-0.0012061	-0.458359	-0.0981468	-0.0627648
AFUA_1G04510	-0.410688	-0.602245	-0.936399	-1.06061
AFUA_1G04520	-0.182094	-1.06989	-0.406104	-1.02956
AFUA_1G04530	-1.04567	-0.46	-1.17221	-1.14018
AFUA_1G04540	-0.347058	-0.427252	-0.0707616	-0.171129
AFUA_1G04550	-0.558195	-0.156235	-0.505791	-0.603264
AFUA_1G04560	-0.117126	-0.302729	-0.172163	-0.05657
AFUA_1G04570	0.111258	0.123467	-0.0311682	-0.214716
AFUA_1G04580	-0.304083	-0.434211	-0.4031	-0.877277
AFUA_1G04590	-0.0633259	-0.219689	-0.264815	-0.100012
AFUA_1G04600	-0.103547	-0.519786	-0.365979	-0.400016
AFUA_1G04610	-0.536861	-1.05377	-1.2552	-1.20217
AFUA_1G04620	-0.0485417	-0.361329	0.0962633	0.054937
AFUA_1G04630	-0.161943	-0.380852	-0.0567059	-0.0764209
AFUA_1G04640	0.066704	-0.0860005	0.0420069	0.84391
AFUA_1G04660	-0.52416	-0.329554	-0.462559	-0.382795
AFUA_1G04670	-0.130217	-0.246822	0.00243069	0.603004
AFUA_1G04680	-0.140406	-0.0512966	-0.0959866	-0.279943
AFUA_1G04690	-0.278157	-0.210487	-0.398309	-0.476024
AFUA_1G04700	-0.318083	-0.107996	0.187092	0.478713
AFUA_1G04710	-0.068027	-0.0957533	-0.352373	-0.325035
AFUA_1G04720	-0.350923	-0.171634	-0.446757	-0.675919
AFUA_1G04730	0.385234	0.197402	0.297257	0.490857
AFUA_1G04740	2.39417	1.10482	1.17786	1.3621
AFUA_1G04750	1.14192	2.28435	2.57846	3.25263
AFUA_1G04760	-0.374278	-0.544151	-0.758823	-0.809751
AFUA_1G04770	-0.515415	-0.154004	-0.56215	-0.446713
AFUA_1G04780	-0.44485	-0.315005	-0.31649	-0.601976
AFUA_1G04790	-0.193347	-0.437457	-0.069854	-0.173857
AFUA_1G04800	-0.0935197	-0.601194	-0.26938	0.0341155
AFUA_1G04810	-0.277615	-0.0614722	-0.217324	-0.318454
AFUA_1G04820	-0.346818	-0.165505	-0.0740385	-0.032425
AFUA_1G04830	-0.250362	-0.385341	-0.26585	-0.155484
AFUA_1G04840	0.258408	0.0748454	-0.115477	-0.0797358
AFUA_1G04850	-0.323841	-0.377085	-0.0591699	-0.18104
AFUA_1G04860	-0.482272	-0.254069	-0.453458	0.00775651
AFUA_1G04870	0.273354	-1.21356	-1.39421	0.040898
AFUA_1G04880	-0.0216223	-0.213647	0.191146	0.184311
AFUA_1G04890	-0.431638	-0.719656	-0.314253	-0.347433
AFUA_1G04900	-0.52029	-1.06164	-0.793853	-1.02127
AFUA_1G04910	0.0891752	-0.481948	0.478291	0.960531
AFUA_1G04920	0.396987	-0.486009	0.999047	1.86216
AFUA_1G04930	-0.201957	-0.0368211	0.414505	0.149656
AFUA_1G04940	-0.192175	-0.210351	-0.245108	-0.0983033
AFUA_1G04950	-0.0196958	0.120869	0.156048	0.0361787
AFUA_1G04960	0.242439	0.39463	0.357022	1.35697
AFUA_1G04970	0.058681	-0.045886	0.267327	0.620213
AFUA_1G04980	0.426232	0.548042	0.959279	0.750162
AFUA_1G04990	-1.26082	-0.553296	-1.3326	-0.891572
AFUA_1G05000	-0.26012	-0.443133	-0.424204	-0.734829
AFUA_1G05010	1.00104	1.11562	0.608426	-0.755389
AFUA_1G05020	-0.137904	0.415286	0.16999	0.209944
AFUA_1G05030	0.271459	0.254344	0.240948	0.354149
AFUA_1G05040	-0.42152	-0.168005	0.235937	0.714491
AFUA_1G05050	-0.758014	-0.280484	-0.59389	-0.916926
AFUA_1G05060	-0.214474	-0.535141	-0.256557	0.0521937
AFUA_1G05070	-0.773558	-0.189206	-0.689158	-0.942783
AFUA_1G05080	-1.03471	-0.561641	-1.00339	-1.15389
AFUA_1G05100	-0.228016	-0.341848	-0.390227	-0.674662
AFUA_1G05110	0.822204	0.645606	0.122143	-0.290079
AFUA_1G05120	-0.549821	-0.282418	-0.220409	-0.729074
AFUA_1G05130	0.320613	0.251143	0.226416	0.447266
AFUA_1G05140	0.845067	1.25278	0.0685892	0.333901
AFUA_1G05150	-0.487973	-0.828911	-0.638261	-1.63807
AFUA_1G05160	-0.808442	-0.370682	-1.36968	-1.04148
AFUA_1G05170	-0.501319	0.671212	0.697792	0.334348
AFUA_1G05180	-0.762592	-0.528441	-1.02842	-1.22877
AFUA_1G05190	-0.529411	-0.439398	-0.226632	-0.419302
AFUA_1G05200	-0.733455	-0.635955	-0.392591	-0.565981
AFUA_1G05210	-0.249556	-0.234795	-0.323756	-0.648569
AFUA_1G05220	-0.234647	-0.449558	-0.466587	-0.281589
AFUA_1G05230	0.239521	1.63367	0.921812	0.610248
AFUA_1G05240	0.266141	0.561278	0.345503	0.346048
AFUA_1G05250	0.506766	1.27294	0.558044	0.559559
AFUA_1G05260	0.107573	-0.265024	0.260717	0.0492739
AFUA_1G05270	0.468604	0.176043	-0.0246002	0.290311
AFUA_1G05280	-0.722114	-0.25033	-0.729901	-0.933981
AFUA_1G05290	-0.523191	-0.663309	-0.77373	-0.894293
AFUA_1G05300	0.00839733	0.198978	-0.0509251	-0.40207
AFUA_1G05310	-0.506526	-0.376068	-0.757188	-0.657204
AFUA_1G05320	-0.378538	-0.652473	-0.862027	-0.843507
AFUA_1G05330	-0.120885	-0.395377	-0.353609	-0.791592
AFUA_1G05340	-0.406792	-0.261648	-0.513774	-0.394897
AFUA_1G05350	0.124336	0.151731	0.154351	0.362525
AFUA_1G05360	0.153997	-0.152809	0.142805	0.282876
AFUA_1G05370	0.233783	1.05738	0.502766	0.0671097
AFUA_1G05380	0.273264	0.540583	0.094914	-0.208051
AFUA_1G05390	-0.679429	-0.377081	-0.597252	-0.655823
AFUA_1G05400	0.0154367	0.1356	-0.0283602	-0.421831
AFUA_1G05410	-0.0588937	0.780308	0.281839	-0.415252
AFUA_1G05420	-0.0414281	-0.416029	-0.208351	0.27635
AFUA_1G05430	-0.456298	-0.5647	-0.351753	-0.350889
AFUA_1G05440	-0.491588	-0.744136	-1.14291	-1.52469
AFUA_1G05450	0.0460491	-0.247403	-0.611465	0.129502
AFUA_1G05460	0.206771	-0.127386	-0.405691	-0.283623
AFUA_1G05470	0.251779	-0.0682225	-0.413203	-0.443708
AFUA_1G05480	0.123669	0.240339	0.274423	0.0538719
AFUA_1G05490	0.119453	-0.0794568	0.0753269	0.146209
AFUA_1G05500	-0.189682	-0.267634	-0.372511	-0.214061
AFUA_1G05510	-0.352823	-0.341321	-0.198881	-0.274694
AFUA_1G05520	-0.237143	-0.56864	-0.565734	-0.421479
AFUA_1G05530	-0.516164	-0.763819	-0.566805	-0.366198
AFUA_1G05540	-0.267087	-0.110183	0.250606	0.381079
AFUA_1G05550	-0.215757	0.0553544	0.395056	-0.292649
AFUA_1G05560	-0.912702	-0.714299	-1.15451	-1.70969
AFUA_1G05570	-0.112877	-0.0490899	-0.0212418	-0.138658
AFUA_1G05580	0.18629	0.633168	0.0471715	-0.754321
AFUA_1G05590	-0.0140554	0.204499	0.585205	-0.224268
AFUA_1G05600	-1.01874	-1.61988	-2.64501	-2.67732
AFUA_1G05610	-0.530486	-0.758601	-0.557655	-0.521522
AFUA_1G05620	-0.314866	-0.363001	-0.44023	-0.533015
AFUA_1G05630	-0.89359	-0.15273	-0.632751	-0.782704
AFUA_1G05640	-0.894665	-0.64813	-0.913579	-0.893673
AFUA_1G05650	-0.121214	0.243586	-0.0789513	-0.0422658
AFUA_1G05660	-0.328739	-0.639373	-0.329403	-0.874869
AFUA_1G05670	-0.0721385	-0.389999	-0.235585	0.00532383
AFUA_1G05680	1.82025	1.6321	0.739034	1.08038
AFUA_1G05690	0.0770183	0.245404	0.0327934	-0.78056
AFUA_1G05700	-0.166768	-0.624993	-0.418733	-0.0135267
AFUA_1G05710	1.8869	1.56656	0.475059	-0.530436
AFUA_1G05720	0.875104	0.549897	0.67558	0.149105
AFUA_1G05730	0.368918	-0.4686	-0.153709	-0.295198
AFUA_1G05740	0.424055	0.348114	0.64778	0.128962
AFUA_1G05745	0.124974	0.237548	0.590896	1.4147
AFUA_1G05750	0.739236	-0.738424	0.288639	0.452236
AFUA_1G05760	0.21453	-0.209633	-0.325566	-0.38502
AFUA_1G05770	0.0460223	0.0602573	0.129134	-0.0766839
AFUA_1G05780	-0.566016	-0.290051	0.0799613	-0.242763
AFUA_1G05790	-0.191299	-0.261256	0.253867	0.37352
AFUA_1G05800	0.0547787	0.126334	0.374082	1.18877
AFUA_1G05810	-0.261247	-0.172741	-0.239262	-0.0277685
AFUA_1G05820	-0.311202	-0.204707	-0.365528	-0.289605
AFUA_1G05830	-0.18535	-0.395648	-0.0288403	-0.120153
AFUA_1G05840	0.0280289	0.0821673	0.0980269	-0.121057
AFUA_1G05850	0.295772	0.335809	-0.0793478	-0.0376662
AFUA_1G05860	-0.026469	0.0565905	-0.299685	-0.282773
AFUA_1G05870	-0.848292	-0.296378	-0.501069	-0.362143
AFUA_1G05880	-0.0852742	0.00151833	-0.0580846	-0.0945571
AFUA_1G05890	-0.0890553	-0.216347	-0.288929	-0.478549
AFUA_1G05900	-0.711479	-0.604641	-1.02992	-0.558475
AFUA_1G05910	-0.614519	0.0811158	-0.492995	-0.52192
AFUA_1G05920	-0.225939	-0.512467	0.0664727	-0.0310924
AFUA_1G05930	-0.00560271	-0.357335	0.0151008	0.255828
AFUA_1G05940	-0.33458	-0.771183	-1.06224	-1.55744
AFUA_1G05950	0.428411	1.0453	1.6407	1.66183
AFUA_1G05960	-0.245354	-0.190711	-0.0343731	0.470799
AFUA_1G05970	0.0258747	-0.0781612	-0.0339292	0.0858202
AFUA_1G05980	0.448811	0.278294	0.749394	1.19913
AFUA_1G05990	-0.357252	-0.426374	-1.14516	-0.233934
AFUA_1G06000	1.02182	1.48784	2.38819	1.25227
AFUA_1G06010	0.133884	0.179671	0.0624064	0.0354947
AFUA_1G06020	0.453259	0.733149	1.19404	0.817633
AFUA_1G06030	-0.499039	-1.11096	-1.16789	-0.918985
AFUA_1G06040	0.85897	0.932814	0.620905	0.108419
AFUA_1G06050	-0.198245	-0.585557	-0.648185	-0.664929
AFUA_1G06060	-0.00661108	0.557521	0.287664	0.358048
AFUA_1G06080	-0.488994	-0.660266	-0.65815	-0.412176
AFUA_1G06090	1.41601	1.58663	0.473535	-0.124999
AFUA_1G06100	-0.728225	-1.02865	-0.857396	-0.798307
AFUA_1G06110	-0.111645	0.0362782	0.120847	0.28237
AFUA_1G06120	0.37564	0.0466635	0.306858	0.430512
AFUA_1G06130	-0.0634203	0.41203	0.109625	0.286893
AFUA_1G06140	0.477343	0.509246	-0.116106	-0.00523665
AFUA_1G06150	-0.223593	-0.318751	-0.0883707	-0.230998
AFUA_1G06160	0.0314577	-0.392777	-0.160328	-0.0898289
AFUA_1G06170	-0.499297	-0.610986	-0.274384	-0.501454
AFUA_1G06180	-0.611757	-0.575226	-0.408793	-0.5351
AFUA_1G06190	-0.560253	-0.69439	-1.29599	-0.913379
AFUA_1G06200	-0.632068	-0.858197	-1.05707	-1.51293
AFUA_1G06210	-0.420814	-0.519361	-0.384654	-0.733513
AFUA_1G06220	-0.661856	-0.658533	-1.19979	-1.30068
AFUA_1G06230	-0.731832	-0.70986	-1.06256	-0.960134
AFUA_1G06240	-0.300575	-0.524299	-0.725021	-0.625371
AFUA_1G06250	-0.959492	-1.20232	-1.02051	-1.33755
AFUA_1G06260	0.121837	-0.0105779	0.0989196	0.3256
AFUA_1G06270	-0.342265	-0.307802	-0.334735	-0.212563
AFUA_1G06280	-0.0283196	0.269492	-0.415973	-1.01862
AFUA_1G06290	-0.398025	-0.372732	-0.28904	-0.180591
AFUA_1G06300	-0.622727	-0.875108	-0.715178	-0.489838
AFUA_1G06310	-0.526015	-0.686484	-0.763931	-0.731444
AFUA_1G06320	-0.195039	-0.268213	0.330643	-0.260337
AFUA_1G06330	0.258123	-0.0390103	0.365752	0.674918
AFUA_1G06350	-0.308835	-0.301054	0	-0.418548
AFUA_1G06360	0.129972	0.574893	0.151833	-0.115606
AFUA_1G06370	-0.614976	-0.46507	-0.455578	-0.667314
AFUA_1G06390	-1.02676	-0.519729	-1.06078	-1.27261
AFUA_1G06400	-0.254724	-0.39739	-0.38556	-0.258566
AFUA_1G06410	-0.102574	-0.0811555	-0.44455	-0.472304
AFUA_1G06420	-0.000182803	0.525158	0.455541	-0.0132167
AFUA_1G06430	-0.331565	-0.254418	-0.343634	-0.359342
AFUA_1G06440	0.108829	0.104303	0.450172	0.601709
AFUA_1G06450	-0.306599	-0.147559	-0.307645	-0.177479
AFUA_1G06460	-0.0899571	0.233636	-0.273728	-0.887387
AFUA_1G06470	-0.134888	-0.0415167	0.296974	0.161271
AFUA_1G06480	-0.873487	0.153823	0.039474	0.132643
AFUA_1G06490	-0.397588	-0.0840617	-0.217961	-0.170885
AFUA_1G06500	-0.344741	-0.527758	-0.0106503	0.0716977
AFUA_1G06510	-0.307666	-0.544206	-0.815928	-0.725148
AFUA_1G06520	-0.0939874	0.166882	0.292692	0.137837
AFUA_1G06530	-0.87491	-0.778005	-0.867034	-0.687494
AFUA_1G06540	0.533678	0.45152	1.07204	1.34692
AFUA_1G06550	-0.101073	-0.173116	0.212534	0.253337
AFUA_1G06560	0.348161	0.0310201	0.646603	1.40488
AFUA_1G06570	-0.573275	-0.264686	-0.323985	-0.395056
AFUA_1G06580	-0.198335	-0.0448749	0.310436	0.339344
AFUA_1G06590	0.224247	0.200302	0.361219	0.462059
AFUA_1G06600	0.073747	0.0543699	0.344546	0.00756019
AFUA_1G06610	-0.338569	-0.393662	-0.418861	-0.311953
AFUA_1G06620	-0.388715	-0.351306	-0.160557	-0.042212
AFUA_1G06630	-0.310383	-0.73802	-0.239154	-0.25814
AFUA_1G06640	-0.0581392	-0.0167311	0.184996	0.0449371
AFUA_1G06650	0.922369	0.41831	0.713496	-0.42352
AFUA_1G06660	0.297412	-0.529229	-0.267049	0.534648
AFUA_1G06670	0.0796608	-0.521796	-0.105271	0.543402
AFUA_1G06680	-0.100895	-0.211985	-0.0946695	0.11187
AFUA_1G06690	-0.715409	-0.088343	-0.370789	-0.141655
AFUA_1G06700	-0.250794	-0.069369	-0.0259628	0.0228844
AFUA_1G06710	-0.208251	-0.206153	-0.0945654	-0.0345836
AFUA_1G06720	0.572872	0.57729	0.130753	-0.239267
AFUA_1G06730	-0.0465827	-0.139977	0.166851	0.0576386
AFUA_1G06740	-0.0486557	-0.260712	-0.21326	0.183156
AFUA_1G06750	0.203342	0.32488	0.158904	0.403037
AFUA_1G06760	0.17586	-0.246361	0.178851	-0.204154
AFUA_1G06770	-1.08916	-0.146632	-0.875668	-1.03054
AFUA_1G06780	-0.247903	-0.311216	-0.417868	-0.0303346
AFUA_1G06790	-0.389844	-0.34364	-0.741641	-0.33059
AFUA_1G06800	-0.317696	-0.012441	-0.139705	0.000345306
AFUA_1G06810	-0.359855	-0.162211	-0.0824123	-0.201485
AFUA_1G06820	-0.162913	-0.507236	-0.219992	0.272109
AFUA_1G06830	-0.515001	-0.161839	-1.0596	-1.14121
AFUA_1G06840	-0.665056	-0.259348	-0.745511	-1.42802
AFUA_1G06850	-0.156276	0.323805	0.165779	-0.167832
AFUA_1G06860	-0.693478	-0.677678	-0.758985	-0.634015
AFUA_1G06870	-0.141494	-0.247024	-0.607881	-0.729759
AFUA_1G06880	-0.0123346	0.506911	0.271486	-0.0878433
AFUA_1G06890	-0.662943	-0.623047	-0.461907	-0.346166
AFUA_1G06900	-0.658858	-0.287454	-0.417166	-0.246671
AFUA_1G06910	-0.1492	0.0691874	-0.0252209	-0.388816
AFUA_1G06920	-0.181509	-0.115753	0.104985	0.40814
AFUA_1G06930	0.216947	0.0377729	0.34304	0.142175
AFUA_1G06940	-0.240655	0.0362548	-0.0103125	0.0655732
AFUA_1G06950	-0.209264	-0.130358	0.480384	0.807211
AFUA_1G06960	-0.407965	-0.671835	-0.395289	-0.387426
AFUA_1G06970	-0.415812	-0.280338	-0.298577	-0.603211
AFUA_1G06980	-0.330258	-0.456886	-0.123199	-0.406671
AFUA_1G07000	0.0161389	-0.0065116	0.279528	0.558386
AFUA_1G07010	-0.474166	-0.400623	-0.568251	-1.12676
AFUA_1G07020	-0.127226	0.0714523	0.286987	-0.356089
AFUA_1G07030	0.455996	0.989748	0.400534	0.283869
AFUA_1G07040	1.27142	2.7058	1.84224	0.31851
AFUA_1G07050	-0.240314	-0.874817	-0.263034	-0.631635
AFUA_1G07070	0.0147702	0.464162	0.328002	0.0588167
AFUA_1G07080	-0.514953	-0.908052	0.0140731	-0.271388
AFUA_1G07090	-0.477223	-0.191802	-0.463531	-0.455342
AFUA_1G07100	-0.688692	-0.433628	-0.802188	-0.548176
AFUA_1G07110	-0.424245	-0.483506	-0.126562	0.215997
AFUA_1G07120	0.373783	0.219713	-0.0197999	-0.146555
AFUA_1G07130	-0.354119	-0.337805	-0.0833938	-0.159486
AFUA_1G07140	-0.593108	-0.702809	-1.00677	-1.13691
AFUA_1G07150	-0.208213	-0.0374459	-0.124373	-0.0807991
AFUA_1G07160	0.337172	-0.277781	0.0500628	0.151922
AFUA_1G07170	-0.658155	-0.450662	-0.717804	-0.754598
AFUA_1G07180	-0.36423	-0.316373	-0.423299	-0.364141
AFUA_1G07200	0.199644	-0.16871	-0.159283	0.0333912
AFUA_1G07210	0.781944	0.46627	0.735969	0.638222
AFUA_1G07220	0.0899963	0.242236	0.142053	0.565184
AFUA_1G07230	-0.8971	-0.272058	-0.34131	-0.942587
AFUA_1G07240	0.583098	0.234411	0.227336	-0.0277928
AFUA_1G07250	0.234693	-0.225213	-0.140803	0.16453
AFUA_1G07260	-0.428994	-0.776191	-0.569461	-0.729546
AFUA_1G07270	-0.0839534	-0.553155	-0.340111	-0.0175384
AFUA_1G07280	-0.240721	-0.644695	-0.336169	-0.070623
AFUA_1G07300	-0.640911	-0.721627	-0.673011	-1.04669
AFUA_1G07310	0.0303277	0.0217742	-0.0181287	0.0298262
AFUA_1G07320	-0.313017	-0.627562	-0.429223	-0.396687
AFUA_1G07330	0.00430536	-0.200508	-0.208638	-0.152524
AFUA_1G07340	-0.327141	-0.149156	0.0649554	-0.314109
AFUA_1G07350	-0.0346935	-0.444195	-0.677268	-0.596539
AFUA_1G07360	-0.19938	-0.236112	-0.202773	-0.147423
AFUA_1G07370	-0.00833139	0.0522006	-0.19772	0.322335
AFUA_1G07380	-0.0888191	-0.0680251	0.6139	0.00144935
AFUA_1G07400	0.452712	0.283469	0.104123	-0.160905
AFUA_1G07410	0.111961	-0.272185	0.0248612	-0.0100565
AFUA_1G07420	-0.414637	-0.619275	-0.817029	-0.403471
AFUA_1G07430	-0.0349591	-0.0612426	-0.477563	0.13052
AFUA_1G07440	-0.893628	-0.643147	-0.952292	-0.85864
AFUA_1G07450	-0.064023	0.0587138	0.0425773	0.082145
AFUA_1G07460	0.0503939	-0.188483	-0.388312	0.256315
AFUA_1G07470	0.18152	-0.459574	-0.316333	0.938106
AFUA_1G07480	0.856056	1.15661	1.30244	1.2916
AFUA_1G07490	0.127656	-0.248189	-0.0269382	0.311865
AFUA_1G07510	-0.14333	-0.526931	-0.255401	-0.144599
AFUA_1G07520	-0.776311	-1.05815	-1.04326	-0.978333
AFUA_1G07530	-0.337608	-0.179429	-0.570053	-0.376531
AFUA_1G07540	-0.536467	-0.76147	-0.645768	-0.798642
AFUA_1G07550	0.460961	0.121275	0.352611	0.144975
AFUA_1G07560	0.16917	0.225194	0.0931875	0.353166
AFUA_1G07570	-0.104693	-0.275076	-0.249353	0.16169
AFUA_1G07580	-0.604435	-0.0715535	-0.0360043	-0.298177
AFUA_1G07590	0.456164	0.481761	-0.116673	-0.400501
AFUA_1G07600	-0.381897	-0.614708	-0.520915	-0.919643
AFUA_1G07610	-0.0111757	-0.678322	-0.639285	-0.299155
AFUA_1G07620	0.311837	0.650757	0.0685712	-0.254465
AFUA_1G07630	-0.651573	-0.382535	-1.22416	-0.96042
AFUA_1G07640	0.971423	2.25256	2.12397	0.123818
AFUA_1G07650	-0.232497	-0.569706	-0.341996	-0.562426
AFUA_1G07660	-0.556622	-0.247421	-0.344452	-0.689384
AFUA_1G07670	-0.219845	-0.215127	-0.640225	-0.120665
AFUA_1G07680	-0.285589	0.0630232	0.166387	0.221441
AFUA_1G07690	-0.643777	-0.326237	-0.579233	-0.497208
AFUA_1G07700	-0.541006	-0.484622	-1.1287	-1.07171
AFUA_1G07710	-0.359492	-0.0211706	-0.421455	-0.504983
AFUA_1G07720	0.388043	0.0648845	0.0724196	0.0982675
AFUA_1G07730	0.0724377	0.812101	0.897202	-0.0131743
AFUA_1G07740	-0.374243	0.0711335	0.196919	0.157675
AFUA_1G07750	0.554341	0.446103	0.109697	0.19273
AFUA_1G08760	-0.420664	-0.417976	-0.33975	-0.22441
AFUA_1G08765	-0.157201	0.0228085	0.104302	0.354481
AFUA_1G08770	-0.199909	-0.27239	-0.304503	-0.111319
AFUA_1G08790	0.0552321	0.177418	-0.434633	0.107415
AFUA_1G08800	2.89112	3.19122	3.57339	0.106255
AFUA_1G08810	-0.359091	-0.697775	-0.330717	-0.546131
AFUA_1G08820	-0.581093	-0.82619	-0.613376	-0.390587
AFUA_1G08830	0.453148	0.209963	0.137605	-0.0694214
AFUA_1G08840	-0.424804	-0.740072	-0.756186	-1.14138
AFUA_1G08850	-0.226755	-0.329557	-0.304312	-0.384532
AFUA_1G08860	-0.591743	-0.403703	-0.548627	-0.919123
AFUA_1G08870	1.1968	0.980255	0.660605	0.667426
AFUA_1G08880	-0.411657	-0.373524	-0.264022	-0.335375
AFUA_1G08890	0.0296303	0.105544	0.207828	0.270298
AFUA_1G08900	-0.363266	-0.44538	-0.464451	-0.198927
AFUA_1G08910	-0.366116	-0.590891	-0.332553	-0.38723
AFUA_1G08920	0.184823	-0.613385	-0.0718628	-0.489097
AFUA_1G08930	-0.286195	-0.350792	-0.347634	-0.31215
AFUA_1G08940	-1.12332	-1.00806	-0.4765	-0.465802
AFUA_1G08950	-0.0464033	-0.454684	-0.22667	-0.412121
AFUA_1G08960	-0.392632	-0.640642	-0.449353	0.00672486
AFUA_1G08970	-0.211239	0.358458	-0.149126	-1.04372
AFUA_1G08980	-0.408281	-0.296699	-0.449815	-0.860306
AFUA_1G08990	-0.26976	0.39605	0.0340877	-0.165057
AFUA_1G09000	-0.102698	0.209334	-0.146329	-0.470775
AFUA_1G09010	-0.20578	-0.53067	-0.21069	0.0266239
AFUA_1G09020	-0.639527	-0.694614	-0.45264	-0.385709
AFUA_1G09030	0.883621	0.626012	0.480918	1.43053
AFUA_1G09040	-0.0628402	-0.325684	-0.389753	0.298691
AFUA_1G09050	-0.599785	-0.718434	-1.1949	-0.877355
AFUA_1G09060	-0.0660155	-0.0602195	-0.0524674	-0.912034
AFUA_1G09070	0.0139158	0.111284	0.170049	-0.448625
AFUA_1G09080	2.33983	2.11589	1.31966	-0.636816
AFUA_1G09090	-0.535293	-0.269034	-0.145648	-0.63959
AFUA_1G09100	-0.716338	-0.518841	-1.01848	-0.945251
AFUA_1G09110	0.144732	-0.183951	0.0139118	-0.081501
AFUA_1G09120	-0.338624	-0.0589837	0.0282337	0.334419
AFUA_1G09130	0.159436	0.107948	-0.148946	0.3517
AFUA_1G09140	0.116766	-0.626242	-0.352932	-0.314819
AFUA_1G09150	0.111466	-0.407702	0.0435241	-0.00448893
AFUA_1G09160	-0.375336	-0.412822	-0.213513	-0.412608
AFUA_1G09170	-0.687521	-0.575341	-0.748175	-1.05123
AFUA_1G09180	-0.248104	-0.42752	-0.563006	-0.275807
AFUA_1G09190	0.831125	1.47282	0.721648	0.335722
AFUA_1G09200	0.213193	0.435233	0.211898	-0.888637
AFUA_1G09210	0.320041	0.242577	-0.0599243	0.232688
AFUA_1G09220	0.151889	-0.248964	-0.182864	-0.501014
AFUA_1G09230	-0.155237	0.019523	-0.00191852	-0.13614
AFUA_1G09240	-0.226628	0.128706	0.0688167	0.168214
AFUA_1G09250	-0.268807	-0.252219	-0.356151	-0.487537
AFUA_1G09260	0.106566	-0.0118531	0.212563	0.344402
AFUA_1G09270	0.234085	0.355367	0.290357	0.193328
AFUA_1G09280	-0.163448	-0.625886	-0.671596	-0.500219
AFUA_1G09290	0.00232272	-0.0348014	0.163666	-0.251989
AFUA_1G09300	2.30418	3.75735	2.89899	0.0440537
AFUA_1G09310	-1.27468	-0.381073	-0.768231	-1.2507
AFUA_1G09320	-0.167134	-0.246584	-0.566454	-0.637509
AFUA_1G09330	-0.762388	-0.65037	-1.01553	-1.02852
AFUA_1G09340	0.0537318	-0.530366	-0.510787	-0.739128
AFUA_1G09350	-0.492828	-0.559816	-1.08165	-1.04267
AFUA_1G09360	0.133586	-0.298041	-0.387031	-0.400982
AFUA_1G09370	-0.38857	-0.256568	-0.473926	-0.425704
AFUA_1G09380	-0.153494	0.0418485	-0.288412	-0.0384596
AFUA_1G09390	0.0238427	-0.152003	-0.23922	-0.475762
AFUA_1G09400	-0.692285	-0.332234	-0.560222	-1.21916
AFUA_1G09410	-0.3632	-0.24775	-0.143974	-0.376259
AFUA_1G09420	-0.147609	0.0170305	0.192356	0.594658
AFUA_1G09430	-0.163177	-0.574207	-0.178887	-0.381109
AFUA_1G09440	-0.60722	-0.45159	-0.935113	-0.740199
AFUA_1G09450	-0.227476	-0.223362	-0.566101	-0.359375
AFUA_1G09460	0.466129	0.822438	0.71755	-0.317328
AFUA_1G09470	-0.37942	-0.605986	-0.312112	-0.460341
AFUA_1G09480	-0.127324	-0.441239	-0.231208	-0.259432
AFUA_1G09490	-0.567471	-0.569752	-0.71046	-0.819242
AFUA_1G09500	0.0850744	-0.291681	-0.0876065	0.207208
AFUA_1G09520	0.196983	0.70238	0.294141	-0.547363
AFUA_1G09530	-0.0211073	0.0989027	0.0197676	-0.0490168
AFUA_1G09540	-0.045428	-0.119906	-0.263922	-0.629098
AFUA_1G09550	-0.364281	-0.45555	-0.495839	-0.75238
AFUA_1G09560	-0.626266	-0.814164	-0.845562	-0.503697
AFUA_1G09570	-0.790829	0.207445	-0.17908	-0.385933
AFUA_1G09580	-0.541351	-0.120543	0.0553247	0.635991
AFUA_1G09590	-0.705027	-0.379426	-0.152861	0.320465
AFUA_1G09600	-0.481952	-0.364726	-0.468213	-0.652888
AFUA_1G09610	-0.51629	-0.372973	-0.417551	0.640783
AFUA_1G09620	0.0293937	0.276365	0.25625	-0.329559
AFUA_1G09630	0.362817	0.645822	0.0551852	-0.46236
AFUA_1G09640	1.20733	0.608422	1.24571	0.435665
AFUA_1G09650	-0.118566	-0.278286	-0.297767	-0.424496
AFUA_1G09660	-0.650781	-0.956313	-1.38099	-0.976916
AFUA_1G09670	-0.260099	-0.590117	-0.431416	0.53651
AFUA_1G09680	0.193928	0.223193	-0.141089	0.122414
AFUA_1G09690	0.630714	1.91527	1.40982	-0.178323
AFUA_1G09700	-0.634486	-0.100367	-0.79845	-0.756046
AFUA_1G09710	-0.27971	0.13532	-0.39543	-0.386558
AFUA_1G09720	0.396107	-0.291789	-0.482709	-0.800412
AFUA_1G09730	0.0726899	-0.319404	0.000898507	-0.246648
AFUA_1G09740	0.0302836	-0.747244	-0.468739	-0.305413
AFUA_1G09750	0.0938698	-0.461183	-0.838716	-0.879799
AFUA_1G09760	-0.119987	-0.277958	-0.328882	0.363287
AFUA_1G09770	0.256744	0.227907	-0.453776	-0.627207
AFUA_1G09780	0.172276	-0.389627	0.152842	0.262514
AFUA_1G09790	0.128802	0.322816	0.176935	0.0317328
AFUA_1G09800	-0.310472	-0.25485	-0.467538	-0.515494
AFUA_1G09810	-0.469868	-0.270692	-0.152556	-0.464985
AFUA_1G09820	-0.38397	-0.578236	-0.527446	-1.10848
AFUA_1G09830	-0.408643	-0.62408	-0.381568	-0.255944
AFUA_1G09840	0.536256	0.174833	0.224572	-0.152714
AFUA_1G09850	-0.368846	-0.546102	-0.737788	-0.600777
AFUA_1G09860	-0.457713	-0.382759	-0.466002	-0.897382
AFUA_1G09870	0.85689	1.35601	0.28957	0.195627
AFUA_1G09880	-0.149709	-0.0818652	-0.215796	-0.764927
AFUA_1G09890	0.585846	-0.253324	0.694567	1.73782
AFUA_1G09900	0.184626	-0.606694	1.05855	1.24824
AFUA_1G09910	1.42783	2.41665	1.10647	-0.301081
AFUA_1G09920	-0.0297322	-0.399476	-0.135565	-0.10337
AFUA_1G09930	-0.471814	-1.56407	-1.62068	-1.37471
AFUA_1G09940	0.0953203	-0.0224338	0.312397	0.738179
AFUA_1G09950	-0.615102	-1.09877	-0.640318	-0.431972
AFUA_1G09960	0.0619119	-0.259977	0.0627734	0.214191
AFUA_1G09970	-0.945263	-0.605008	-1.02565	-1.48327
AFUA_1G09980	-0.202291	-0.645513	-0.319528	-0.120705
AFUA_1G10000	-0.272898	-0.12444	-0.0471569	-0.062922
AFUA_1G10010	0.658828	0.276856	0.194094	0.715495
AFUA_1G10020	0.565913	-0.312419	0.0132251	0.0376418
AFUA_1G10030	-0.147649	-0.190358	-0.686186	-0.735987
AFUA_1G10040	-0.133514	-0.507253	-0.643203	-0.000514313
AFUA_1G10050	0.151132	-0.44309	0.337395	-0.0393487
AFUA_1G10060	-0.207539	-0.116025	0.152312	0.504767
AFUA_1G10070	0.0289397	-0.327403	0.000477301	-0.2891
AFUA_1G10080	0.634046	0.249165	0.545365	0.621626
AFUA_1G10090	0.198416	0.147481	0.251822	0.515572
AFUA_1G10100	0.333175	0.0643689	0.344852	0.614045
AFUA_1G10110	0.234423	0.697526	0.835075	0.361944
AFUA_1G10120	-0.634905	-0.746796	-1.02936	-1.05043
AFUA_1G10130	-0.676737	-0.557062	-1.27162	-1.77317
AFUA_1G10140	0.11098	-0.0367908	0.0284985	-0.0364646
AFUA_1G10150	0.65166	0.92331	1.2302	0.0107084
AFUA_1G10160	-0.138314	-0.368858	0.0384149	-0.423877
AFUA_1G10170	0.0604359	0.0741081	0.127154	-0.0573784
AFUA_1G10180	0.401219	0.264079	0.100639	0.00959747
AFUA_1G10190	-0.681134	-0.0171397	-0.204817	-0.332244
AFUA_1G10200	-0.522035	-0.347026	-0.344982	-0.410877
AFUA_1G10210	-0.639676	-0.0901516	-0.115023	0.0510241
AFUA_1G10220	0.0652322	0.0713068	0.0723056	1.24976
AFUA_1G10230	0.125234	0.138315	0.116987	0.252758
AFUA_1G10240	-0.158783	0.190056	-0.513579	-0.586845
AFUA_1G10250	-0.167256	0.383986	0.140539	0.231924
AFUA_1G10260	0.423636	0.62556	0.207028	0.444625
AFUA_1G10270	-0.346515	-0.252989	-0.380728	-0.777442
AFUA_1G10280	-0.649728	-0.505541	-0.382995	-1.0195
AFUA_1G10290	-0.287833	-0.381212	-0.352977	-0.0489225
AFUA_1G10300	1.07599	1.52824	0.986467	-0.00684521
AFUA_1G10310	0.45529	1.02643	0.564841	0.724653
AFUA_1G10320	0.0303896	-0.137306	-0.389856	0.0237406
AFUA_1G10330	-0.485297	-0.507842	-0.722791	-0.55775
AFUA_1G10340	0.562864	0.342913	0.707201	0.636475
AFUA_1G10350	0.024987	-0.0429011	-0.102809	0.514688
AFUA_1G10360	0.00732528	-0.561584	0.041771	-0.0836468
AFUA_1G10370	0.642098	1.00654	0.726007	-0.227448
AFUA_1G10380	-0.103114	0.477056	0.008211	-0.516404
AFUA_1G10390	-0.00580248	0.0301345	0.19014	0.377377
AFUA_1G10400	-0.699645	-0.856468	-0.672155	-0.797248
AFUA_1G10410	-0.530679	-0.97044	-0.904565	-0.571451
AFUA_1G10420	-0.0834248	-0.199897	-0.262041	-0.127428
AFUA_1G10430	0.427191	0.605284	1.21109	1.58168
AFUA_1G10440	0.263208	0.127453	0.0467393	-0.0925376
AFUA_1G10450	-0.0529957	-0.523819	-0.306223	-0.558211
AFUA_1G10460	-0.377953	-0.306807	-0.367124	-0.495147
AFUA_1G10470	-0.420484	-0.514174	-0.774564	-0.836319
AFUA_1G10480	0.0827489	-0.0949326	0.595754	0.469442
AFUA_1G10490	-0.18369	-0.452402	-0.470846	-0.448676
AFUA_1G10500	-1.21283	-1.51789	0.0678017	0.596763
AFUA_1G10510	-1.08828	-0.372566	-0.94991	-0.862136
AFUA_1G10520	-0.163041	-0.372484	-0.219112	-0.26628
AFUA_1G10530	0.0531975	-0.238192	-0.0372672	-0.142835
AFUA_1G10540	-0.295777	-0.504643	-0.590887	-0.361346
AFUA_1G10550	0.295899	0.348642	0.173623	-0.28199
AFUA_1G10560	-0.887831	-0.712794	-1.08464	-0.856857
AFUA_1G10570	-1.02846	-0.706048	-1.28131	-1.5811
AFUA_1G10580	-0.34621	0.613037	-0.204977	-0.428464
AFUA_1G10590	-0.0215376	0.185338	0.26541	0.343075
AFUA_1G10600	0.174101	0.424578	0.139638	0.142468
AFUA_1G10610	0.329225	0.492053	0.648984	0.60712
AFUA_1G10620	1.87887	1.75144	2.34301	2.60268
AFUA_1G10630	-0.348644	-0.554428	-0.890073	-1.10653
AFUA_1G10640	-0.559865	-0.130179	0.219393	0.0928072
AFUA_1G10650	-0.169925	0.0532792	0.450959	0.20729
AFUA_1G10660	0.69448	0.204445	0.587073	-0.359809
AFUA_1G10670	-0.32572	-0.549327	-0.315041	-0.237663
AFUA_1G10690	0.606597	0.436618	0.992704	2.13205
AFUA_1G10700	-0.181155	-0.51748	-0.0361047	-0.121991
AFUA_1G10710	-0.739698	-0.745624	-1.01456	-0.964906
AFUA_1G10720	0.210469	0.277321	0.0573883	-0.226997
AFUA_1G10730	0.212467	0.0806544	0.0505667	0.439094
AFUA_1G10740	-0.397126	-0.175479	-0.288535	-0.709943
AFUA_1G10750	0.873464	0.650094	0.259968	-0.14439
AFUA_1G10760	-0.290423	-0.568175	-0.321928	-0.78086
AFUA_1G10770	0.874323	0.363576	0.288676	0.461999
AFUA_1G10780	-0.0222275	-0.135086	0.299302	0.506778
AFUA_1G10790	0.234588	0.851747	0.942515	0.297294
AFUA_1G10800	0.781799	0.83582	0.264722	-0.15567
AFUA_1G10810	-0.38722	-0.431926	-0.48782	-0.438666
AFUA_1G10820	-0.450401	-0.349408	-1.13992	-1.10356
AFUA_1G10830	0.104657	0.0211829	-0.11883	-0.370562
AFUA_1G10840	-0.533005	-0.427304	-0.45766	-0.503081
AFUA_1G10850	-0.40812	-0.530471	-0.736919	-0.276981
AFUA_1G10860	-0.0398835	-0.0323385	0.0183414	-0.463402
AFUA_1G10870	-0.183822	-0.303683	-0.16439	0.0782636
AFUA_1G10880	-0.758279	-0.33805	-0.752133	-0.73273
AFUA_1G10890	0.188092	-0.220869	-0.0189145	0.0606672
AFUA_1G10900	-0.452859	-0.534688	-0.424547	-0.176738
AFUA_1G10910	-0.780835	-0.372477	-0.290671	-0.869566
AFUA_1G10920	-0.0288564	-0.0702741	0.00934379	0.226078
AFUA_1G10930	-0.228603	-0.847241	-1.13232	-0.561506
AFUA_1G10940	1.1191	0.305609	0.596902
AFUA_1G10950	-0.168949	-0.32454	-0.104129	0.0381125
AFUA_1G10960	-0.350507	-0.329844	-0.335854	-0.421072
AFUA_1G10970	-1.23398	-1.15479	-1.73112	-1.08672
AFUA_1G10980	0.66196	0.428008	0.395504	0.317815
AFUA_1G10990	-0.331929	-0.00581785	-0.520049	-0.718589
AFUA_1G11000	0.192956	0.0482552	-0.329778	0.191052
AFUA_1G11010	-0.153051	-0.503774	-0.443629	-0.513617
AFUA_1G11020	0.49156	0.558186	0.32012	-0.36714
AFUA_1G11030	-0.00104264	0.00770872	-0.299175	-0.102133
AFUA_1G11040	0.268453	0.543883	-0.464751	-0.494971
AFUA_1G11050	0.0651099	0.116921	0.144033	-0.170242
AFUA_1G11060	-0.156119	-0.020648	0.326033	0.418028
AFUA_1G11070	-0.238614	0.153819	0.0868656	0.118351
AFUA_1G11080	0.141197	0.138929	0.060962	0.0386069
AFUA_1G11090	0.831089	0.57889	0.47822	0.329553
AFUA_1G11100	0.0391988	-0.202109	-0.0232606	-0.225616
AFUA_1G11110	-0.337398	-0.601466	-0.135649	0.457493
AFUA_1G11120	0.355894	0.202194	0.531012	0.624097
AFUA_1G11130	-1.17479	-0.364081	-0.659877	-1.01107
AFUA_1G11140	-0.345358	-0.11963	-0.235676	-0.566143
AFUA_1G11150	-0.484086	-0.415747	-0.612826	-0.102521
AFUA_1G11160	-0.443888	-0.250267	-0.232191	-0.402866
AFUA_1G11170	0.659718	0.878515	1.5358	1.91152
AFUA_1G11180	0.0346457	0.447629	0.0481795	-0.151383
AFUA_1G11190	-0.379161	0.0226689	-0.20306	-0.702175
AFUA_1G11200	-0.231174	-0.498809	-0.512867	-0.173545
AFUA_1G11210	0.352813	0.136612	0.284214	1.08491
AFUA_1G11220	0.167401	0.294704	0.391101	0.662231
AFUA_1G11230	0.0957618	0.349697	0.255257	-0.61176
AFUA_1G11240	1.34833	2.39841	1.46619	0.150642
AFUA_1G11260	-0.303285	-0.0604231	0.0381433	0.11331
AFUA_1G11270	0.157355	-0.349496	-0.25174	0.174903
AFUA_1G11280	-0.318618	-0.00100866	-0.22953	0.0528497
AFUA_1G11290	0.011345	-0.249899	-0.118803	0.389107
AFUA_1G11300	0.532837	-0.00460651	-0.191051	0.20605
AFUA_1G11310	0.0395284	0.118284	0.428617	0.108102
AFUA_1G11320	-0.14971	-0.307535	-0.0496802	0.304789
AFUA_1G11330	-0.0379556	-0.0950291	-0.131673	0.910714
AFUA_1G11340	0.153856	0.324439	0.647256	0.335013
AFUA_1G11350	0.156969	0.0893689	0.473931	-0.933124
AFUA_1G11360	0.182192	0.54719	0.707018	0.0159086
AFUA_1G11370	0.146543	0.363606	-0.0386294	-0.104281
AFUA_1G11380	-0.564212	-1.08642	-1.19351	-2.08462
AFUA_1G11390	0.232238	0.0376168	0.550111	0.510777
AFUA_1G11400	0.2816	0.00291223	-0.263383	-1.09962
AFUA_1G11410	0.0217854	-0.0826261	0.179267	0.0246512
AFUA_1G11420	-0.329914	-0.467871	-0.574286	-0.194753
AFUA_1G11430	0.090364	0.238957	0.827776	0.936404
AFUA_1G11440	0.285747	0.158058	0.129675	0.486363
AFUA_1G11450	0.442078	0.553372	0.756846	0.455768
AFUA_1G11460	0.0277229	-0.338172	-0.125642	0.220684
AFUA_1G11480	-0.462177	-0.705347	-0.270282	-0.37378
AFUA_1G11490	-0.441265	-0.669237	-0.375976	-0.816669
AFUA_1G11500	0.0999977	0.28441	0.273891	1.22524
AFUA_1G11510	-0.765037	-0.411869	-0.638513	-0.660224
AFUA_1G11520	-0.809728	-0.369628	-0.830681	-0.446885
AFUA_1G11530	-0.25529	-0.605874	-0.747095	-1.00407
AFUA_1G11535	-0.341084	-0.354277	-0.199657	-0.470845
AFUA_1G11540	-0.429196	-0.562121	-0.698149	-0.804308
AFUA_1G11550	-1.08453	-0.568181	-1.43679	-1.28917
AFUA_1G11560	-0.359574	-0.423842	-0.347673	-0.474174
AFUA_1G11570	-0.144551	-0.382689	0.00879117	0.152432
AFUA_1G11580	1.76732	1.00127	-0.121768	-0.68035
AFUA_1G11590	0.869756	0.924916	1.04625	-0.254829
AFUA_1G11600	0.114661	0.185232	0.425224	0.253323
AFUA_1G11610	-0.062094	-0.228155	-0.26122	-0.101427
AFUA_1G11620	0.254246	1.20087	0.843919	-0.32736
AFUA_1G11630	-0.857583	-0.324426	-0.727683	-0.980793
AFUA_1G11640	-0.199541	-0.393251	-0.659154	-0.220797
AFUA_1G11650	0.179551	-0.0407995	0.0832149	0.62353
AFUA_1G11660	-0.373293	-0.175949	-0.37407	-0.0141789
AFUA_1G11670	0.0766683	-0.385206	-0.786726	-0.67974
AFUA_1G11680	-0.00596662	-0.33249	0.0208327	-0.153377
AFUA_1G11690	-0.61888	-0.261499	-0.468712	-0.57762
AFUA_1G11700	-0.26199	-0.120319	0.0651093	-0.185715
AFUA_1G11710	-1.24281	-0.325849	-1.05243	-1.35594
AFUA_1G11720	0.412196	-0.266555	0.203078	0.503112
AFUA_1G11730	-0.290583	-0.571677	-0.265935	-0.283538
AFUA_1G11740	-0.189931	-0.0526555	0.013923	0.0024964
AFUA_1G11750	0.44663	0.366527	0.291826	1.06703
AFUA_1G11760	-0.00491546	-0.369457	-0.119992	0.353633
AFUA_1G11770	-0.438884	-0.49276	-0.706145	-0.573581
AFUA_1G11780	-0.501144	-0.663791	-0.829245	-0.624443
AFUA_1G11790	0.121582	-0.47055	0.671218	0.697774
AFUA_1G11800	0.020434	0.0385571	-0.279606	-0.0040317
AFUA_1G11810	0.295988	1.44033	1.18374	0.395926
AFUA_1G11820	1.49248	1.60289	0.25579	-0.20897
AFUA_1G11830	0.688224	0.433289	0.206355	0.56596
AFUA_1G11840	-0.185675	-0.00335771	0.00092839	-0.565134
AFUA_1G11850	0.547872	0.208551	0.926885	0.672163
AFUA_1G11860	-0.396257	-0.185529	-0.534888	-0.865002
AFUA_1G11870	-0.53985	-0.594123	-0.375823	-0.0904115
AFUA_1G11880	0.44207	1.89291	2.0513	0.024761
AFUA_1G11890	0.052318	-0.473669	-0.0265342	0.250034
AFUA_1G11900	0.276756	0.512304	0.262221	0.334378
AFUA_1G11910	1.00465	0.383316	0.132398	0.229681
AFUA_1G11920	0.35361	0.767987	-0.149708	-0.487184
AFUA_1G11930	0.0511366	-0.135838	0.300913	0.23688
AFUA_1G11940	-0.452351	-0.271497	-0.138382	-0.437207
AFUA_1G11950	0.0307548	0.46509	0.496588	-0.424638
AFUA_1G11960	-0.0158024	0.724055	-0.179244	-0.433745
AFUA_1G11980	-0.50629	-0.163997	-0.341433	-0.147577
AFUA_1G11990	-0.356404	-0.278312	-0.473319	-0.442059
AFUA_1G12000	-0.429117	0.65223	0.113997	-0.108675
AFUA_1G12010	-0.109471	-0.451392	0.244036	0.498147
AFUA_1G12020	-0.363423	-0.453535	-0.417499	-0.0623189
AFUA_1G12030	0.116882	0.0351051	-0.169961	0.21616
AFUA_1G12040	0.3006	0.786641	1.14027	1.28177
AFUA_1G12050	0.440494	0.750287	1.04149	1.17085
AFUA_1G12060	0.283323	0.227154	0.502944	0.167597
AFUA_1G12070	-0.37555	-1.15829	-0.824497	-1.09795
AFUA_1G12080	0.225718	0.308225	0.295363	0.398432
AFUA_1G12090	-0.413097	-0.632934	-0.803932	-0.769021
AFUA_1G12100	0.722188	0.837844	0.722583	1.02355
AFUA_1G12110	-0.491763	-0.381479	-0.604678	-0.242867
AFUA_1G12120	0.208661	0.579276	0.64861	0.449652
AFUA_1G12130	-1.0382	-0.109622	-0.10323	0.149162
AFUA_1G12140	-0.31779	-0.340757	-0.290012	-0.519012
AFUA_1G12150	-0.611076	-0.710564	-0.958018	-0.62604
AFUA_1G12160	-0.138752	-0.306097	0.0859399	-0.515548
AFUA_1G12170	-0.039169	-0.0540295	0.110498	0.120079
AFUA_1G12180	-0.177273	-0.305182	-0.0607972	-0.246765
AFUA_1G12190	0.39858	-0.0222766	0.331069	0.35794
AFUA_1G12200	-0.254959	-0.487519	-0.184294	-0.3683
AFUA_1G12210	-0.94558	-0.926038	-1.48041	-1.62378
AFUA_1G12220	-0.330908	-0.226559	-0.0337585	-0.00950707
AFUA_1G12230	-0.705461	-0.307776	-1.02249	-1.04321
AFUA_1G12240	1.0658	1.59412	0.747133	1.31675
AFUA_1G12250	0.87486	1.04116	1.00331	0.895162
AFUA_1G12260	0.752472	0.187382	0.702592	0.729562
AFUA_1G12270	-0.45136	-0.346663	-0.416933	-0.335984
AFUA_1G12280	-0.270794	-0.300223	-0.392651	-0.268489
AFUA_1G12290	-0.374682	-0.366797	-0.503337	-0.0534912
AFUA_1G12300	0.0703924	-0.15467	0.12729	0.215133
AFUA_1G12310	-0.553417	-0.638804	-0.974443	-0.695015
AFUA_1G12320	0.227439	-0.0764683	-0.267306	-0.360982
AFUA_1G12325	-1.01065	-0.822889	-1.56352	-1.23497
AFUA_1G12330	-0.198366	-0.20544	-0.411666	0.320308
AFUA_1G12340	-0.103705	-0.0887584	0.224581	0.331098
AFUA_1G12350	-0.0783542	0.0542739	0.377175	0.887213
AFUA_1G12360	0.859318	2.11983	0.943904	0.436814
AFUA_1G12370	0.385565	0.0318851	0.110744	-0.214575
AFUA_1G12380	-0.420434	-0.365366	-0.274646	-0.940258
AFUA_1G12390	0.0544044	-0.0727956	-0.205924	-0.551466
AFUA_1G12400	0.598196	0.78293	0.796958	-0.149573
AFUA_1G12410	-0.0303736	0.200133	0.876698	0.56741
AFUA_1G12420	-0.262708	-0.120753	0.0541952	0.324916
AFUA_1G12430	-0.0364479	-0.34735	0.175724	0.0340635
AFUA_1G12440	-0.0160487	-0.163061	0.0596181	-0.0346138
AFUA_1G12450	-0.131888	-0.177393	-0.324997	-0.129197
AFUA_1G12460	0.0464669	0.0872801	0.12712	0.135479
AFUA_1G12470	0.890037	-0.073808	-0.465547	-0.0426058
AFUA_1G12475	0.458605	-0.143259	0.256612	0.362351
AFUA_1G12480	0.233074	0.479636	0.733431	-0.288984
AFUA_1G12490	-0.37318	-0.485965	-0.312484	-0.0290225
AFUA_1G12500	0.898086	0.763654	0.933122	-0.747813
AFUA_1G12510	-1.08791	-1.9111	-1.99299	-2.25937
AFUA_1G12520	-0.504018	-0.332935	-0.49745	-0.273865
AFUA_1G12530	-0.069499	0.118756	0.106441	-0.14265
AFUA_1G12540	0.704761	1.66854	1.46653	0.567041
AFUA_1G12550	-0.117606	0.0646229	0.00292329	0.115552
AFUA_1G12560	-0.381969	-0.156796	0.460699	0.0333445
AFUA_1G12570	-0.131735	-0.383232	-0.158788	-0.36836
AFUA_1G12580	-0.0903862	-0.434044	-0.204374	-0.158052
AFUA_1G12590	-0.828034	-0.35488	-0.957821	-0.667696
AFUA_1G12600	0.23513	-0.1761	0.0134205	0.219394
AFUA_1G12610	-0.685254	-0.943201	-1.16327	-0.645665
AFUA_1G12620	0.400179	1.08512	0.761727	1.17645
AFUA_1G12630	-0.217667	-0.00284029	0.0497641	-0.0972777
AFUA_1G12640	-0.0802196	-0.0174234	0.0419472	-0.0686078
AFUA_1G12650	-0.490015	-0.440793	-0.79827	-0.582837
AFUA_1G12660	0.495281	0.112661	0.410972	0.777378
AFUA_1G12680	-0.268496	-0.50925	-0.581215	-0.257522
AFUA_1G12690	0.326147	-0.123401	0.361474	1.71487
AFUA_1G12700	3.10494	2.88664	0.640919	-0.040288
AFUA_1G12710	-0.258982	0.0696993	-0.120598	-0.0891376
AFUA_1G12720	-0.675195	-0.59999	-0.543235	-0.416029
AFUA_1G12730	-0.72195	-0.0510129	-0.57671	-1.47916
AFUA_1G12740	-0.149962	-0.626615	-0.284267	-0.267889
AFUA_1G12750	-0.143858	-0.0156727	-0.265198	-0.130734
AFUA_1G12760	-0.35054	-0.771401	-0.475272	-0.486992
AFUA_1G12770	0.167877	0.00426831	0.187048	0.852867
AFUA_1G12780	-0.334784	-0.0759565	-0.388736	-0.329308
AFUA_1G12790	-0.135516	-0.685248	-0.795458	-0.600873
AFUA_1G12800	-0.834273	-0.536669	-0.661217	-1.07603
AFUA_1G12810	-0.149278	-0.357111	-0.0806648	-0.00650406
AFUA_1G12820	2.23711	2.50764	1.40987	0.407493
AFUA_1G12830	-0.0127126	-0.208602	-0.393504	-0.330631
AFUA_1G12840	0.182026	-0.296861	-0.211214	-0.0949578
AFUA_1G12850	-0.0372521	-0.717593	-1.61283	-1.62139
AFUA_1G12860	-0.635685	-0.914895	-1.54196	-1.93576
AFUA_1G12870	-0.0989783	-0.496639	-0.206151	-0.52464
AFUA_1G12880	0.89983	0.736192	0.108004	-0.901793
AFUA_1G12890	-0.525743	-0.469587	-0.905581	-0.874172
AFUA_1G12900	0.00786879	-0.548011	-0.608345	-0.017016
AFUA_1G12910	-0.336762	0.191403	0.0134646	-0.642634
AFUA_1G12920	0.340471	0.315079	0.381495	-0.0938828
AFUA_1G12930	-0.389071	-0.718645	-0.212845	0.0623669
AFUA_1G12940	-0.310212	-1.11615	-1.10144	-0.106319
AFUA_1G12950	-0.823024	-0.450056	-0.0645776	-0.72524
AFUA_1G12960	-0.43147	-0.34331	-0.368442	-0.595916
AFUA_1G12970	-0.452122	-0.4652	-0.907084	-0.824442
AFUA_1G12980	-0.0265505	-0.40576	-0.240017	0.193266
AFUA_1G12990	-0.331355	-0.975944	-1.39789	-1.00867
AFUA_1G13000	0.325603	0.17249	0.407203	0.408862
AFUA_1G13010	-0.505481	-0.144933	-0.833236	0.0432683
AFUA_1G13020	-0.359038	-0.677822	-0.578987	-0.748087
AFUA_1G13030	0.305088	-0.107743	0.221523	0.33798
AFUA_1G13040	-0.0908744	-0.78566	0.587137	0.357307
AFUA_1G13050	0.232581	-0.0195419	-0.179956	0.205433
AFUA_1G13060	0.379261	1.31029	0.231639	0.0989962
AFUA_1G13070	-0.718807	-0.191564	-0.606099	-0.911678
AFUA_1G13080	-0.126446	-0.0995554	-0.505556	-0.536124
AFUA_1G13090	-0.406224	-0.61746	-0.523582	0.19791
AFUA_1G13100	0.0901979	0.493845	0.0240244	0.167809
AFUA_1G13110	-0.0929267	-0.336817	-0.918675	-1.21803
AFUA_1G13120	0.152453	-0.370364	-0.318005	-0.0633147
AFUA_1G13130	-0.674147	-0.330457	-0.432779	-0.469717
AFUA_1G13140	-0.327094	-0.481506	-0.432466	-0.257576
AFUA_1G13150	-0.550436	-0.510268	-0.668784	-0.524926
AFUA_1G13160	-0.4196	-0.110483	-0.369061	-0.564065
AFUA_1G13170	-0.629976	-0.490281	-0.715756	-0.391326
AFUA_1G13180	-0.570064	-0.335256	-0.11259	-0.840993
AFUA_1G13190	-0.448423	-0.629022	-1.06348	-0.624669
AFUA_1G13200	1.20244	1.10214	1.27613	0.511762
AFUA_1G13210	1.09815	-0.281346	0.572789	0.600652
AFUA_1G13220	2.20443	1.92809	1.54902	2.00433
AFUA_1G13230	0.41173	0.18896	0.281876	1.11937
AFUA_1G13240	0.857995	1.49546	1.5973	0.671554
AFUA_1G13250	-0.215485	0.587346	-0.046611	0.320178
AFUA_1G13260	0.0749852	-0.0250913	-0.0113151	-0.244473
AFUA_1G13270	-0.18159	0.316638	0.373255	-0.370831
AFUA_1G13280	-0.429965	-0.568241	-0.598579	-0.5979
AFUA_1G13290	1.34378	0.572833	0.0112706	-0.0271091
AFUA_1G13300	0.0104613	0.269213	-0.0171438	0.0352693
AFUA_1G13310	-0.0811805	0.0603223	-0.139116	-0.252895
AFUA_1G13320	-0.4664	-0.441211	-0.41728	-0.452409
AFUA_1G13330	-0.166058	-1.01573	-0.72888	-0.240509
AFUA_1G13340	-0.634647	-0.986936	-0.640424	0.27713
AFUA_1G13350	0.999249	0.263185	1.64276	1.96026
AFUA_1G13360	-0.0548325	0.0473704	0.155987	0.109039
AFUA_1G13370	-0.0996937	-0.37791	-0.171669	0.291001
AFUA_1G13380	-0.402642	0.141401	-0.0832355	0.0868795
AFUA_1G13390	-0.681702	-0.576416	-0.634186	-1.04158
AFUA_1G13400	0.460739	0.385207	0.578024	1.25594
AFUA_1G13410	0.0447474	0.0477817	0.102023	-0.0170114
AFUA_1G13420	-0.342273	-0.504772	-0.352252	-0.0931036
AFUA_1G13430	0.0303558	-0.0594166	0.112857	-0.176284
AFUA_1G13440	0.0593948	0.303425	0.522586	0.0980321
AFUA_1G13450	-0.248777	-0.312453	-0.388168	0.150059
AFUA_1G13460	-0.686714	0.152364	-0.350007	-0.703489
AFUA_1G13470	-0.133852	0.0591883	0.315112	-0.0648456
AFUA_1G13480	-0.420552	-0.374187	-0.633318	-0.296893
AFUA_1G13490	-0.576905	0.149907	-0.0752187	-0.570285
AFUA_1G13500	-1.26387	-0.550923	-0.700164	-0.787124
AFUA_1G13510	-0.104361	0.112438	0.15349	0.0539138
AFUA_1G13520	-0.285512	0.264748	-0.0765519	-0.479158
AFUA_1G13530	-0.00943632	0.0421366	-0.299164	0.157238
AFUA_1G13540	-0.134366	-0.443271	-0.251582	-0.51307
AFUA_1G13550	0.255755	0.00217626	0.0530003	0.343205
AFUA_1G13560	0.400068	0.159628	0.300891	0.283171
AFUA_1G13570	0.0296121	0.363513	0.133052	-0.457654
AFUA_1G13580	-0.394793	-0.326388	-0.365513	-0.494519
AFUA_1G13590	-0.74424	-0.492285	-0.283475	-0.589221
AFUA_1G13600	-0.212842	-0.499703	0.0134706	0.363303
AFUA_1G13610	-0.694882	-0.479372	-0.355734	-0.631807
AFUA_1G13620	-0.0643224	0.0419314	-0.255108	-0.0379428
AFUA_1G13630	0.437586	-0.277662	-0.160356	0.185515
AFUA_1G13640	-0.231943	-0.311592	-0.318173	-0.230276
AFUA_1G13650	-0.0638402	0.00526078	-0.421661	-0.489921
AFUA_1G13660	0.407015	1.38616	1.1523	1.1775
AFUA_1G13670	0.786725	0.872289	1.15987	1.35188
AFUA_1G13680	0.0258688	-0.229266	-0.333935	-0.229673
AFUA_1G13690	0.125377	0.665538	0.177378	-0.39063
AFUA_1G13700	1.93617	1.37595	1.02468	1.39366
AFUA_1G13710	-0.318757	-0.631782	-0.474072	-0.308266
AFUA_1G13720	-0.198859	0.460044	0.115643	0.191606
AFUA_1G13730	0.0962154	-0.392344	-0.320025	-0.194951
AFUA_1G13740	0.445012	-0.411034	0.754928	0.539304
AFUA_1G13750	1.12241	1.89818	1.02328	1.03651
AFUA_1G13760	1.25955	0.822917	0.523839	0.732274
AFUA_1G13770	0.00778572	-0.171548	0.0401367	0.0496244
AFUA_1G13780	-0.210747	-0.612227	-1.11323	-1.01777
AFUA_1G13790	-0.178913	-0.54642	-0.369872	-0.469967
AFUA_1G13800	-0.27077	0.514013	-0.089389	-0.0710429
AFUA_1G13810	1.24067	1.59164	2.17012	0.964766
AFUA_1G13820	0.442423	0.498408	1.09739	1.2867
AFUA_1G13830	-0.217999	-0.363859	-0.121717	-0.174972
AFUA_1G13840	-0.856227	-0.502871	-1.20354	-1.30427
AFUA_1G13850	1.44557	2.99116	2.31302	-0.438311
AFUA_1G13870	-0.437026	-0.822293	-0.331994	-0.0410249
AFUA_1G13880	-0.10512	-0.211421	-0.0150652	0.228136
AFUA_1G13890	-0.0611331	-0.170819	-0.284925	-0.533563
AFUA_1G13900	0.109833	0.0450747	0.102343	0.253757
AFUA_1G13910	-0.623549	-0.685235	-1.0818	-0.887749
AFUA_1G13920	0.669717	0.333791	0.0772001	-0.622025
AFUA_1G13930	0.916081	0.804877	1.39439	1.81844
AFUA_1G13940	-0.165968	-0.274437	-0.324232	-0.362943
AFUA_1G13950	-0.436344	-0.0248559	-0.0181845	-1.31954
AFUA_1G13970	0.717794	0.747652	1.2741	1.14233
AFUA_1G13980	-0.582913	-0.30821	-0.587652	-0.538217
AFUA_1G13990	-0.520291	-0.21999	0.255642	-0.121771
AFUA_1G14000	1.46881	0.704496	1.44439	2.51285
AFUA_1G14010	-0.103521	-0.326831	-0.271301	-0.0959471
AFUA_1G14020	-0.474249	-0.504306	-0.791055	-0.343142
AFUA_1G14030	-0.238254	-0.00223846	-0.206813	-0.0845401
AFUA_1G14040	0.315948	-0.0179799	0.13061	0.442424
AFUA_1G14050	0.168162	0.0826054	0.533735	0.223602
AFUA_1G14060	-0.37923	-0.272044	0.0033672	0.0662845
AFUA_1G14070	-0.590317	-0.166996	-0.599523	-0.484619
AFUA_1G14080	-0.417725	-0.764794	-0.703265	-0.704524
AFUA_1G14090	0.303251	0.549777	0.333968	0.732033
AFUA_1G14100	-0.788757	-0.858778	-0.992222	-0.663497
AFUA_1G14110	-0.488638	-0.544129	-0.306956	-0.126669
AFUA_1G14120	1.00562	1.07842	0.951222	0.880367
AFUA_1G14130	-1.02819	-0.633728	-1.8532	-2.12562
AFUA_1G14140	-0.3893	-0.332528	-0.183455	-0.316702
AFUA_1G14150	0.00747174	-0.119219	0.0200446	0.245041
AFUA_1G14160	0.271091	-0.123379	0.438407	0.636393
AFUA_1G14170	0.522093	0.237048	-0.432747	0.0330505
AFUA_1G14180	-0.652594	-0.458692	-0.612981	-1.06636
AFUA_1G14190	-1.22895	-2.08883	-1.46479	-1.59416
AFUA_1G14200	-0.506553	-0.38624	-0.595391	-0.589289
AFUA_1G14210	0.224551	0.462108	0.263774	0.0267224
AFUA_1G14220	-0.437095	-0.313267	-0.666949	0.136953
AFUA_1G14230	0.878997	2.19262	1.78275	2.26485
AFUA_1G14240	-0.165146	-1.16062	-0.708811	-0.998125
AFUA_1G14250	0.184722	0.224613	0.323686	-0.0204411
AFUA_1G14260	-0.433125	-0.50884	-0.309062	0.210855
AFUA_1G14270	-0.00553951	0.0673813	0.149464	0.126102
AFUA_1G14280	0.587738	0.286948	0.375531	-0.0248304
AFUA_1G14290	-0.348717	-0.461006	-0.0887869	-0.153491
AFUA_1G14300	1.35932	1.43697	1.60163	2.22184
AFUA_1G14310	-0.458245	-0.696186	-0.815749	-1.13054
AFUA_1G14320	-1.16524	-0.8452	-1.06172	-1.50663
AFUA_1G14330	-0.259414	-0.332154	0.042187	-0.0942832
AFUA_1G14340	0.843655	2.26393	3.09931	4.16378
AFUA_1G14350	-0.359659	-0.11191	-0.447205	-1.04186
AFUA_1G14360	-0.16592	0.474614	0.0401037	0.207629
AFUA_1G14370	-0.0386847	-0.0701179	0.545011	-1.11962
AFUA_1G14380	-0.200084	-0.174845	-0.428874	-0.513435
AFUA_1G14390	-0.0737887	-0.202372	-0.144307	-0.109462
AFUA_1G14400	-0.269364	-0.452559	-0.463762	-0.476476
AFUA_1G14410	-1.07018	-0.266777	-0.83693	-1.35295
AFUA_1G14420	-0.264676	-0.12779	-0.0872593	0.272388
AFUA_1G14430	-0.554634	-0.895082	-1.30624	-0.610746
AFUA_1G14440	-0.836745	0.0715591	-0.838298	-0.900145
AFUA_1G14450	0.11926	0.244199	0.0691601	-0.343608
AFUA_1G14460	-0.33503	-0.32304	-0.0176589	0.088667
AFUA_1G14480	0.236781	-0.207078	-0.144593	0.623921
AFUA_1G14490	-0.292727	-0.016295	0.331055	-0.0115983
AFUA_1G14500	0.799922	1.1881	1.58639	1.71891
AFUA_1G14510	-0.895259	-0.63369	-0.836724	-0.887626
AFUA_1G14520	-0.0154457	-0.0203954	-0.0787921	-0.089325
AFUA_1G14530	-0.343894	-0.291177	-0.402043	-0.609394
AFUA_1G14540	0.202616	0.16582	-0.627438	-1.78427
AFUA_1G14550	0.171319	0.129434	0.17052	0.17896
AFUA_1G14560	-0.357622	-0.175253	-0.089711	-0.00805999
AFUA_1G14570	-0.649846	0.546914	-0.448992	0.525536
AFUA_1G14580	-0.24528	-0.186362	-0.474293	-0.605595
AFUA_1G14590	-0.609088	-0.242189	-0.396509	-0.333439
AFUA_1G14600	-0.0260481	0.00765525	-0.179227	-0.315341
AFUA_1G14610	-0.316991	0.258222	1.02572	0.697659
AFUA_1G14620	0.395138	1.46737	1.20602	0.761357
AFUA_1G14630	0.354212	0.338372	0.409712	1.10905
AFUA_1G14640	-0.235586	0.0420299	0.0607215	-0.042118
AFUA_1G14650	-0.579557	-0.13891	-0.571925	-0.672632
AFUA_1G14660	0.566286	0.885769	0.811406	0.866318
AFUA_1G14670	-0.992064	-0.588413	-0.964658	-0.791869
AFUA_1G14680	-0.00977539	0.0158978	-0.0706659	0.126757
AFUA_1G14690	-0.296714	-0.329933	-0.753713	-0.369224
AFUA_1G14700	0.795576	0.789725	0.616691	1.02417
AFUA_1G14710	0.870771	0.87286	0.431643	0.132451
AFUA_1G14720	0.0461701	0.148348	-0.294699	-0.083328
AFUA_1G14730	-0.113874	-0.485982	-0.350823	1.04168
AFUA_1G14740	0.423374	0.0611569	0.736217	0.897836
AFUA_1G14750	-0.0971782	-0.242701	-0.298892	-0.53012
AFUA_1G14770	-0.762497	-0.70845	-1.09122	-0.905933
AFUA_1G14780	0.226017	-0.54633	-0.425602	0.273952
AFUA_1G14790	0.30267	0.383803	0.312395	-0.20832
AFUA_1G14800	-0.658849	-1.15203	-1.23788	-1.58835
AFUA_1G14810	0.184702	0.34017	0.796665	0.843643
AFUA_1G14820	0.747486	0.824097	0.485655	-0.0375511
AFUA_1G14830	0.0502566	0.0879288	0.341637	0.375693
AFUA_1G14840	0.435137	-0.19003	-0.214974	-0.236533
AFUA_1G14850	-0.249815	-0.989618	-0.859397	-0.957755
AFUA_1G14860	-0.579884	0.222737	0.131498	-0.283978
AFUA_1G14870	-0.421267	-0.515184	-0.481837	-0.875757
AFUA_1G14880	-0.149676	-0.579796	-0.0126695	-0.402403
AFUA_1G14890	-0.209308	-0.19839	-0.274462	0.363264
AFUA_1G14900	-0.0108883	0.269237	0.121174	-0.0207217
AFUA_1G14910	-0.26391	0.135233	0.153955	0.55188
AFUA_1G14920	0.0891483	0.0243026	0.061795	0.416835
AFUA_1G14930	0.232166	1.03243	1.19384	1.10528
AFUA_1G14940	-0.172541	-0.282119	-0.279797	0.0624024
AFUA_1G14950	0.00868521	0.182426	0.327927	-0.257715
AFUA_1G14960	-0.160763	-0.349015	-0.37975	-0.729863
AFUA_1G14970	-0.300297	-0.545539	0.0241256	-0.0763867
AFUA_1G14980	0.0922018	-0.220685	-0.519218	-0.319699
AFUA_1G14990	0.0698993	0.174464	0.0298338	0.1484
AFUA_1G15000	0.5244	0.650469	0.0168286	-0.0198893
AFUA_1G15010	-0.065084	-0.213538	0.0658378	0.239641
AFUA_1G15020	-1.36255	-0.514682	-0.628919	-0.815392
AFUA_1G15030	0.0713749	-0.212208	0.0308455	0.0833633
AFUA_1G15040	-0.651693	-0.529002	-0.689548	-0.418114
AFUA_1G15050	-0.49112	-0.620406	-0.810197	-0.721039
AFUA_1G15060	-0.351666	-0.722295	-0.643382	-0.711753
AFUA_1G15070	0.0175155	-0.0280543	-0.205653	-0.303485
AFUA_1G15080	-0.433175	0.0026769	0.0943618	-0.419274
AFUA_1G15090	-0.442247	-0.569021	-0.394081	-0.386184
AFUA_1G15100	-0.422813	-0.685915	-0.463259	-0.59366
AFUA_1G15110	-0.21482	-0.369326	-0.456773	-0.116526
AFUA_1G15120	-0.126468	-1.06156	-0.0289514	-0.882312
AFUA_1G15130	-0.270684	-0.61346	-0.489879	-0.0628373
AFUA_1G15140	-0.576979	-0.265258	-0.584816	-0.75813
AFUA_1G15150	0.0148032	-0.0987098	0.222392	0.208153
AFUA_1G15160	-0.792938	-0.0709647	0.305637	0.757059
AFUA_1G15170	-0.388499	-0.746099	-0.606666	-0.783139
AFUA_1G15180	-0.628752	-1.82782	-1.8576	-1.6251
AFUA_1G15190	2.43612	2.66028	1.16275	0.210596
AFUA_1G15200	-0.0222028	-0.281258	-0.0874062	0.338496
AFUA_1G15210	0.417688	-0.170304	1.40429	1.38281
AFUA_1G15220	0.0885822	-0.0376985	0.376828	0.292665
AFUA_1G15230	0.156757	0.35353	0.0297038	-0.404958
AFUA_1G15240	-0.150052	-0.438008	-0.237244	-0.244367
AFUA_1G15250	-0.205489	-0.329415	-0.463835	-0.646244
AFUA_1G15260	0.721719	0.640427	1.11569	1.36398
AFUA_1G15270	0.709608	0.160868	0.718728	1.3661
AFUA_1G15280	-0.366146	0.2017	0.340292	0.307388
AFUA_1G15290	0.0349314	0.0458801	-0.242218	-1.63555
AFUA_1G15300	0.477092	-0.886043	0.151952	-0.407982
AFUA_1G15310	-0.53071	0.0137703	-0.436689	-0.998799
AFUA_1G15330	-0.0917825	-0.246876	-0.458448	-0.398229
AFUA_1G15340	-0.363307	-0.274075	-0.672887	-0.597455
AFUA_1G15350	0.284769	-0.301549	-0.238412	-0.321365
AFUA_1G15360	-0.279886	-0.850301	-0.593354	-0.678744
AFUA_1G15370	0.0336677	-0.0609197	0.20066	0.14531
AFUA_1G15380	-0.280997	0.822287	-0.524395	-0.340202
AFUA_1G15390	-0.337139	-0.0793259	0.369357	0.466938
AFUA_1G15400	-0.119725	-0.442431	-0.0143995	-0.0589975
AFUA_1G15410	0.268488	-0.155695	0.0600114	0.534793
AFUA_1G15420	-0.114431	-0.0293691	-0.0495986	-0.0679838
AFUA_1G15430	0.656128	0.0489211	0.624565	0.743334
AFUA_1G15440	1.93495	2.20904	2.84518	3.75849
AFUA_1G15450	0.0234938	0.349197	0.67452	0.709086
AFUA_1G15460	0.709859	0.200824	-0.170927	-0.544847
AFUA_1G15470	0.539244	0.199762	0.219479	0.0427032
AFUA_1G15490	-0.852173	-1.1846	-0.999813	-1.11794
AFUA_1G15500	-0.63597	-0.893321	-0.650207	-0.832334
AFUA_1G15510	0.0907045	0.344885	0.523354	0.18881
AFUA_1G15520	0.0420974	-0.105191	0.157634	0.307899
AFUA_1G15530	0.518763	0.132784	-0.0757229	-0.0730724
AFUA_1G15540	0.792818	0.548213	0.338216	0.234784
AFUA_1G15550	1.05655	0.933249	0.426665	0.778445
AFUA_1G15560	-0.619397	-0.0137597	-0.553132	-0.871006
AFUA_1G15570	-0.538037	-0.492107	-0.704091	-1.20286
AFUA_1G15580	-0.158615	-0.306861	-0.296168	-0.524557
AFUA_1G15590	-0.251464	-0.0450824	-0.0105694	-0.0672225
AFUA_1G15610	-0.158419	-0.115178	-0.311986	-0.403248
AFUA_1G15620	0.0345354	-0.0899086	0.312669	-0.403233
AFUA_1G15630	-0.41834	0.0732343	-0.792208	-0.867333
AFUA_1G15640	-0.0344006	0.234924	0.270863	0.483816
AFUA_1G15650	0.0337133	-0.392739	-0.364474	-0.441481
AFUA_1G15660	-0.30902	-0.84952	-0.737329	-0.976788
AFUA_1G15670	0.06221	-0.370366	-0.459038	-0.533952
AFUA_1G15680	-0.552222	-0.289351	-0.488152	-0.438834
AFUA_1G15690	-0.63439	-0.664436	-0.838672	-1.23267
AFUA_1G15700	0.0756479	-0.381166	-0.115939	-0.310495
AFUA_1G15710	-1.16722	-0.997235	-1.20387	-1.06768
AFUA_1G15720	-0.790836	0.0585582	-0.158316	-0.61099
AFUA_1G15730	-0.826594	-0.507002	-1.12078	-1.10112
AFUA_1G15740	-0.282221	-0.326339	-0.343113	-0.354726
AFUA_1G15750	-0.576907	-0.585212	-0.474096	-0.445009
AFUA_1G15760	-0.478129	-0.839148	-0.551615	-0.608473
AFUA_1G15770	-0.16691	-0.211413	-0.24048	-0.140151
AFUA_1G15780	-0.798026	-0.726991	-1.16848	-0.737031
AFUA_1G15790	-0.467981	-0.372258	-0.467993	-0.291655
AFUA_1G15800	-0.131527	-0.29993	-0.39067	0.146081
AFUA_1G15810	-0.397619	-0.347111	-0.458691	-0.401388
AFUA_1G15820	0.440369	0.580794	1.17558	1.26999
AFUA_1G15830	-0.111748	-0.542296	-0.277001	-0.0663688
AFUA_1G15840	-0.0610756	-0.0498216	0.142311	-0.147557
AFUA_1G15850	-0.920261	-0.635577	-0.658406	-1.18644
AFUA_1G15860	-0.251874	-0.602341	-0.367881	-0.160543
AFUA_1G15870	-0.883095	0.0691228	-1.07066	-0.959682
AFUA_1G15880	-0.271294	-0.203716	-0.690896	0.0458445
AFUA_1G15890	0.499417	0.962443	0.877916	0.91289
AFUA_1G15900	-0.149577	0.707203	-0.0598218	-0.380319
AFUA_1G15910	1.55015	2.17114	1.7084	1.97049
AFUA_1G15920	-0.186219	-0.442437	-0.29124	-0.620773
AFUA_1G15930	-0.503387	-0.182657	-0.314988	0.0986652
AFUA_1G15940	0.297025	0.634592	0.642576	0.808705
AFUA_1G15950	-0.144285	0.0369932	0.163465	0.445713
AFUA_1G15960	-0.66695	-0.713467	-0.619464	-0.370072
AFUA_1G15970	-0.0681663	-0.00206259	0.430468	0.524969
AFUA_1G15980	0.0424417	0.238868	-0.0697459	-0.023966
AFUA_1G15990	-0.171683	-0.760434	-0.431653	-0.0853742
AFUA_1G16000	0.203455	-0.277046	-0.18866	0.0289794
AFUA_1G16010	-0.0260768	0.273463	0.584963	0.315509
AFUA_1G16020	0.153994	-0.106597	-0.177528	0.0803677
AFUA_1G16030	0.368576	0.676696	0.258734	-0.111361
AFUA_1G16040	-0.22566	-0.00991368	-0.108781	-0.68565
AFUA_1G16050	0.0417207	0.615658	0.898617	0.995997
AFUA_1G16060	0.23585	0.349418	0.128121	0.227401
AFUA_1G16070	0.0221337	-0.376073	0.247347	-0.0307435
AFUA_1G16080	-0.381385	-0.143987	-0.280473	-0.356546
AFUA_1G16090	-0.473953	-0.520986	-0.595811	-0.127819
AFUA_1G16100	-0.317674	-0.773562	-0.357789	-0.305602
AFUA_1G16110	0.0457139	0.382778	0.21525	0.549025
AFUA_1G16115	-0.015883	-0.125531	-0.418359	-0.398906
AFUA_1G16120	-0.69172	-0.696785	-0.0353588	0.170916
AFUA_1G16130	-0.0258207	-0.502277	-0.530515	-0.100239
AFUA_1G16140	-0.097416	-0.10374	-0.921842	0.0595378
AFUA_1G16150	-0.321075	-0.354325	-1.06244	0.293229
AFUA_1G16160	0.464336	0.525511	1.1224	1.26366
AFUA_1G16170	-0.745108	-0.366903	-0.449368	-0.395993
AFUA_1G16190	0.772236	0.994119	1.04248	1.27163
AFUA_1G16200	0.636071	0.367814	0.780223	1.47337
AFUA_1G16210	-0.127284	-0.341647	-0.184768	-0.269004
AFUA_1G16220	0.99383	0.306538	-0.00290771	-0.384879
AFUA_1G16230	-0.498997	-0.115349	-0.514531	-0.947328
AFUA_1G16250	-1.33228	-2.03031	-0.995494	-1.57825
AFUA_1G16260	-0.17419	-0.218336	-0.347026	-0.340699
AFUA_1G16270	0.436621	-0.646332	-0.808339	-1.85597
AFUA_1G16280	-0.307149	-0.168253	-0.183029	-0.713867
AFUA_1G16290	-0.244941	-0.673998	-0.709431	-0.537563
AFUA_1G16300	-0.0989964	0.431077	0.403295	0.587259
AFUA_1G16310	0.852681	0.59636	0.715148	1.34288
AFUA_1G16320	-0.366941	-0.480083	-0.380011	-0.444903
AFUA_1G16330	-0.0370374	-0.0156155	0.183743	-0.941313
AFUA_1G16340	-0.536949	-0.227921	-0.871867	-0.788103
AFUA_1G16350	-0.419877	-0.142611	0.0971617	0.247149
AFUA_1G16360	1.04199	0.682032	1.21775	1.29575
AFUA_1G16370	-0.079303	-0.0732339	-0.0749044	0.202019
AFUA_1G16380	-0.36388	-0.205707	-0.516856	-0.49766
AFUA_1G16390	0.946931	0.159951	0.350749	0.89059
AFUA_1G16400	0.614205	-0.191455	-0.118811	-0.111381
AFUA_1G16410	1.11276	-0.0416309	0.56598	0.659295
AFUA_1G16430	-0.19618	-0.0917951	-0.277399	-0.106571
AFUA_1G16440	-0.15035	0.0579475	0.0684798	-0.178496
AFUA_1G16450	1.0871	1.01256	1.43625	1.69989
AFUA_1G16460	-0.205192	-0.308459	0.104397	0.781152
AFUA_1G16470	-0.417436	0.159093	-0.251727	-0.190689
AFUA_1G16480	-0.0798424	-0.148905	-0.00937645	-0.237053
AFUA_1G16490	0.108118	-0.168447	-0.139616	-0.154849
AFUA_1G16500	-0.315414	-0.563114	-0.717684	-0.681495
AFUA_1G16510	-0.231257	-0.166255	-0.124355	-0.503311
AFUA_1G16520	-0.46512	0.0172633	-0.536672	0.0341752
AFUA_1G16540	-1.01011	-0.529814	-1.15053	-1.11706
AFUA_1G16550	-0.250729	-0.233595	-0.587779	-0.95762
AFUA_1G16570	-0.00810686	-0.408696	-0.361887	0.0635251
AFUA_1G16580	0.277356	0.353637	0.433392	0.401845
AFUA_1G16590	-0.557569	-0.300364	-0.50213	-0.635749
AFUA_1G16600	0.233617	0.176047	-0.0947913	-0.248498
AFUA_1G16610	0.243436	0.0739908	0.0169133	-0.0173616
AFUA_1G16620	0.276931	-0.2935	0.219908	-0.168481
AFUA_1G16630	0.0160789	0.150137	0.633943	0.707063
AFUA_1G16640	0.104271	0.00269192	0.102113	-0.188032
AFUA_1G16650	-0.621879	-0.558313	-0.67091	-0.82568
AFUA_1G16660	-0.546478	-0.122463	-0.70833	-0.880995
AFUA_1G16670	-0.33072	-0.2314	-0.585166	0.0337399
AFUA_1G16680	0.285657	0.439579	0.552592	0.316484
AFUA_1G16690	-0.475027	-0.319817	-0.323729	-1.91342
AFUA_1G16700	0.166452	0.598386	0.912071	0.165085
AFUA_1G16710	-0.397452	0.107593	0.118176	-0.286258
AFUA_1G16720	-0.251822	-0.297633	-0.363284	-0.751814
AFUA_1G16730	0.101944	-0.0102018	0.398988	0.629646
AFUA_1G16740	0.364355	0.406385	0.162364	0.546731
AFUA_1G16745	-0.406359	-0.581354	-0.28047	-0.0363137
AFUA_1G16750	-0.838842	-0.201723	-0.641823	-0.608771
AFUA_1G16760	0.664128	0.864196	0.815748	1.56149
AFUA_1G16770	1.45306	1.74464	1.33136	1.63418
AFUA_1G16780	-0.141871	-0.619945	-0.416089	-0.294877
AFUA_1G16790	-0.669909	-0.566061	-0.836781	-0.743631
AFUA_1G16800	0.00456571	-0.483565	-0.105356	0.0776549
AFUA_1G16810	-0.0548018	-0.0508463	0.0462194	0.212665
AFUA_1G16820	-0.333666	-0.256286	-0.651421	-0.698751
AFUA_1G16830	0.100499	0.0544403	-0.431325	0.190689
AFUA_1G16840	-0.274075	-0.195631	-0.734197	-0.288403
AFUA_1G16850	0.732468	0.632415	1.39184	1.38635
AFUA_1G16860	0.256994	0.487909	1.3882	2.8567
AFUA_1G16870	0.116109	-0.0819547	-0.640233	-0.774298
AFUA_1G16880	-0.183287		-0.19242	0.190331
AFUA_1G16890	-0.127304	-0.0832331	-0.109023	-0.228287
AFUA_1G16900	-0.0283729	0.273949	0.0627142	0.584844
AFUA_1G16910	0.445363	0.129475	0.159038	0.244583
AFUA_1G16920	1.64811	0.166217	1.0026	2.6221
AFUA_1G16930	-0.333188	-0.364312	-0.441086	-0.122329
AFUA_1G16940	0.138719	1.01195	0.529364	-0.545958
AFUA_1G16950	0.133898	0.0324045	0.00985778	-0.538816
AFUA_1G16960	-0.314936	-0.654013	-0.624515	-0.416626
AFUA_1G16970	-0.293374	-0.217236	-0.416223	-0.283007
AFUA_1G16980	-0.539283	-0.151201	-0.623881	-0.890658
AFUA_1G16990	-0.44976	-0.274047	-0.420904	-0.630104
AFUA_1G17000	-0.651977	-0.50286	-0.841181	-1.71587
AFUA_1G17010	0.0866755	-0.20236	0.170197	-0.0947189
AFUA_1G17020	0.0593557	0.0765965	0.0861421	0.398282
AFUA_1G17030	2.10224	1.65771	2.46707	3.46797
AFUA_1G17040	0.442154	0.900811	0.744837	1.19792
AFUA_1G17050	-0.0413069	-0.328418	-0.236175	-0.684005
AFUA_1G17060	0.373649	0.0231878	0.463228	-0.685358
AFUA_1G17070	0.683307	0.320576	0.247763	0.51902
AFUA_1G17080	0.0492896	-0.214959	-0.236303	-0.228908
AFUA_1G17090	0.210056	0.257712	-0.0216614	-0.656552
AFUA_1G17100	-0.437938	-0.755591	-0.697221	-0.724027
AFUA_1G17110	-0.0342635	0.167875	0.329372	0.273767
AFUA_1G17120	-0.0295057	-0.0848788	-0.265758	-0.443601
AFUA_1G17130	0.709939	0.643896	0.317227	0.327147
AFUA_1G17150	-0.055194	-0.218188	0.358552	-0.163377
AFUA_1G17160	0.0799736	0.290858	0.248695	0.00678439
AFUA_1G17170	-0.060957	-0.153319	0.00263528	-0.375174
AFUA_1G17180	-0.518009	-1.42965	-0.984403	-0.874596
AFUA_1G17190	-0.844698	-2.04938	-2.3662	-2.2403
AFUA_1G17200	-0.0414232	0.207838	0.122042	-0.078
AFUA_1G17210	-0.0767555	0.0920726	-0.231447	-0.41781
AFUA_1G17220	-0.412228	-0.252087	-0.120415	-0.461095
AFUA_1G17230	0.0899166	0.625934	-0.14583	0.459973
AFUA_1G17240	0.179272	0.0720287	0.244592	-0.165324
AFUA_1G17250	-1.08558	-2.61776	-2.59079	-2.11888
AFUA_1G17260	-0.853983	-1.59097	-1.81378	-2.08085
AFUA_1G17270	-0.564181	-1.16725	-0.772247	-0.848446
AFUA_1G17280	-0.254204	-1.09752	-0.507543	-0.343597
AFUA_1G17290	0.118376	-0.397603	-0.525438	-0.205399
AFUA_1G17300	0.6741	0.550266	-1.80386	1.84719
AFUA_1G17320	-0.104962	-0.11616	0.0808617	-0.0621731
AFUA_1G17340	0.188011	0.868602	0.686032	-0.259682
AFUA_1G17350	0.21929	0.34166	0.382706	0.555753
AFUA_1G17360	0.462725	1.46838	0.567079	1.04372
AFUA_1G17370	0.43459	0.173965	0.381568	0.895807
AFUA_1G17380	-0.194302	-0.227226	-0.251316	-0.140382
AFUA_1G17390	-0.382958	-0.503795	0.00346443	0.121704
AFUA_1G17400	0.0630513	-0.51971	-0.476558	-0.296869
AFUA_1G17410	0.423587	0.41007	0.590589	1.43267
AFUA_1G17420	1.44368	0.228757	0.288064	0.643071
AFUA_1G17430	0.922722	1.09988	2.40923	-0.33272
AFUA_1G17440	-0.0114957	0.204061	0.0896023	0.0165899
AFUA_1G17460	0.514494	0.638149	0.44007	0.270473
AFUA_1G17470	-0.322533	-0.415319	-1.44298	-1.64538
AFUA_1G17480	0.521465	-0.294558	0.095118	0.0912554
AFUA_1G17490	-0.0240095	-0.0557031	-0.693631	-0.592696
AFUA_1G17500	-0.0762732	-0.102222	0.278301	0.521834
AFUA_1G17510	0.165711	-0.212288	-0.143502	-0.272068
AFUA_1G17520	0.445632	0.318841	0.530371	0.184985
AFUA_1G17530	0.099182	-0.277332	-0.206605	-0.662373
AFUA_1G17540	1.07472	1.35878	0.429666	0.339279
AFUA_1G17550	1.49605	3.72034	3.07303	1.87741
AFUA_1G17560	-0.0366421	-0.242672	-0.150302	-0.27425
AFUA_1G17570	0.122682	-0.34077	0.546995	0.348777
AFUA_1G17580	-0.278352	-0.233188	-0.832152	-0.307119
AFUA_1G17590	-0.338549	-0.037284	-0.251032	-0.264205
AFUA_1G17600	0.0355361	-0.152749	0.136182	-0.404488
AFUA_1G17610	0.145946	0.293633	0.0237307	0.137911
AFUA_1G17620	0.119645	0.207728	0.348197	0.166234
AFUA_1G17630	0.247121	-0.454507	0.431367	0.715977
AFUA_1G17640	0.630679	0.582677	0.957148	1.59757
AFUA_1G17650	-0.10104	-0.283436	-0.111652	-0.377586
AFUA_1G17660	0.250854	-0.264252	0.04946	-0.152072
AFUA_1G17670	0.336851	0.0466645	0.362964	0.153496
AFUA_1G17680	0.412445	0.301491	0.208487	0.647719
AFUA_1G17690	0.027307	-0.0264818	-0.0368172	-0.330149
AFUA_1G17700	0.120534	0.116967	0.127258	-0.017951
AFUA_1G17710	-0.0948592	-0.462707	-0.313533	-0.108438
AFUA_1G17720	-0.452337	-0.756355	-0.653471	0.0614611
AFUA_1G17740	-0.259704	-0.165685	0.0523563	0.195115
AFUA_1G17750	-0.349153	-0.424039	-0.323195	0.00503007
AFUA_2G00100	-0.324351	-0.483601	-0.397404	-0.119851
AFUA_2G00110	0.316583	0.239601	0.107716	0.874035
AFUA_2G00120	-0.194143	0.131148	0.164387	-0.116532
AFUA_2G00130	-0.380103	-0.0590142	0.337469	0.411521
AFUA_2G00140	-0.0844966	0.472469	0.155266	0.39135
AFUA_2G00150	0.131401	0.623378	0.781716	-0.0170568
AFUA_2G00160	-0.579053	0.127953	-0.158358	0.759389
AFUA_2G00170	0.0256459	-0.0202432	-0.0871041	0.169702
AFUA_2G00180	1.32254	2.56563	2.5252	2.33383
AFUA_2G00190	-0.051467	0.080431	0.0956119	-0.164042
AFUA_2G00200	0.340048	0.494242	0.942845	0.0884433
AFUA_2G00210	0.815289	1.57679	0.288415	0.741082
AFUA_2G00220	-0.0356602	-0.458843	-0.594421	-0.528294
AFUA_2G00230	0.18513	-0.463146	-0.724692	-0.620198
AFUA_2G00240	0.24051	0.500501	0.111282	0.297942
AFUA_2G00250	0.494986	0.34895	1.04784	1.14936
AFUA_2G00260	-0.254866	-0.258264	0.142516	-0.00637631
AFUA_2G00270	0.116321	-0.0431147	-0.121296	0.243005
AFUA_2G00280	-0.471421	-0.453398	-0.808935	-0.42782
AFUA_2G00290	-0.00057332	-0.251644	-0.427207	-0.281027
AFUA_2G00300	0.140149	0.237477	0.055239	0.443029
AFUA_2G00310	-0.854751	-0.320993	-0.557783	-0.48218
AFUA_2G00320	0.838597	1.55928	1.76926	1.71305
AFUA_2G00330	0.279774	0.45434	1.45983	0.703412
AFUA_2G00340	0.785802	-0.0492596	0.112079	0.272111
AFUA_2G00350	0.358778	-0.0507432	0.0418699	0.163808
AFUA_2G00360	0.0177383	0.125034	0.214854	0.130516
AFUA_2G00370	0.0220927	0.141365	0.210924	0.700598
AFUA_2G00380	0.0811921	-0.279165	0.287257	0.185867
AFUA_2G00390	-0.815894	-0.282055	-0.651062	-0.874525
AFUA_2G00400	0.241577	0.0436369	0.171427	-0.766651
AFUA_2G00410	0.19211	0.143059	-0.0515741	0.578604
AFUA_2G00430	0.0577382	-0.489909	0.0290862	0.505707
AFUA_2G00440	1.7379	1.53837	1.78627	1.94054
AFUA_2G00450	0.205047	0.0375783	0.176741	0.0213303
AFUA_2G00460	0.234303	0.072023	0.296123	0.331544
AFUA_2G00470	-0.0240454	1.34995	0.047151	0.18656
AFUA_2G00480	-0.192979	0.280405	0.490182	0.538814
AFUA_2G00490	0.0784414	-0.113997	-0.163266	0.0415
AFUA_2G00500	0.392804	-0.469833	0.0854138	0.285353
AFUA_2G00510	-0.21283	-0.0513165	-0.150388	-0.238496
AFUA_2G00520	-0.118139	-0.301588	0.0248044	-0.0673948
AFUA_2G00530	-0.18453	-0.0996175	-0.417853	0.0439592
AFUA_2G00540	-0.0925725	-0.041333	0.209778	0.45668
AFUA_2G00550	0.533483	0.349046	0.306316	1.11151
AFUA_2G00560	-0.27464	0.643525	-0.213103	-0.303322
AFUA_2G00570	1.26943	2.15466	1.96542	2.20489
AFUA_2G00580	0.282527	0.973034	0.512893	0.285385
AFUA_2G00590	0.273442	0.390436	0.192539	0.381469
AFUA_2G00600	0.0290724	-0.198624	-0.418045	-0.160382
AFUA_2G00610	1.16986	0.92016	0.00191283	0.342058
AFUA_2G00620	0.0516982	0.124356	0.0552054	0.318927
AFUA_2G00630	0.0717077	0.0659228	-0.141257	-0.148398
AFUA_2G00640	0.423143	0.873827	1.06657	0.617028
AFUA_2G00650	1.42919	0.329941	0.60009	0.648754
AFUA_2G00660	0.152003	-0.0958416	-0.286768	0.359369
AFUA_2G00670	0.229699	-0.291856	-1.24683	-1.24561
AFUA_2G00680	0.0117605	-0.432618	-0.334193	-0.24914
AFUA_2G00690	-0.647763	-0.308882	-0.383739	-0.404143
AFUA_2G00700	0.106862	0.148569	-0.569208	-0.0619745
AFUA_2G00710	0.43208	0.63964	0.275571	0.516852
AFUA_2G00730	-0.442292	-0.558083	-0.332817	-0.294396
AFUA_2G00740	-0.0245511	-0.205978	-0.370469	-0.398042
AFUA_2G00750	0.77159	0.0377632	0.0806473	-0.0572711
AFUA_2G00760	-0.352781	-0.201981	-0.0366722	0.0112429
AFUA_2G00770	-0.174905	0.531769	0.117018	-0.191894
AFUA_2G00780	0.194942	0.511449	0.0626911	0.171622
AFUA_2G00790	0.155896	-0.0925161	-0.174448	0.414969
AFUA_2G00800	-0.168977	-0.148065	0.0538102	0.451963
AFUA_2G00810	-0.0558389	-0.696687	-0.649039	-0.440125
AFUA_2G00820	0.310561	0.399341	0.303648	-0.0211126
AFUA_2G00830	0.51753	0.63222	0.241486	0.554534
AFUA_2G00840	-0.0557906	-0.171841	0.168517	-0.288815
AFUA_2G00850	-0.194495	0.41264	0.553799	0.744694
AFUA_2G00860	-0.0735348	1.10548	0.868961	0.578038
AFUA_2G00870	0.477854	0.980856	2.06973	1.70215
AFUA_2G00880	0.0166306	-0.0457683	0.31794	0.574336
AFUA_2G00890	1.2411	1.35678	2.18497	2.11643
AFUA_2G00900	0.020482	0.088195	-0.104769	0.0132237
AFUA_2G00930	0.748065	0.73495	0.533555	0.770369
AFUA_2G00940	-0.141506	-0.115176	0.00284282	0.200444
AFUA_2G00960	0.538096	1.10979	0.187353	0.253851
AFUA_2G00970	-0.20315	-0.261573	-0.3557	-0.263113
AFUA_2G00980	-0.0979641	-0.0899019	0.491536	1.12318
AFUA_2G00990	-0.649839	-0.172103	-0.358126	-0.35897
AFUA_2G01000	-0.264389	-0.197259	-0.00843311	0.085027
AFUA_2G01010	-0.476206	-0.0854056	-0.0361492	-0.897374
AFUA_2G01020	0.280879	0.512078	0.162866	-0.528015
AFUA_2G01030	-0.174994	-0.243584	-0.103007	-0.461111
AFUA_2G01040	-0.219025	-0.152268	-0.468492	0.00842233
AFUA_2G01050	-0.296297	-0.382199	-0.568366	-0.226879
AFUA_2G01060	1.83962	1.25488	2.30896	0.409704
AFUA_2G01070	-0.621415	-0.11121	-0.171038	-0.288054
AFUA_2G01080	0.0552022	-0.160962	0.568969	1.60755
AFUA_2G01090	-0.00875316	-0.134826	-0.200383	-0.462551
AFUA_2G01100	0.0116418	0.0691339	0.0578389	0.0247147
AFUA_2G01110	0.202658	0.00882388	0.214531	-0.564725
AFUA_2G01120	-0.131542	-0.225351	0.365688	0.18094
AFUA_2G01130	-0.349806	-0.331385	-0.176133	-0.258739
AFUA_2G01140	-0.0448984	-0.0616643	0.236646	0.624742
AFUA_2G01150	1.39731	1.39467	2.41719	3.38594
AFUA_2G01160	0.225004	0.639229	1.07163	1.78995
AFUA_2G01170	0.425612	-0.189429	0.0541223	0.920209
AFUA_2G01180	0.118704	0.3977	0.797006	0.77589
AFUA_2G01190	0.124081	0.38934	0.441515	0.351262
AFUA_2G01200	0.614387	0.294834	1.27736	1.46332
AFUA_2G01210	-0.164852	-0.32649	-0.472652	-0.120372
AFUA_2G01220	-0.65126	-0.434754	-0.294495	-0.496397
AFUA_2G01230	0.0365514	-0.533603	-0.202006	-0.201379
AFUA_2G01240	0.0983807	-0.150736	0.114537	-0.177787
AFUA_2G01250	1.51983	1.15801	1.26302	1.48639
AFUA_2G01260-SRBA	0.498569	0.905917	1.14934	1.97652
AFUA_2G01270	0.424898	0.763405	0.604911	0.360201
AFUA_2G01280	0.195491	-0.640075	-0.872707	-0.647385
AFUA_2G01290	0.198435	-0.113542	0.164305	0.00401313
AFUA_2G01300	-0.14805	-0.180809	0.0257551	0.205289
AFUA_2G01310	0.22458	0.129357	-0.0923714	-0.321671
AFUA_2G01320	0.0433738	-0.0712391	0.201983	0.981514
AFUA_2G01330	-0.192673	-0.22764	-0.373682	-0.165597
AFUA_2G01340	0.120834	0.0259858	-0.104679	-0.412045
AFUA_2G01350	-0.620735	-0.290952	-0.505547	-0.402812
AFUA_2G01360	-0.549949	-0.34481	-0.535983	-0.527206
AFUA_2G01370	0.0069959	-0.00645663	-0.0419855	-0.232775
AFUA_2G01380	-0.0494993	-0.16223	-0.463393	0.0925562
AFUA_2G01390	0.0184308	-0.0147687	-0.0440946	0.577044
AFUA_2G01400	-0.278876	-0.129515	-0.345411	-0.251206
AFUA_2G01410	1.39215	1.58928	1.94844	2.01991
AFUA_2G01430	0.327631	0.986218	1.17505	1.25457
AFUA_2G01440	-0.417035	-0.467453	-0.450389	-0.565908
AFUA_2G01450	-0.124619	-0.163188	0.0366098	0.0928529
AFUA_2G01460	-0.479142	-0.362787	-0.506323	-0.769066
AFUA_2G01470	-0.230398	-0.212181	-0.500042	-0.94287
AFUA_2G01480	-0.0815654	0.0951573	-0.147176	-0.867403
AFUA_2G01490	-0.134693	-0.0414199	-0.037104	0.227338
AFUA_2G01500	0.932991	0.255688	0.219938	-0.00912694
AFUA_2G01510	0.117206	-0.0374224	0.0318583	0.340287
AFUA_2G01520	-0.333593	-0.022997	-0.728798	-0.114486
AFUA_2G01530	-0.372515	-0.76389	-0.853992	-1.07081
AFUA_2G01540	-0.3254	-1.03929	-0.557269	-0.640672
AFUA_2G01550	-0.0434233	-0.0589532	-0.0870458	0.154748
AFUA_2G01570	-0.545614	-0.367724	-0.750852	-0.450757
AFUA_2G01580	0.00458917	0.343719	0.0479433	0.494339
AFUA_2G01590	0.67259	1.96941	0.847364	0.920543
AFUA_2G01600	0.206545	-0.339003	-0.458611	1.13886
AFUA_2G01610	-0.399841	-0.463272	-0.53137	-0.208006
AFUA_2G01620	-0.217681	-0.689077	-1.61888	-1.31108
AFUA_2G01630	-0.127408	0.0909492	-0.10886	-0.514474
AFUA_2G01640	-0.367923	-0.329328	-0.556102	-0.114783
AFUA_2G01650	0.950374	0.515862	0.956226	1.25702
AFUA_2G01660	-0.345441	-0.589698	-0.644657	-0.523526
AFUA_2G01670	0.0757156	-0.0425522	0.466531	0.0427665
AFUA_2G01680	0.558323	-0.420026	-0.265273	-0.345223
AFUA_2G01690	-0.185409	0.109201	-0.17143	-0.595493
AFUA_2G01700	0.539362	-0.143338	0.0965485	-0.409502
AFUA_2G01720	-0.106095	0.501722	1.12562	2.40141
AFUA_2G01730	0.0444624	-0.15753	-0.690582	-0.656147
AFUA_2G01740	-0.428875	-0.423371	-0.345976	-0.386181
AFUA_2G01750	-0.24868	-0.891477	-0.437187	-0.640129
AFUA_2G01760	-0.150405	0.67528	0.481662	-0.199981
AFUA_2G01770	1.15181	0.651175	0.394984	0.185252
AFUA_2G01780	-0.679667	-0.411553	-0.927615	-0.415979
AFUA_2G01790	0.235882	0.135442	0.159219	0.0421016
AFUA_2G01800	0.0873157	-0.387915	0.1207	0.811875
AFUA_2G01810	0.255586	0.0327112	0.335543	0.453956
AFUA_2G01820	-0.357211	0.0187447	0.0673922	0.364532
AFUA_2G01830	-0.445352	-0.06213	-0.13903	-0.493415
AFUA_2G01840	-0.391504	-0.329354	-0.0993298	0.119425
AFUA_2G01850	-0.487115	-0.705933	-0.960148	-1.1113
AFUA_2G01860	0.0370031	0.474305	-0.559934	-1.32165
AFUA_2G01870	-0.706985	-0.297422	-0.354199	-0.154552
AFUA_2G01880	1.29726	0.943033	1.20331	1.2052
AFUA_2G01890	0.37665	0.879011	0.663853	0.313265
AFUA_2G01900	0.224287	0.409985	0.169937	0.228803
AFUA_2G01910	0.488046	0.394415	0.0201982	0.0165845
AFUA_2G01920	-0.563486	-0.492825	-0.850079	-0.515052
AFUA_2G01930	0.0267819	0.14348	0.210239	0.0797836
AFUA_2G01940	-0.241547	-0.0200229	0.029616	-0.0167238
AFUA_2G01950	-0.068525	-0.254981	-0.19307	0.0654588
AFUA_2G01960	0.0592243	-0.29301	-0.155273	0.108919
AFUA_2G01970	1.22807	0.207872	0.30256	0.87861
AFUA_2G01980	-0.239725	-0.333659	-0.295918	-0.573155
AFUA_2G01990	-0.529233	-0.0648411	-0.354909	-0.79515
AFUA_2G02000	-0.0966469	-0.889365	0.132233	-0.317583
AFUA_2G02010	-0.0214471	-0.217235	0.0628295	0.671573
AFUA_2G02020	0.0252043	-0.155717	-0.639002	0.276797
AFUA_2G02030	0.450014	-0.158817	-0.323027	0.0695556
AFUA_2G02040	0.614529	-0.566081	0.108177	0.503055
AFUA_2G02050	-0.166679	-0.31304	0.0367349	-0.261198
AFUA_2G02060	0.039147	-0.24899	-0.228269	-0.236998
AFUA_2G02070	0.414219	0.12665	-0.445103	-0.258656
AFUA_2G02080	-0.11598	0.291787	0.0932958	0.138549
AFUA_2G02090	-0.145451	-0.0213399	-0.252497	-0.595249
AFUA_2G02100	-0.61542	-0.607571	-0.219156	-0.183538
AFUA_2G02110	0.930488	1.27691	1.87829	1.7596
AFUA_2G02120	-0.00283002	-0.10557	0.0624029	0.325705
AFUA_2G02130	0.151651	-0.132992	-0.184355	-0.149489
AFUA_2G02140	1.23052	1.63134	0.98844	-0.582152
AFUA_2G02150	-0.773919	-0.370435	-1.16871	-1.35762
AFUA_2G02160	-0.248548	-0.29753	-0.217487	-0.315798
AFUA_2G02170	-0.281414	-0.662617	-0.345706	-0.547488
AFUA_2G02180	-0.268625	-0.0612363	-0.187774	-0.189128
AFUA_2G02190	-0.568696	-0.202742	-0.695797	-1.3927
AFUA_2G02200	0.761321	0.61713	-0.244867	0.553757
AFUA_2G02210	-1.02462	-0.469443	-1.03697	-1.59898
AFUA_2G02220	0.424009	-0.111928	-0.238885	-0.0218696
AFUA_2G02230	-0.540577	-0.513853	-1.04834	-1.11414
AFUA_2G02240	0.0442397	-0.290395	-0.149441	-0.441641
AFUA_2G02250	-0.213705	-0.638386	-0.707345	-0.256051
AFUA_2G02260	1.16822	1.03802	1.32485	2.31217
AFUA_2G02270	-0.160674	-0.00509928	-0.0268235	-0.268741
AFUA_2G02280	-0.67036	-0.827881	-1.19903	-0.773246
AFUA_2G02290	-0.180764	-0.149565	-0.0328503	0.140544
AFUA_2G02300	-0.157116	-0.0239235	0.245042	0.435931
AFUA_2G02310	1.57497	1.02974	1.25414	1.82164
AFUA_2G02320	-0.814191	-0.893656	-1.45735	-1.70606
AFUA_2G02330	-0.181161	0.117221	-0.0606255	-0.131791
AFUA_2G02340	-0.438342	-0.437765	-0.381361	-0.345055
AFUA_2G02350	1.09743	0.736841	1.23047	1.77065
AFUA_2G02360	-0.130061	0.0701942	0.471044	0.670692
AFUA_2G02370	0.375913	-0.0331705	-0.103622	-0.366389
AFUA_2G02380	-0.228997	-0.523627	-1.16407	-1.14679
AFUA_2G02390	-0.305661	-0.248302	-1.01444	-0.79876
AFUA_2G02400	-0.754323	-0.559694	-0.622721	-1.08332
AFUA_2G02410	0.0612384	-0.119776	-0.38024	-0.668145
AFUA_2G02420	0.000444785	-0.119857	0.325307	-0.341946
AFUA_2G02430	-0.286996	-0.436798	-0.449803	0.145023
AFUA_2G02440	-0.817724	-0.698455	-0.689977	-0.949812
AFUA_2G02450	-0.21867	-0.505846	-0.375341	-0.481086
AFUA_2G02460	0.548055	0.0180682	0.27711	0.626491
AFUA_2G02470	0.0721702	-0.055788	0.124587	0.639082
AFUA_2G02480	-0.62275	-0.811751	-0.58796	-0.148488
AFUA_2G02490	0.461911	0.684841	0.762206	0.463838
AFUA_2G02500	-0.0196809	0.425715	0.254739	0.398024
AFUA_2G02510	0.280901	0.167246	0.198373	1.5229
AFUA_2G02520	0.646086	1.45641	0.797022	0.0504859
AFUA_2G02530	-0.194861	-0.363775	-0.302383	0.589319
AFUA_2G02540	-0.375496	0.0864046	0.259212	-0.20305
AFUA_2G02550	0.39291	0.268466	-0.0480943	-0.00662664
AFUA_2G02560	-0.383671	-0.907367	-0.944534	-1.02581
AFUA_2G02570	-0.487138	-0.858911	-0.516698	-0.5848
AFUA_2G02580	-0.708849	-0.178577	-0.646576	-0.238423
AFUA_2G02590	-0.467121	-0.310148	-0.642381	-0.581989
AFUA_2G02600	-0.202136	-0.62693	-0.479986	-0.923402
AFUA_2G02610	-0.461653	-0.428584	-0.177045	-0.247595
AFUA_2G02620	0.17897	-0.181046	0.0635676	0.159946
AFUA_2G02630	0.515741	0.0890614	0.505197	0.729475
AFUA_2G02640	0.0563237	-0.714983	-0.388992	-0.0627115
AFUA_2G02650	0.0814822	-0.237275	0.0375515	0.499633
AFUA_2G02660	0.179924	0.412172	0.0572932	0.0479053
AFUA_2G02670	-0.560823	-0.25634	-0.443392	-0.748505
AFUA_2G02680	-0.163089	-0.0822814	-0.287776	-0.853075
AFUA_2G02690	0.934993	1.13229	1.12147	0.798537
AFUA_2G02700	-0.396978	-0.107029	-0.518235	-0.194688
AFUA_2G02710	-0.433921	-0.361555	-0.71907	-0.970042
AFUA_2G02720	-0.162483	-0.644955	-1.17237	-1.51842
AFUA_2G02730	0.214657	-0.208738	-0.064871	-0.0158339
AFUA_2G02740	1.16792	0.605741	0.748131	0.408635
AFUA_2G02750	-0.0481762	0.183146	-0.124051	-0.665156
AFUA_2G02760	-0.221819	0.135089	0.2189	0.667261
AFUA_2G02770	-0.0453544	-0.00351539	0.19891	0.425814
AFUA_2G02780	-1.0258	-0.79894	-1.04318	-0.994648
AFUA_2G02790	-0.63616	-0.767723	-1.9522	-2.35627
AFUA_2G02800	-0.318453	-0.915419	-1.61102	-2.15453
AFUA_2G02810	-0.704692	-1.24901	-1.17159	-1.72229
AFUA_2G02820	0.27818	-0.147626	0.398719	0.928744
AFUA_2G02830	0.361577	-0.147342	-0.140943	0.357405
AFUA_2G02840	-0.0978199	-0.292399	-0.108222	-0.0807134
AFUA_2G02850	-0.0765027	-0.268104	-0.174305	0.116787
AFUA_2G02860	0.0664059	-0.27942	0.160486	0.202271
AFUA_2G02870	-0.558302	-0.0966097	-0.825811	-1.63521
AFUA_2G02880	0.0395086	0.250269	-0.049354	-0.0578372
AFUA_2G02890	-0.176323	0.132656	0.316114	0.41765
AFUA_2G02900	0.254826	0.0453111	-0.0547532	-0.105599
AFUA_2G02910	0.494431	0.677965	0.721692	0.454411
AFUA_2G02920	-0.369527	-0.294734	-0.50163	-0.596046
AFUA_2G02930	-0.148514	0.154634	-0.270079	-0.0701182
AFUA_2G02940	-0.117066	-0.980674	-1.3635	-1.37984
AFUA_2G02950	0.138963	0.0341158	0.112089	0.249279
AFUA_2G02960	-0.143252	0.00710494	-0.0483247	-0.0540248
AFUA_2G02970	-0.281938	0.249838	0.453135	-0.253156
AFUA_2G02980	-0.135445	-0.47251	-0.560491	-0.568364
AFUA_2G02990	0.0957312	0.0232332	0.197233	0.439982
AFUA_2G03000	-0.529244	-0.345122	-0.281545	-0.00147122
AFUA_2G03010	0.258414	0.398596	0.528055	0.597996
AFUA_2G03020	0.37085	-0.0781668	0.736235	1.39297
AFUA_2G03030	-0.00804814	-0.837046	0.00338357	-0.321928
AFUA_2G03040	-0.838784	-0.294218	-1.06332	-1.60023
AFUA_2G03050	1.19469	0.907702	1.14701	0.282563
AFUA_2G03060	-0.181848	-0.192494	-0.203144	-0.390711
AFUA_2G03070	-0.139933	0.0348493	-0.110047	-0.0361474
AFUA_2G03080	1.94158	1.16066	0.429718	-0.350152
AFUA_2G03090	-0.20444	0.0919849	-0.0840579	-0.081592
AFUA_2G03100	-0.626211	-0.333707	-0.329714	-0.45323
AFUA_2G03110	-0.944331	0.0852434	0.236608	0.261887
AFUA_2G03120	-0.200532	-0.228842	0.113389	0.280776
AFUA_2G03130	-0.103361	0.0371838	0.270911	-0.115834
AFUA_2G03140	-0.100761	-0.147662	-0.093501	-0.381286
AFUA_2G03150	0.835007	0.498148	0.679299	0.352456
AFUA_2G03160	-0.174874	-0.654106	-0.841662	-0.42332
AFUA_2G03170	-0.0540398	-0.51145	-0.606875	-0.0276453
AFUA_2G03180	1.31797	0.883063	0.151401	0.7561
AFUA_2G03190	-0.522036	-1.77317	-1.34234	-1.28356
AFUA_2G03200	0.659938	0.711797	0.808963	1.26344
AFUA_2G03210	-0.278993	-0.434126	-1.0363	-0.504882
AFUA_2G03220	0.099981	-0.297114	-0.317891	-0.685493
AFUA_2G03230	-0.128712	-0.466031	0.160206	0.23879
AFUA_2G03240	0.117263	-0.453602	-0.491798	-0.295189
AFUA_2G03250	0.442256	-0.315703	-0.317424	0.415627
AFUA_2G03260	-0.61032	-0.754961	-0.685535	-0.825589
AFUA_2G03270	0.216333	0.173567	0.274869	0.271419
AFUA_2G03280	0.0245416	0.174361	0.237728	-0.601456
AFUA_2G03290	-0.654937	-0.625794	-0.845352	-0.655241
AFUA_2G03300	0.0907022	0.0898281	-0.0385101	0.0920947
AFUA_2G03310	-0.390452	0.0542723	-0.265335	-0.598484
AFUA_2G03320	-0.259087	-0.552623	-0.47818	-0.283452
AFUA_2G03330	-0.294202	-0.302607	-0.436752	-0.541637
AFUA_2G03340	-0.542399	-0.376244	-1.02376	-1.15839
AFUA_2G03350	0.195575	0.163388	0.379421	-0.497802
AFUA_2G03360	-0.624491	0.151725	0.177382	0.476876
AFUA_2G03370	-0.643119	-0.106294	-0.639144	-1.10846
AFUA_2G03380	-0.653197	-0.577882	-0.914178	-0.848688
AFUA_2G03390	-1.05294	-1.18815	-1.30699	-0.629323
AFUA_2G03400	-0.573734	-0.844479	-0.496746	-0.477253
AFUA_2G03410	0.539426	0.127532	0.11757	0.468517
AFUA_2G03420	-0.270513	-0.439667	-0.759641	-0.0415063
AFUA_2G03430	-0.324373	-0.268192	-0.125154	1.25812
AFUA_2G03440	0.180116	2.20148	0.26414	-0.18175
AFUA_2G03450	0.0186675	-0.254446	0.196997	0.493281
AFUA_2G03460	-0.21132	-0.298252	-0.256013	-0.362609
AFUA_2G03470	-0.065518	0.0537088	0.00363874	-0.0100602
AFUA_2G03480	-0.408049	-0.904138	-0.577096	-0.557413
AFUA_2G03490	-0.185494	-0.338127	-0.424179	0.236834
AFUA_2G03500	-0.0669839	-0.0803007	-0.300631	-0.0890073
AFUA_2G03510	0.963486	0.53365	-0.007518	0.196959
AFUA_2G03520	0.623957	0.398409	-0.127483	-0.440217
AFUA_2G03540	-0.134693	0.151178	0.239827	-0.163136
AFUA_2G03560	1.02659	0.719692	0.295728	0.110576
AFUA_2G03570	0.163903	0.71421	0.77298	-0.18333
AFUA_2G03580	-0.264488	-0.306795	-0.49164	-0.35993
AFUA_2G03590	-0.668324	-0.0951327	-0.25687	-0.565085
AFUA_2G03600	0.433012	-0.106622	0.110501	0.343743
AFUA_2G03610	-1.11687	-0.398858	-1.15201	-1.3162
AFUA_2G03620	-0.209363	-0.129097	-0.220086	0.229214
AFUA_2G03630	0.0207326	-0.225156	-0.291838	0.0668609
AFUA_2G03640	-0.754561	-0.771237	-1.14502	-0.657947
AFUA_2G03650	0.577868	0.803362	0.90324	-0.182762
AFUA_2G03670	0.427441	0.404884	1.71611	1.57708
AFUA_2G03680	-0.123928	0.088528	0.336837	0.505731
AFUA_2G03690	0.167121	0.194279	0.232694	0.157904
AFUA_2G03700	-1.10446	-0.824732	-1.33861	-1.32975
AFUA_2G03710	0.333344	0.0990474	0.346839	0.16456
AFUA_2G03720	-0.726907	-0.625519	-0.415124	-0.514581
AFUA_2G03730	1.6223	2.19343	2.33705	1.00963
AFUA_2G03740	-0.467854	-0.173053	-0.434685	-0.628613
AFUA_2G03750	0.115902	-0.0464593	0.218317	0.0128613
AFUA_2G03760	-0.0907983	-0.283647	-0.540153	-0.584367
AFUA_2G03780	0.462373	-0.0408108	0.368888	0.501191
AFUA_2G03790	-0.751995	-0.635314	-1.56672	-1.09869
AFUA_2G03800	-0.277572	-0.241774	-0.635676	-0.588784
AFUA_2G03810	-0.562855	-0.115279	-0.794533	-1.14295
AFUA_2G03820	-0.288268	0.0145409	-0.178756	-0.19805
AFUA_2G03830	-0.225931	-0.253386	0.0949638	0.194435
AFUA_2G03840	-0.197375	-0.269441	0.0349354	-0.0269472
AFUA_2G03850	1.38116	1.13811	1.7024	2.48416
AFUA_2G03860	0.129254	-0.0307824	-0.119447	-0.258215
AFUA_2G03870	-0.348186	-0.150582	-0.290765	-0.490856
AFUA_2G03880	-0.340475	-0.181083	-0.159273	-0.518594
AFUA_2G03890	1.58251	1.35861	1.51533	1.80036
AFUA_2G03900	-0.0711896	-0.430837	0.150377	0.171522
AFUA_2G03910	0.0457273	0.0604817	0.0814017	0.00908071
AFUA_2G03920	-0.387431	-0.264811	-0.5119	-0.419394
AFUA_2G03930	-0.0741697	-0.336962	-0.210866	-0.00276801
AFUA_2G03940	-0.219119	0.0648948	-0.116258	-0.0350951
[truncated: 7,627 more rows]

## Sheet: Glycolysis
Annotation	0hr-2hr comparison	0hr-6hr comparison	0hr-12hr comparison	0hr-24hr comparison
Afu5g01030 , gpdA, glyceraldehyde 3-phosphate dehydrogenase, (1.2.1.12)	1.88398	2.94181	1.82653	2.27234
Afu3g11070 , pdcA, pyruvate decarboxylase, (4.1.1.1)	0.802708	0.995981	1.0063	1.73774
Afu3g05740 , aldose 1-epimerase, (5.1.3.3)	1.81275	1.46328	1.77009	1.70618
Afu5g06240 , alcC alcohol dehydrogenase, (1.1.1.1)	0.83421	1.31405	0.491317	1.60348
Afu3g09290 , phosphoglycerate mutase, 2,3-bisphosphoglycerate-independent, (5.4.2.1)	-1.12413	0.354095	1.17864	0.790232
Afu2g10960 , alcohol dehydrogenase, (1.1.1.1)	0.349001	0.459776	0.534694	0.77488
Afu6g00510 , NADP-dependent alcohol dehydrogenase, (1.1.1.1)	0.24156	0.539997	0.0289332	0.671452
Afu4g08600 , aldehyde dehydrogenase (1.2.1.3)	-0.230037	-0.844108	0.209255	0.566121
Afu1g10350 , pgkA, phosphoglycerate kinase, (2.7.2.3)	0.024987	-0.0429011	-0.102809	0.514688
Afu6g02230 , glkA, glucokinase, (2.7.1.2)	-0.71715	-0.396971	-0.0288028	0.435587
Afu4g08240 , zinc-containing alcohol dehydrogenase, (1.1.1.1)	-0.148011	-0.200541	0.128026	0.406424
Afu8g00500 , acetate-CoA ligase, (6.2.1.1)	0.219402	0.143347	0.521443	0.317283
Afu2g16330 , glucokinase, (2.7.1.2)	-0.260617	-0.566775	-0.139403	0.282698
Afu5g14800 , lactate dehydrogenase, (1.1.1.27)	0.738143	-0.0690521	-0.153748	0.232027
Afu8g02560 , glyceraldehyde-3-phosphate dehydrogenase, (1.2.1.12)	0.948918	1.08992	0.280398	0.16809
Afu2g00450 , hexokinase, (2.7.1.1)	0.205047	0.0375783	0.176741	0.0213303
Afu2g01040 , formaldehyde dehydrogenase, (1.1.1.1)	-0.219025	-0.152268	-0.468492	0.00842233
Afu7g04040 , hexokinase, (2.7.1.1)	-0.255288	-0.14793	-0.563563	-0.0216353
Afu5g01970 , glyceraldehyde 3-phosphate dehydrogenase GpdA (1.2.1.12)	-0.579164	-0.118528	-0.333716	-0.0436072
Afu5g13450 , triosephosphate isomerase, (5.3.1.1)	-0.273122	-0.222594	-0.210148	-0.110465
Afu2g09790 , glucose-6-phosphate isomerase, (5.3.1.9)	-0.613221	0.0146372	0.0667405	-0.110812
Afu3g11900 , oxidoreductase, zinc-binding, (1.1.1.2)	-0.129606	-0.115018	0.207821	-0.126746
Afu3g13240 , aldose 1-epimerase, (5.1.3.3)	0.42321	-0.101016	-0.0390131	-0.140249
Afu7g04380 , alcB alcohol dehydrogenase, (1.1.1.1)	0.0551182	-0.354085	-0.361795	-0.16876
Afu2g02100 , dihydrolipoamide dehydrogenase, (1.8.1.4)	-0.61542	-0.607571	-0.219156	-0.183538
Afu6g00750 , pyruvate decarboxylase, (4.1.1.1)	-0.1317	-0.727554	-0.541046	-0.19756
Afu6g07430 , pyruvate kinase, (2.7.1.40)	-0.515128	-0.557829	-0.398666	-0.243998
Afu7g01000 , aldehyde dehydrogenase, (1.2.1.3)	-0.239407	-0.0146618	-0.389898	-0.251452
Afu2g00970 , alcohol dehydrogenase, zinc-containing, (1.1.1.1)	-0.20315	-0.261573	-0.3557	-0.263113
Afu4g00960 , 6-phosphofructokinase alpha subunit, (2.7.1.11)	-0.329466	-0.324656	-0.18651	-0.264842
Afu5g14810 , pyruvate decarboxylase, (4.1.1.1)	0.21371	0.695302	0.58024	-0.294951
Afu2g11020 , triosephosphate isomerase, (5.3.1.1)	0.15549	-0.68068	-0.42678	-0.318841
Afu5g10780 , UDP-glucose 4-epimerase, (5.1.3.2)	-0.547516	-0.175072	-0.182348	-0.363982
Afu1g06960 , pyruvate dehydrogenase E1 component alpha subunit, (1.2.4.1)	-0.407965	-0.671835	-0.395289	-0.387426
Afu6g02600 , phosphoglycerate mutase family protein, (5.4.2.1)	-0.199853	-0.103229	-0.388419	-0.412497
Afu3g04170 , pdbA, pyruvate dehydrogenase E1 beta subunit, (1.2.4.1)	-0.368186	-0.394527	-0.363858	-0.517572
Afu3g11830 , pgmA, phosphoglucomutase, (5.4.2.2)	-0.76914	-0.948478	-0.564155	-0.517783
Afu6g03980 , hexokinase, (2.7.1.1)	-0.0590051	-0.538438	-0.634575	-0.548324
Afu6g06770 , aspF22, enolase/allergen, (4.2.1.11)	-0.746061	-0.320782	-0.779646	-0.582677
Afu4g13500 , aldehyde dehydrogenase, (1.2.1.5)	-0.560479	-0.426951	-0.485271	-0.673345
Afu2g05910 , hxkA, hexokinase, (2.7.1.1)	-0.532336	-0.78993	-0.879077	-0.674077
Afu4g11310 , fbp1, fructose-1,6-bisphosphatase, (3.1.3.11)	0.0267691	-0.694319	-0.91095	-0.677711
Afu6g10260 , akr1, aldehyde reductase, (1.1.1.2)	-0.432401	-0.652614	-0.909294	-0.703839
Afu7g01010 , alcA/adh1 alcohol dehydrogenase, (1.1.1.1)	0.13502	0.0652875	-0.547214	-0.766681
Afu1g09750 , akr1, aldehyde reductase, (1.1.1.2)	0.0938698	-0.461183	-0.838716	-0.879799
Afu3g11690 , fructose-bisphosphate aldolase, class II, (4.1.2.13)	-1.23228	-0.380117	-0.7546	-0.980468
Afu7g05720 , pyruvate dehydrogenase complex, dihydrolipoamide acetyltransferase component, (2.3.1.12)	-1.08278	-0.401105	-0.588889	-1.30693
Afu4g11080 , facA, acetyl-coenzyme A synthetase, (6.2.1.1)	-0.797869	-1.12627	-1.12057	-1.32393
Afu6g11430 , aldA, aldehyde dehydrogenase, (1.2.1.3)	-0.818896	-2.32016	-2.76707	-3.37766

## Sheet: TCA
Gene ID	0hr-2hr comparison	0hr-6hr comparison	0hr-12hr comparison	0hr-24hr comparison
AFUA_6G10650	-1.07446	-1.15844	-1.28811	-1.72897
AFUA_6G10660	-0.972738	-1.46756	-1.34918	-1.24243
AFUA_5G04230	-0.964807	-0.599148	-0.917284	-1.14856
AFUA_4G14850	-0.137503	-0.168976	-0.537778	-1.13603
AFUA_6G03590	-0.0926416	-0.869485	-1.19846	-1.09692
AFUA_1G12800	-0.834273	-0.536669	-0.661217	-1.07603
AFUA_5G06130	-0.778623	-0.58736	-1.15018	-0.985618
AFUA_4G04520	-0.996225	-1.02163	-1.22049	-0.903447
AFUA_3G08660	-0.517212	-0.754836	-1.20111	-0.758589
AFUA_7G05740	-0.526422	-0.309553	-0.176979	-0.684097
AFUA_4G07710	-0.669364	-0.0878361	-0.711048	-0.580261
AFUA_5G09680	-0.245659	-0.153492	-0.0732927	-0.544072
AFUA_8G05530	-0.464423	-1.18261	-0.953057	-0.516581
AFUA_5G10370	-0.490038	-0.275932	-0.204846	-0.402031
AFUA_1G10830	0.104657	0.0211829	-0.11883	-0.370562
AFUA_6G07720	-0.016459	-0.237088	-0.199929	-0.303465
AFUA_3G05370	-0.229539	-0.452684	-0.310281	-0.26537
AFUA_6G02470	-0.103102	-0.248836	-0.166082	-0.261484
AFUA_1G06810	-0.359855	-0.162211	-0.0824123	-0.201485
AFUA_2G02100	-0.61542	-0.607571	-0.219156	-0.183538
AFUA_6G06370	-0.393867	-0.260114	-0.00982984	-0.140353
AFUA_4G11650	0.308961	0.737885	0.992951	-0.0937633
AFUA_1G15590	-0.251464	-0.0450824	-0.0105694	-0.0672225
AFUA_3G07810	-0.364419	-0.00408862	0.0557716	-0.0306639
AFUA_4G00290	-0.0316745	-0.00381313	-0.00512768	0.0858401
AFUA_6G12930	-0.744987	-0.759322	-0.799952	0.117649
AFUA_4G13030	-0.208851	-0.400969	0.147659	0.247361
AFUA_7G05070	0.396253	1.13684	1.03759	0.440401
AFUA_6G05210	-0.100849	-0.223874	-0.445851	0.836894
GABA
AFUA_6G13490	0.703001	1.19446	1.63154	1.80124
AFUA_4G06620	-0.109443	0.238059	0.332314	0.690598
AFUA_3G07150	-0.0249061	-0.546075	-0.364606	-0.218329
AFUA_5G06680	-0.350728	-0.175857	-0.25403	-0.110126

## Sheet: ergosterol
Annotation	0hr-2hr comparison	0hr-6hr comparison	0hr-12hr comparison	0hr-24hr comparison
AFUA_1G03150	1.05252	1.67846	2.02372	1.5582
AFUA_1G03950	-0.0507452	-0.125225	0.309391	0.68966
AFUA_1G04720	-0.350923	-0.171634	-0.446757	-0.675919
AFUA_1G11230	0.0957618	0.349697	0.255257	-0.61176
AFUA_2G00320	0.838597	1.55928	1.76926	1.71305
AFUA_2G03700	-1.10446	-0.824732	-1.33861	-1.32975
AFUA_2G15030	-0.790858	-0.828268	-0.282754	-0.624255
AFUA_2G17400	0.387846	0.359853	-0.0651467	0.528415
AFUA_3G00810	1.94488	2.90173	2.97665	2.60014
AFUA_4G03630	-0.623591	-0.586427	-0.161247	0.0763866
AFUA_4G04820	0.265818	0.213091	0.248103	1.4765
AFUA_4G07130	-0.693561	-0.562986	-0.485331	-0.612216
AFUA_4G07780	-0.0229017	0.177998	-0.183854	-0.307388
AFUA_4G09190	1.24868	1.52007	1.20334	1.37401
AFUA_4G11500	-0.845214	-0.281142	-0.584101	-0.602865
AFUA_4G14770	0.50919	0.85739	1.16897	0.435293
AFUA_5G04080	0.106437	0.115624	0.016599	-0.689744
AFUA_5G07780	1.13519	1.84895	2.02095	1.89437
AFUA_5G10680	-0.607635	-0.636146	-0.93225	-1.14554
AFUA_6G05140	1.0176	1.29252	1.59116	1.7976
AFUA_6G11160	-0.479297	-0.477662	-0.418747	-0.364906
AFUA_7G01220	-0.185889	-0.108704	-0.580343	-0.508551
AFUA_7G03740	0.775241	0.165464	0.920552	1.78919
AFUA_8G02440	2.81074	3.42131	3.89377	3.41207

## Sheet: OxPhos
Annotation	0hr-2hr comparison	0hr-6hr comparison	0hr-12hr comparison	0hr-24hr comparison
AFUA_6G07670	0.847219	0.807705	0.884106	0.881917
AFUA_5G10560	0.446193	-0.0149803	0.547793	0.6687
AFUA_7G05070	0.396253	1.13684	1.03759	0.440401
AFUA_2G12260	0.384154	0.268452	0.178041	0.109065
AFUA_5G02750	0.354272	0.427984	0.797685	0.438098
AFUA_3G14440	0.347933	0.435219	0.91149	0.751327
AFUA_3G07690	0.345085	0.216485	0.235058	0.627259
AFUA_2G09130	0.244735	0.0710034	0.287195	0.539751
AFUA_5G03550	0.2177	-0.0924041	0.0420474	0.39265
AFUA_2G13010	0.186461	0.100467	0.584201	0.35044
AFUA_2G05450	0.141254	0.316184	0.407466	0.917307
AFUA_6G02960	0.107882	-0.163085	0.370265	-0.126082
AFUA_6G08490	0.0686111	0.0872856	-0.0736427	0.367543
AFUA_1G14520	-0.0154457	-0.0203954	-0.0787921	-0.089325
AFUA_1G11960	-0.0158024	0.724055	-0.179244	-0.433745
AFUA_1G03510	-0.034679	-0.183435	-0.173332	-0.423548
AFUA_6G02090	-0.0677378	-0.176884	0.0940237	-0.0831487
AFUA_4G11390	-0.0741038	-0.165105	-0.199337	-0.191384
AFUA_4G05860	-0.0811891	-0.299353	-0.177146	-0.0237747
AFUA_1G02480	-0.0921653	-0.0696614	-0.202638	0.0228087
AFUA_5G02370	-0.111863	-0.512195	-0.304737	-0.193118
AFUA_2G10600	-0.119669	-0.212448	-0.30636	-0.591591
AFUA_6G04620	-0.128089	-0.395368	-0.578476	-0.466127
AFUA_4G14850	-0.137503	-0.168976	-0.537778	-1.13603
AFUA_5G02080	-0.148093	-0.138739	0.0133113	-0.380028
AFUA_4G11300	-0.1527	-1.09406	-0.171252	0.136271
AFUA_4G09360	-0.214209	-0.125525	-0.288443	-0.743775
AFUA_2G05510	-0.219513	-0.0448761	0.13249	-0.0683195
AFUA_5G11920	-0.23097	-0.758433	-0.675146	0.295593
AFUA_5G10610	-0.236396	-0.0455268	-0.0891298	-0.253938
AFUA_5G08560	-0.244223	-0.57612	-0.389543	-0.3245
AFUA_5G09680	-0.245659	-0.153492	-0.0732927	-0.544072
AFUA_1G15590	-0.251464	-0.0450824	-0.0105694	-0.0672225
AFUA_6G12790	-0.270828	-0.487813	-0.412912	-0.246091
AFUA_2G13240	-0.272524	-0.565671	-0.298745	-0.304291
AFUA_2G15560	-0.280108	-0.623187	-0.628313	-0.376626
AFUA_2G09310	-0.281901	-0.217336	-0.402236	0.00834166
AFUA_8G05440	-0.29105	-0.27749	-0.497524	-0.207581
AFUA_3G12370	-0.292904	-0.243911	-0.360932	-0.308098
AFUA_5G04210	-0.29654	-0.335622	-0.0831412	-0.289175
AFUA_1G16280	-0.307149	-0.168253	-0.183029	-0.713867
AFUA_1G10670	-0.32572	-0.549327	-0.315041	-0.237663
AFUA_1G06610	-0.338569	-0.393662	-0.418861	-0.311953
AFUA_4G08340	-0.34949	-0.066508	0.35032	0.158894
AFUA_2G05500	-0.36267	-0.267016	-0.0474076	-0.414697
AFUA_3G07810	-0.364419	-0.00408862	0.0557716	-0.0306639
AFUA_1G12290	-0.374682	-0.366797	-0.503337	-0.0534912
AFUA_1G10810	-0.38722	-0.431926	-0.48782	-0.438666
AFUA_1G06620	-0.388715	-0.351306	-0.160557	-0.042212
AFUA_1G13480	-0.420552	-0.374187	-0.633318	-0.296893
AFUA_1G03100	-0.42412	0.11308	-0.120102	-0.646026
AFUA_5G06540	-0.43065	-0.464316	-0.342197	-0.38207
AFUA_5G04370	-0.438918	-0.101648	-0.506372	-0.756754
AFUA_5G00730	-0.442364	0.0218364	-0.36054	-0.473136
AFUA_2G12400	-0.445369	-0.175647	-0.301308	-0.0702693
AFUA_8G05530	-0.464423	-1.18261	-0.953057	-0.516581
AFUA_5G10370	-0.490038	-0.275932	-0.204846	-0.402031
AFUA_6G03810	-0.494927	-0.388332	-0.288101	-0.435038
AFUA_2G11330	-0.520515	-0.579974	-0.768243	-0.618213
AFUA_4G11050	-0.531925	-0.403291	-0.3149	-0.0955669
AFUA_3G07640	-0.541142	-0.903319	-1.43982	-0.512591
AFUA_3G13910	-0.562724	-0.435756	-0.87701	-0.325416
AFUA_3G08770	-0.565449	-0.500199	-0.528457	-0.541691
AFUA_6G08810	-0.601335	-0.464379	-0.257448	-0.387641
AFUA_8G05320	-0.622828	-0.127719	-0.2872	-0.427357
AFUA_1G02070	-0.657016	0.0226323	-0.154405	-0.713172
AFUA_3G13390	-0.660751	-0.472748	-0.343411	-0.609073
AFUA_2G13710	-0.70804	-0.503701	-0.459246	-0.637161
AFUA_3G08380	-0.741872	-0.599748	-0.83033	-1.20738
AFUA_5G10550	-0.872526	-0.63795	-0.385292	-0.583272

## Sheet: Purine
Annotation	0hr-2hr comparison	0hr-6hr comparison	0hr-12hr comparison	0hr-24hr comparison
AFUA_1G02460	-0.017594	-0.298849	-0.312523	0.0706402
AFUA_1G03410	-0.510501	-0.740985	-0.706674	-0.956144
AFUA_1G03420	-0.954274	-0.681261	-0.891877	-0.889069
AFUA_1G04560	-0.117126	-0.302729	-0.172163	-0.05657
AFUA_1G05160	-0.808442	-0.370682	-1.36968	-1.04148
AFUA_1G07530	-0.337608	-0.179429	-0.570053	-0.376531
AFUA_1G08840	-0.424804	-0.740072	-0.756186	-1.14138
AFUA_1G10820	-0.450401	-0.349408	-1.13992	-1.10356
AFUA_1G13240	0.857995	1.49546	1.5973	0.671554
AFUA_1G13900	0.109833	0.0450747	0.102343	0.253757
AFUA_1G14110	-0.488638	-0.544129	-0.306956	-0.126669
AFUA_1G14680	-0.00977539	0.0158978	-0.0706659	0.126757
AFUA_1G15450	0.0234938	0.349197	0.67452	0.709086
AFUA_2G02250	-0.213705	-0.638386	-0.707345	-0.256051
AFUA_2G03610	-1.11687	-0.398858	-1.15201	-1.3162
AFUA_2G04980	0.0711199	0.0389054	0.194757	0.947326
AFUA_2G05480	-0.464545	-0.408973	-0.922106	-1.00557
AFUA_2G06190	0.107367	0.17595	0.0466225	-0.0222741
AFUA_2G08540	-0.236369	-0.550079	-0.777381	-0.43046
AFUA_2G09150	0.82349	0.415966	1.45926	2.33173
AFUA_2G10520	1.02728	-0.00997102	-0.23337	0.736691
AFUA_2G10730	0.068895	-0.842919	-0.42645	0.0189774
AFUA_2G11940	-0.29827	0.175297	0.0323699	0.0154987
AFUA_2G13090	-0.274968	-0.344167	-0.323043	-0.574139
AFUA_2G13800	0.308196	-0.0972797	-0.141001	-0.223255
AFUA_2G14770	-0.254304	-0.771651	-0.121581	0.0765481
AFUA_2G16600	-0.232299	-0.376403	-0.42542	-0.363694
AFUA_2G16710	-0.511722	-0.37892	-0.288407	-0.226795
AFUA_3G01110	-0.677581	-0.248976	-0.747727	-0.935045
AFUA_3G06210	-0.42953	-0.0950525	-0.477327	-0.80982
AFUA_3G06530	-0.562146	-0.510886	-0.583143	-0.566991
AFUA_3G06790	0.335258	-0.477721	1.86085
AFUA_3G08040	-0.135189	-0.325738	-0.426514	-0.10913
AFUA_3G09020	0.19438	-0.205484	-0.490054	0.19108
AFUA_3G09560	0.594775	1.86492	0.613868	0.406007
AFUA_3G12560	-0.1751	-0.121193	-0.354134	-0.224167
AFUA_3G13380	-0.375976	-0.166881	-0.356164	-0.316948
AFUA_3G14370	0.102231	0.37703	0.301169	0.318582
AFUA_3G15090	-0.314378	-0.496653	-0.22626	0.304511
AFUA_4G03700	0.303092	0.0348691	0.152906	-0.0846041
AFUA_4G03770	0.059702	0.352461	0.191665	-0.264275
AFUA_4G06690	-0.347413	-0.750749	-0.570496	-0.32122
AFUA_4G07690	-0.333368	-0.0776774	-0.175567	-0.219692
AFUA_4G07970	-0.50395	-0.629846	-0.52907	-1.12589
AFUA_4G10790	-0.613503	-0.385645	-0.966907	-0.87491
AFUA_4G11220	0.825187	0.735715	0.225662	0.00692097
AFUA_4G11970	-0.663392	-0.473963	-0.656752	-0.721282
AFUA_4G12600	-0.356939	-0.196241	-0.381173	-0.163029
AFUA_5G02720	0.0294279	-0.108998	0.456768	0.510353
AFUA_5G03410	-0.431867	-0.239652	-0.337597	-0.86067
AFUA_5G03490	-1.15484	-0.652401	-1.26374	-1.40028
AFUA_5G04200	-0.321072	0.249019	0.0597979	-0.199762
AFUA_5G06280	-0.632524	-0.215676	-0.460278	-0.575037
AFUA_5G06390	-0.478363	-0.544487	-0.703604	-0.395749
AFUA_5G08240	-0.313417	-0.347562	-0.237283	-0.0554586
AFUA_5G09430	0.724638	0.0583071	0.609474	2.10294
AFUA_5G11010	0.65084	0.66762	0.323552	2.02022
AFUA_5G11120	-0.52046	-0.344419	-0.524526	-0.706559
AFUA_5G12350	-0.440158	-1.1649	-0.81971	-0.4056
AFUA_5G13020	-0.390262	-0.467949	-0.185784	-0.0452789
AFUA_5G14690	2.24727	1.46844	1.92966	1.36504
AFUA_6G00260	-0.378239	0.461855	0.211939	-0.182394
AFUA_6G03750	-0.716375	-0.535253	-1.20597	-1.39302
AFUA_6G04610	-0.27648	-0.225813	-0.715765	-0.588252
AFUA_6G04730	-0.923114	-0.484343	-0.955342	-1.52686
AFUA_6G05320	-0.24975	-0.0176381	-0.752628	-0.896408
AFUA_6G07430	-0.515128	-0.557829	-0.398666	-0.243998
AFUA_6G08300	-0.860508	-0.133063	-0.759719	-1.04382
AFUA_6G08350	0.300328	1.21673	1.10161	1.20428
AFUA_6G08520	2.18331	1.63728	0.204154	-0.617346
AFUA_6G10210	-0.0555054	-0.40429	-0.407166	-0.370455
AFUA_7G01850	0.105103	-0.0704518	-0.0702616	-0.0882866
AFUA_7G01920	-0.546452	-0.594285	-0.781985	-0.137191
AFUA_7G02080	-0.897964	-0.305013	-1.15664	-1.24824
AFUA_7G02310	-0.435102	-0.0522588	-0.363105	-0.186497
AFUA_7G02620	-0.0535935	-0.466587	-0.717182	-0.908834
AFUA_7G05670	-0.748905	-0.902499	-1.16533	-1.13432
AFUA_8G02860	-1.10205	-0.669297	-1.18551	-1.0499
AFUA_8G04350	-0.50587	-0.015471	-0.347472	-0.478559
AFUA_8G04760	0.00580724	-0.13699	-0.139523	-0.0538354
AFUA_8G05300	-0.414501	-0.467773	-0.898074	-0.485855

## Sheet: Pyrimidine
Annotation	0hr-2hr comparison	0hr-6hr comparison	0hr-12hr comparison	0hr-24hr comparison
AFUA_1G02460	-0.017594	-0.298849	-0.312523	0.0706402
AFUA_1G02890	-0.440285	-0.463021	-0.730121	-0.727357
AFUA_1G03410	-0.510501	-0.740985	-0.706674	-0.956144
AFUA_1G05050	-0.758014	-0.280484	-0.59389	-0.916926
AFUA_1G05160	-0.808442	-0.370682	-1.36968	-1.04148
AFUA_1G13900	0.109833	0.0450747	0.102343	0.253757
AFUA_1G14110	-0.488638	-0.544129	-0.306956	-0.126669
AFUA_1G14680	-0.00977539	0.0158978	-0.0706659	0.126757
AFUA_2G05430	-0.237797	0.0875009	-0.0937179	-0.680705
AFUA_2G05480	-0.464545	-0.408973	-0.922106	-1.00557
AFUA_2G06190	0.107367	0.17595	0.0466225	-0.0222741
AFUA_2G06240	-0.00840975	-0.279996	0.211352	0.292793
AFUA_2G08360	-0.308091	-0.21234	-0.202687	-0.384611
AFUA_2G08540	-0.236369	-0.550079	-0.777381	-0.43046
AFUA_2G10070	-0.323794	-0.536514	-0.867977	-0.360588
AFUA_2G10730	0.068895	-0.842919	-0.42645	0.0189774
AFUA_2G11290	-0.337525	0.0875265	-0.277829	-0.605608
AFUA_2G13090	-0.274968	-0.344167	-0.323043	-0.574139
AFUA_2G16200	0.228851	-0.369764	0.069283	0.0272286
AFUA_2G16360	-1.2156	-0.269556	-0.551546	-1.07856
AFUA_2G16600	-0.232299	-0.376403	-0.42542	-0.363694
AFUA_2G16710	-0.511722	-0.37892	-0.288407	-0.226795
AFUA_3G08040	-0.135189	-0.325738	-0.426514	-0.10913
AFUA_3G09020	0.19438	-0.205484	-0.490054	0.19108
AFUA_3G09560	0.594775	1.86492	0.613868	0.406007
AFUA_3G14370	0.102231	0.37703	0.301169	0.318582
AFUA_4G06690	-0.347413	-0.750749	-0.570496	-0.32122
AFUA_4G07970	-0.50395	-0.629846	-0.52907	-1.12589
AFUA_4G11970	-0.663392	-0.473963	-0.656752	-0.721282
AFUA_4G12990	-0.605602	-0.576553	-0.932351	-0.822272
AFUA_5G03460	0.419883	0.41598	0.652906	0.457644
AFUA_5G03490	-1.15484	-0.652401	-1.26374	-1.40028
AFUA_5G04200	-0.321072	0.249019	0.0597979	-0.199762
AFUA_5G05460	-0.358352	-0.48105	-0.523648	-0.182611
AFUA_5G05570	-0.195813	-0.313448	-0.192384	-0.380204
AFUA_5G05710	-0.835706	-0.530998	-1.07779	-1.4447
AFUA_5G06280	-0.632524	-0.215676	-0.460278	-0.575037
AFUA_5G06780	-0.493115	-0.0334368	-0.225161	0.0198733
AFUA_5G11010	0.65084	0.66762	0.323552	2.02022
AFUA_5G11120	-0.52046	-0.344419	-0.524526	-0.706559
AFUA_5G12310	0.279881	0.272148	-0.245113	-0.339073
AFUA_5G12350	-0.440158	-1.1649	-0.81971	-0.4056
AFUA_5G13020	-0.390262	-0.467949	-0.185784	-0.0452789
AFUA_6G04610	-0.27648	-0.225813	-0.715765	-0.588252
AFUA_6G05320	-0.24975	-0.0176381	-0.752628	-0.896408
AFUA_6G08300	-0.860508	-0.133063	-0.759719	-1.04382
AFUA_6G11310	0.00239499	0.17932	0.582778	-0.538997
AFUA_7G01850	0.105103	-0.0704518	-0.0702616	-0.0882866
AFUA_7G01920	-0.546452	-0.594285	-0.781985	-0.137191
AFUA_7G02080	-0.897964	-0.305013	-1.15664	-1.24824
AFUA_7G02620	-0.0535935	-0.466587	-0.717182	-0.908834
AFUA_7G03990	-0.47085	-0.71119	-0.372192	-0.333815
AFUA_7G04990	-0.383068	-0.557503	-0.0649735	0.293778
AFUA_7G05210	-0.243145	0.181568	-0.263762	-0.872983
AFUA_8G00850	-0.693814	-0.289513	-0.504294	-0.797529
AFUA_8G02770	-0.274938	-0.318822	-0.457836	-0.511647
AFUA_8G04350	-0.50587	-0.015471	-0.347472	-0.478559
AFUA_8G05300	-0.414501	-0.467773	-0.898074	-0.485855

## Sheet: N-Glycan synthesis
Gene	Annotation	0hr-2hr comparison	0hr-6hr comparison	0hr-12hr comparison	0hr-24hr comparison
AFUA_1G03810	Afu1g03810 (Alt. Locus), oligosaccharyl transferase subunit Dad1, putative, similar to defender against cell death 1 (DAD-1) (GI:1169209) (Homo sapiens), (2.4.1.119)	-0.148132	-0.434157	-0.308232	-0.429227
AFUA_1G06890	Afu1g06890 (Alt. Locus), alpha-1,2-mannosyltransferase (Alg11), putative, similar to alpha-1,2-mannosyltransferase, Alg11p (GI:6324280) (Saccharomyces cerevisiae) PMID: 11278778, (2.4.1.-)	-0.662943	-0.623047	-0.461907	-0.346166
AFUA_1G13870	Afu1g13870 (Alt. Locus), alpha-1,2-mannosyltransferase (Alg9), putative, similar to mannosyl transferase Alg9p (GI:6324110) (Saccharomyces cerevisiae) similar to DIBD1 (GI:16551378) (Homo sapiens), (2.4.1.-)	-0.437026	-0.822293	-0.331994	-0.0410249
AFUA_1G14560	Afu1g14560 (Alt. Locus), mannosidase MsdS, identical to mannosidase I (GI:45826518) (Aspergillus fumigatus) similar to alpha-mannosidase msdS (GI:1171477) (Aspergillus saitoi) PMID: 8519794, 10215597, 10830477, (3.2.1.113)	-0.357622	-0.175253	-0.089711	-0.00805999
AFUA_2G05790	Afu2g05790 (Alt. Locus), oligosaccharyl transferase subunit (alpha), putative, ribophorin I	-0.672175	-0.41806	-0.925438	-1.4004
AFUA_2G08370	Afu2g08370 (Alt. Locus), glutathione S-transferase, putative, (2.5.1.-)	-0.0456776	0.41574	0.281939	0.196659
AFUA_2G11080	Afu2g11080 (Alt. Locus), glucosyltransferase (Die2), putative	-0.849192	-0.981856	-1.23631	-2.36858
AFUA_2G11240	Afu2g11240 (Alt. Locus), UDP-N-acetyl-glucosamine-1-P transferase Alg7, putative, similar to UDP-N-acetyl-glucosamine-1-P transferase, transfers Glc-Nac-P from UDP-GlcNac to Dol-P in the ER in the first step of the dolichol pathway of protein asparagine-linked glycosylation; inhibited by tunicamycin; Alg7p (GI:6319720) (Saccharomyces cerevisiae), (2.7.8.15)	-0.167304	-0.626295	-0.366684	0.0428572
AFUA_2G14630	Afu2g14630 (Alt. Locus), cell wall glycosyl hydrolase YteR, putative, similar to probable di-trans,poly-cis-decaprenylcistransferase (EC 2.5.1.31) yteR (GI:34811412) (Bacillus subtilis), (2.5.1.-)	1.43534	1.817	2.41727	2.58975
AFUA_2G16790	Afu2g16790 (Alt. Locus), glucosyltransferase, (2.4.1.-)	-0.813263	-0.420287	-0.934168	-1.06537
AFUA_3G06120	Afu3g06120 (Alt. Locus), hexaprenyl pyrophosphate synthetase Coq1, putative, similar to hexaprenyl pyrophosphate synthetase, catalyzes the first step in ubiquinone (coenzyme Q) biosynthesis; Coq1p (GI:6319475) (Saccharomyces cerevisiae), (2.5.1.-)	-0.21882	0.225744	0.0415401	-0.0595544
AFUA_3G07700	Afu3g07700 (Alt. Locus), glucosyltransferase	-1.53809	-0.611152	-1.34251	-1.91469
AFUA_3G10400		-0.123546	-0.333644	-0.425274	-0.0883273
AFUA_4G09060		0.458281	0.559495	0.907556	0.375806
AFUA_4G10070		0.158976	0.219686	0.127467	0.141982
AFUA_4G12900		0.226276	-0.0248985	-0.2124	-0.38109
AFUA_5G01590		0.404666	0.0785286	0.517555	0.254566
AFUA_5G03500		0.0165965	-0.0569238	-0.223833	-0.211856
AFUA_5G08210		-0.396572	-0.331563	-0.163682	0.411859
AFUA_5G08970		-0.683364	-0.855436	-1.2607	-1.11194
AFUA_5G11990		-0.407283	-0.205487	-1.29689	-1.53709
AFUA_5G13210		0.145673	-0.425922	-0.100776	0.24373
AFUA_6G04210	Afu6g04210 (Alt. Locus), mannosyl-oligosaccharide glucosidase, putative, similar to glucosidase I (GI:38564743) (Aspergillus fumigatus)	0.367216	0.391604	0.916854	0.993478
AFUA_6G04240		-0.57924	-0.651971	-0.75117	-0.689298
AFUA_6G06790		0.218346	0.253864	0.177125	0.164384
AFUA_6G06940		-0.411771	-0.18607	-0.188744	-0.503749
AFUA_6G07240		-0.358863	-0.316127	-0.572246	-0.6677
AFUA_6G09770	Member of the gliotoxin biosynthetic gene cluster	0.542361	0.731462	1.28919	1.55148
AFUA_6G12360		-0.531931	-0.511279	0.140766	0.850295
AFUA_6G13980		-0.916032	-1.40687	-1.37683	-2.07159
AFUA_6G14180		-0.0999838	-0.175712	-0.314452	-0.228099
AFUA_7G02290		0.225244	0.524909	0.0664013	0.258361
AFUA_8G00210		0.0324077	0.524605	0.610726	-0.0385575
AFUA_8G00250		-1.09507	-1.753	-1.73877	-2.01488
AFUA_8G00620		-0.608041	-0.509912	-0.530038	-0.7969
AFUA_8G02400		-0.207691	0.054824	0.079953	0.0908039

## Sheet: Aminosugar
Annotation	0hr-2hr comparison	0hr-6hr comparison	0hr-12hr comparison	0hr-24hr comparison
AFUA_1G00310	0.796657	0.286091	0.569161	0.093599
AFUA_1G00450	0.878009	1.0977	0.107721	-0.353972
AFUA_1G00480	0.499531	0.362508	0.505736	0.678945
AFUA_1G00650	1.46729	0.63882	1.12599	2.26738
AFUA_1G02800	0.403789	-0.168944	0.117712	0.253005
AFUA_1G03660	-0.311692	0.031567	-0.193406	-0.0676212
AFUA_1G04540	-0.347058	-0.427252	-0.0707616	-0.171129
AFUA_1G04730	0.385234	0.197402	0.297257	0.490857
AFUA_1G06140	0.477343	0.509246	-0.116106	-0.00523665
AFUA_1G06210	-0.420814	-0.519361	-0.384654	-0.733513
AFUA_1G06860	-0.693478	-0.677678	-0.758985	-0.634015
AFUA_1G12560	-0.381969	-0.156796	0.460699	0.0333445
AFUA_1G12600	0.23513	-0.1761	0.0134205	0.219394
AFUA_1G13940	-0.165968	-0.274437	-0.324232	-0.362943
AFUA_1G16190	0.772236	0.994119	1.04248	1.27163
AFUA_2G00450	0.205047	0.0375783	0.176741	0.0213303
AFUA_2G00640	0.423143	0.873827	1.06657	0.617028
AFUA_2G00930	0.748065	0.73495	0.533555	0.770369
AFUA_2G01870	-0.706985	-0.297422	-0.354199	-0.154552
AFUA_2G01880	1.29726	0.943033	1.20331	1.2052
AFUA_2G03120	-0.200532	-0.228842	0.113389	0.280776
AFUA_2G03980	0.692824	-0.327304	-0.331167	-0.280627
AFUA_2G04480	0.323192	0.152287	0.694182	0.85884
AFUA_2G05910	-0.532336	-0.78993	-0.879077	-0.674077
AFUA_2G09350	0.420539	0.904263	1.37633	0.896
AFUA_2G09590	1.04918	3.48811	3.46431	3.89505
AFUA_2G11610	0.00594727	-0.144917	0.649982	-0.329057
AFUA_2G13430	-0.434578	-0.268187	-0.48831	-0.0539919
AFUA_2G13440	1.06887	1.39922	0.814832	0.682328
AFUA_2G14360	1.56629	2.9612	1.81884	0.717621
AFUA_2G14490	-0.339521	0.529612	0.348565	1.33763
AFUA_2G14540	0.158511	0.502496	0.475235	0.512139
AFUA_3G00270	-0.0313169	-0.276004	0.251653	0.559531
AFUA_3G01650	2.57533	1.15119	3.45927	4.42332
AFUA_3G01910	0.0934532	-0.385073	-0.0484427	0.298283
AFUA_3G03940	0.0326618	0.173878	-0.236206	-0.0518646
AFUA_3G03970	0.426637	0.516387	-0.148557	0.146112
AFUA_3G08680	-0.104786	0.114102	0.0795315	-0.106024
AFUA_3G09250	0.256824	0.439597	0.621853	0.887758
AFUA_3G10220	-0.458846	-0.0902454	-0.140907	-0.391341
AFUA_3G11280	-0.0109748	-0.568282	-0.510933	-0.0732835
AFUA_3G11780	0.115681	-0.237091	-0.112779	0.177368
AFUA_3G14420	-0.331666	-0.312983	-0.0458719	0.0979474
AFUA_3G14620	-0.0683011	-0.185876	0.297448	-0.266339
AFUA_3G14980	-0.187291	-0.74401	-0.136058	-0.264419
AFUA_4G00100	0.117757	0.00287373	0.450722	-0.457662
AFUA_4G01070	0.198346	0.529417	0.661165	0.333008
AFUA_4G01290	1.43567	-0.399049	-0.0522247	0.0555013
AFUA_4G03350	1.44127	0.0219618	0.880024	1.92931
AFUA_4G04180	-0.298596	-0.718266	-0.528166	-0.493147
AFUA_4G07850	0.115646	0.148086	0.0395677	-0.00177888
AFUA_4G14420	-0.0743205	0.160041	0.0640324	0.0834341
AFUA_5G00760	0.258297	1.08479	0.869494	0.128576
AFUA_5G03530	-1.4397	-2.1637	-2.68683	-3.04289
AFUA_5G03760	0.571944	1.27224	1.3894	1.62482
AFUA_5G03850	-0.0560153	-0.196287	-0.138073	-0.267075
AFUA_5G03940	-0.493904	-0.671297	-0.579482	-1.4072
AFUA_5G06840	-0.142736	-0.436848	-0.252084	-0.121961
AFUA_5G08780	-0.0808429	-0.129734	0.302202	-0.197507
AFUA_5G10060	0.00373152	-0.344249	1.05225
AFUA_5G10530	0.590534	-0.0673794	-0.470673	-0.606391
AFUA_6G00500	2.06195	0.854371	0.778186	1.23981
AFUA_6G02460	0.0523204	-0.312655	0.0731199	-0.128831
AFUA_6G02980	0.0147894	1.0337	0.907811	-0.00908702
AFUA_6G03230	0.00404863	-0.0825809	0.404943	0.574598
AFUA_6G03350	0.298116	0.00298338	0.165028	0.748651
AFUA_6G03980	-0.0590051	-0.538438	-0.634575	-0.548324
AFUA_6G09310	0.112653	0.0103917	0.404465	-0.217286
AFUA_6G09540	0.113659	0.572524	0.236367	-0.293292
AFUA_6G09780	1.88515	1.78927	0.231792	0.173784
AFUA_6G10130	-0.550775	-0.261115	-0.646917	-0.628738
AFUA_6G10430	0.238565	0.0573592	0.604878	0.341196
AFUA_6G11610	0.0405411	0.505671	0.17121	-0.001754
AFUA_6G11970	0.0013058	0.0223224	0.280185	0.245466
AFUA_6G13720	-0.136863	-0.0817492	0.279249	0.0255599
AFUA_6G14490	-0.380291	0.290131	0.192223	-0.49839
AFUA_6G14550	-0.14099	0.140737	-0.126648	-0.107035
AFUA_7G00240	0.886787	0.586123	1.29933	1.04932
AFUA_7G02180	-0.673806	-0.87405	-0.604657	-0.192336
AFUA_7G04040	-0.255288	-0.14793	-0.563563	-0.0216353
AFUA_7G04960	0.804213	0.681371	0.287992	1.10149
AFUA_7G05140	0.194813	0.0831885	0.391687	-0.217914
AFUA_7G05450	-0.605843	-0.416767	-0.423584	-0.343658
AFUA_7G05610	0.175288	-0.428325	-0.19792	-0.600371
AFUA_7G06150	-0.0397855	0.0988361	0.260483	0.926454
AFUA_7G06410	0.339151	0.03775	1.28751	-0.52283
AFUA_7G08350	0.150862	0.246356	-0.440049	-0.153466
AFUA_7G08490	0.268615	0.879418	0.652775	0.122302
AFUA_7G08510	1.86915	0.836792	1.43645	1.60477
AFUA_8G00700	0.698026	0.267277	0.749059	0.537286
AFUA_8G00930	-0.20118	-0.140816	0.0837413	-0.0972786
AFUA_8G01410	-0.0814944	-0.0831579	0.067398	-0.282854
AFUA_8G04060	1.06108	1.21012	0.621194	0.536459
AFUA_8G04070	0.859151	0.349051	0.385325	0.533363
AFUA_8G05020	-1.31179	-0.976066	-0.621865	-0.999123
AFUA_8G05630	-0.0421809	-0.234988	0.0150543	0.449769
AFUA_8G06030	0.319345	0.440225	0.101873	0.329417
AFUA_8G06360	-0.080104	0.255064	-0.0971794	-0.617854
AFUA_8G06830	-0.0739024	0.205856	0.467588	0.724292

## Sheet: glutamate
Gene	Annotation	0hr-2hr comparison	0hr-6hr comparison	0hr-12hr comparison	0hr-24hr comparison
AFUA_1G04160	Afu1g04160 (Alt. Locus), aspartate aminotransferase, putative, similar to GB:AAA33408.1: aspartate aminotransferase P1 {Lupinus angustifolius;}, (2.6.1.1)	0.108599	0.0400034	0.418869	0.12755
AFUA_1G07380	Afu1g07380 (Alt. Locus), glutamate synthase Glt1, putative, similar to NAD(+)-dependent glutamate synthase (GOGAT), synthesizes glutamate from glutamine and alpha-ketoglutarate; with Gln1p, forms the secondary pathway for glutamate biosynthesis from ammonia; expression regulated by nitrogen source; Glt1p (GI:6320030) (Saccharomyces cerevisiae), (1.4.1.13)	-0.0888191	-0.0680251	0.6139	0.00144935
AFUA_1G15960	Afu1g15960, glutathione oxidoreductase Glr1, putative, similar to cytosolic and mitochondrial glutathione oxidoreductase, converts oxidized glutathione to reduced glutathione; Glr1p (GI:6325166) (Saccharomyces cerevisiae), (1.6.4.2)	-0.66695	-0.713467	-0.619464	-0.370072
AFUA_2G01920	Afu2g01920 (Alt. Locus), glutaminyl-tRNA synthetase, (6.1.1.18)	-0.563486	-0.492825	-0.850079	-0.515052
AFUA_2G09650	Afu2g09650 (Alt. Locus), aspartate transaminase, putative, (2.6.1.1)	0.103008	0.248135	0.639843	0.90928
AFUA_2G10070	Afu2g10070 (Alt. Locus), carbamoyl-phosphate synthase, large subunit, (6.3.5.5)	-0.323794	-0.536514	-0.867977	-0.360588
AFUA_2G15390	Afu2g15390 (Alt. Locus), FluG family protein, similar to SP:P38094: Protein fluG (Emericella nidulans), (6.3.1.2)	-0.472264	-0.409003	-0.188516	-0.471225
AFUA_2G16280	Afu2g16280 (Alt. Locus), glutamyl-tRNA synthetase, (6.1.1.17)	-0.326758	-0.0707182	-0.11089	-0.315606
AFUA_3G01110	Afu3g01110 (Alt. Locus), GMP synthase	-0.677581	-0.248976	-0.747727	-0.935045
AFUA_3G04130	Afu3g04130 (Alt. Locus), glutamyl-tRNA amidotransferase, A subunit, putative	-0.275629	-0.521469	-0.436763	-0.429677
AFUA_3G07150	Afu3g07150 (Alt. Locus), succinate-semialdehyde dehydrogenase, putative, (1.2.1.24)	-0.0249061	-0.546075	-0.364606	-0.218329
AFUA_3G11120	Afu3g11120 (Alt. Locus), glutamate decarboxylase, putative, (4.1.1.15)	-0.0883758	-0.0290473	0.028558	-0.163396
AFUA_3G11440	Afu3g11440 (Alt. Locus), glutamyl-tRNA(Gln) amidotransferase, B subunit, (6.3.5.-)	-0.629907	-0.452853	-0.386925	-0.586987
AFUA_3G13900	Afu3g13900 (Alt. Locus), glutamate-cysteine ligase Gcs1, putative, similar to Glutamate--cysteine ligase (Swiss-Prot:Q09768) (Schizosaccharomyces pombe) PubMed=8619315 similar to Glutamate--cysteine ligase (Swiss-Prot:Q9NFN6) (Onchocerca volvulus) PubMed=11163433 similar to Gamma glutamylcysteine synthetase, catalyzes the first step in the gamma-glutamyl cycle for glutathione (GSH) biosynthesis; …	-0.533949	-0.720303	-0.297713	-1.20149
AFUA_3G14280	Afu3g14280 (Alt. Locus), gamma-cysteine synthetase regulatory subunit, putative	-0.180941	-0.303049	-0.432086	-0.248426
AFUA_4G03700	Afu4g03700 (Alt. Locus), GMP synthase, (6.3.5.2)	0.303092	0.0348691	0.152906	-0.0846041
AFUA_4G06620	Afu4g06620 (Alt. Locus), Glutamate/Leucine/Phenylalanine/Valine dehydrogenase, putative, induced by hypoxia (1.4.1.4)	-0.109443	0.238059	0.332314	0.690598
AFUA_4G08170	Afu4g08170 (Alt. Locus), succinate-semialdehyde dehydrogenase Uga2, putative, similar to succinate semialdehyde dehydrogenase involved in the utilization of gamma-aminobutyrate (GABA) as a nitrogen source; part of the 4-aminobutyrate and glutamate degradation pathways; localized to the cytoplasm; Uga2p (GI:6319478) (Saccharomyces cerevisiae), (1.2.1.24)	-0.128144	-0.282874	-0.0939358	0.0208586
AFUA_4G10410	Afu4g10410 (Alt. Locus), aspartate aminotransferase, putative, (2.6.1.1)	0.00930959	0.064796	0.482645	0.654877
AFUA_4G13120	Afu4g13120 (Alt. Locus), glutamine synthetase, (6.3.1.2)	0.252318	0.0954608	-0.237691	0.454083
AFUA_5G03350	NAD+ synthase (glutamine-hydrolyzing) activity	-0.411491	-1.15996	-0.482653	-0.836297
AFUA_5G03560	Afu5g03560 (Alt. Locus), glutamyl-tRNA synthetase, (6.1.1.17)	-0.418692	-0.685494	-1.40936	-0.698357
AFUA_5G06610	Afu5g06610 (Alt. Locus), glutathione synthetase, putative, similar to glutathione synthetase (Glutathione synthase) (GSHsynthetase) (GSH-S) (Swiss-Prot:Q08220) (Saccharomyces cerevisiae) PubMed = 9512666, (6.3.2.3)	-0.44996	-1.12604	-0.540474	-0.482654
AFUA_5G06680	Afu5g06680 (Alt. Locus), 4-aminobutyrate transaminase GatA, similar to gamma-amino-n-butyrate transaminase (GI:2346) (Emericella nidulans) PMID: 2505051 similar to gamma-aminobutyric acid transaminase (GI:10443979) (Cladosporium fulvum) similar to gamma-aminobutyrate (GABA) transaminase (4-aminobutyrate aminotransferase) involved in the 4-aminobutyrate and glutamate degradation pathways; required…	-0.350728	-0.175857	-0.25403	-0.110126
AFUA_5G06780	Afu5g06780 (Alt. Locus), carbamoyl-phosphate synthase, small subunit	-0.493115	-0.0334368	-0.225161	0.0198733
AFUA_6G00290	Afu6g00290 (Alt. Locus), aminotransferase, putative, (2.6.1.1)	1.78166	1.93313	2.72773	2.87822
AFUA_6G02460	Afu6g02460 (Alt. Locus), glucosamine 6-phosphate acetyltransferase, putative, (2.3.1.4)	0.0523204	-0.312655	0.0731199	-0.128831
AFUA_6G02490	Afu6g02490 (Alt. Locus), aspartate transaminase, putative, (2.6.1.1)	-1.24886	-0.55775	-1.01554	-0.784653
AFUA_6G03530	Afu6g03530 (Alt. Locus), glutamine synthetase, putative, similar to GB:AAM73704.1: glutamine synthetase (Blumeria graminis) similar to GB:AAW41097.1: Glutamine synthetase, putative (Cryptococcus neoformans var. neoformans JEC21), (6.3.1.2)	-1.68943	-1.15526	-1.6607	-1.92787
AFUA_6G03750	Afu6g03750 (Alt. Locus), amidophosphoribosyltransferase, (2.4.2.14)	-0.716375	-0.535253	-1.20597	-1.39302
AFUA_6G07770	Afu6g07770 (Alt. Locus), alanine aminotransferase, putative, (2.6.1.-)	0.927705	0.498902	1.55842	1.55904
AFUA_6G08750	Afu6g08750 (Alt. Locus), delta-1-pyrroline-5-carboxylate dehydrogenase PrnC, similar to SP:Q9P8I0: Delta-1-pyrroline-5-carboxylate dehydrogenase PrnC, mitochondrial precursor (P5C dehydrogenase) (Emericella nidulans), (1.5.1.12)	2.38438	1.24724	2.72528	2.85778
AFUA_6G11310	Afu6g11310 (Alt. Locus), bifunctional pyrimidine biosynthesis protein (PyrABCN), putative, similar to PyrABCN (GI:1172782) (Emericella nidulans) similar to first and second steps of pyrimidine biosynthesis protein; Ura2p (GI:6322331) (Saccharomyces cerevisiae), (6.3.5.5)	0.00239499	0.17932	0.582778	-0.538997
AFUA_6G13490	Afu6g13490 (Alt. Locus), glutamate decarboxylase, (4.1.1.15)	0.703001	1.19446	1.63154	1.80124
AFUA_8G02160	Afu8g02160 (Alt. Locus), aldehyde dehydrogenase family protein, (1.2.1.16)	-0.0794177	-0.353224	0.261308	-0.215668
AFUA_8G06020	Afu8g06020 (Alt. Locus), glutamate decarboxylase, (4.1.1.15)	-0.0946714	0.0610111	-0.58125	-0.92721

[truncated: 3 more sheets: iron, TF, cell wall]
