# Supplementary material for: Transcriptomic and proteomic analyses of the Aspergillus fumigatus hypoxia response using an oxygen-controlled fermenter
Source: BMC Genomics. 2012 Feb 6;13:62. doi: 10.1186/1471-2164-13-62 (PMC3293747; doi:10.1186/1471-2164-13-62)
Supplement: Additional file 8 — Primers. Sequences of real time RT-PCR primers used in the present study. [file 1471-2164-13-62-S8.XLS]

## Sheet: Exported Data.xlsx
Alt Name/ID	Sequence	Binds To
Afu4g00960 forward	ctggctggagcttcagaactatgt	6-Phosphofructokinase
Afu4g00960 reverse	tctcatagcatgaccacaagggct	6-Phosphofructokinase
Afu6g11430 reverse	tccggatgtgtactgtcttgacct	aldA
Afu6g11430 forward	accattcggtggctacaaggaatc	aldA
Afu5g01030 forward	aacccacactcgtccatcttcgat	Glyceraldehyde-P-dehydrogenase
Afu5g01030 reverse	tgtcgtaccagctcaccaacttca	Glyceraldehyde-P-dehydrogenase
Afu6g02230 forward	acggatgatatggtcgacatcggt	glkA
Afu6g02230 reverse	agcctcgcgaatgtatccctcaaa	glkA
Afu2g05910 forward	accaagtaccctcacttcaaggct	hxkA
Afu2g05910 reverse	cgccataatggtgaccttgtcctt	hxkA
Afu1g10350 reverse	aaacgtggctaagcttctcctcagc	pgkA
Afu1g10350 forward	caagaacggcgccatcgttatcat	pgkA
Afu6g07430 forward	tgtcaagatctggcaggaggatgt	Pyruvate kinase
Afu6g07430 reverse	ttgttgatgaggccgagcttgaga	Pyruvate kinase
Afu5g12510 forward	gcttcaagctctcgcagatgaaca	afeA
Afu5g12510 reverse	aatccactagcggctcccttaaac	afeA
Afu6g05160 forward	ccacatccaagtccagtgacagtt	azf1
Afu6g05160 reverse	tgctagtataggcggacgaggctt	azf1
Afu1g03210 reverse	aagcagattgtcgagacccattcg	flbD
Afu1g03210 forward	atccgaccgcatcaacaccga	flbD
Afu3g14170 forward	aaatggacgaagtgttcgacagcg	hxtA
Afu3g14170 reverse	tgagtttaccctgcgcaatctcct	hxtA
Afu2g09590 forward	tgcagagggcgttacaatcgttca	udpA
Afu2g09590 reverse	tcctatcctactcagcttgtccct	udpA
Afu3g11590 forward	acgttgacgaagagcctagacagt	atg11
Afu3g11590 reverse	tagactcgttggctcgctgggaaat	atg11
Afu5g00900 forward	ggacgtctccagagaataggagat	rgsA
Afu5g00900 reverse	ttgagaactcgatccatccgacga	rgsA
